# Supplementary material for: Epigenome-wide analysis of aging effects on liver regeneration
Source: BMC Biol. 2023 Feb 13;21:30. doi: 10.1186/s12915-023-01533-1 (PMC9926786; doi:10.1186/s12915-023-01533-1)
Supplement: Supplementary file 3 — Additional file 3: Table 1. Aging differentially methylated regions (DMRs) identified by comparing between 16-m/o (A16), 8-m/o (A8), and/or 2-m/o (A2) livers (n = 4 for each group). DNA methylation data for individual aging samples are available in GEO (GSE211999). [file 12915_2023_1533_MOESM3_ESM.xlsx]

## Sheet: A8A2 hyperDMR
chr	Start	End	Paradigm	Paradigm
chr1	9906627	9906649	A8A2hyper	YAhyper
chr1	13575499	13575595	A8A2hyper	YAhyper
chr1	25909925	25910007	A8A2hyper	YAhyper
chr1	52869281	52869289	A8A2hyper	YAhyper
chr1	55363192	55363226	A8A2hyper	YAhyper
chr1	63309538	63309551	A8A2hyper	YAhyper
chr1	87510208	87510423	A8A2hyper	YAhyper
chr1	90638860	90638868	A8A2hyper	YAhyper
chr1	91017378	91017672	A8A2hyper	YAhyper
chr1	118144744	118144921	A8A2hyper	YAhyper
chr1	120358572	120358606	A8A2hyper	YAhyper
chr1	133504935	133504945	A8A2hyper	YAhyper
chr1	153265217	153265296	A8A2hyper	YAhyper
chr1	157077622	157077673	A8A2hyper	YAhyper
chr1	157512796	157513233	A8A2hyper	YAhyper
chr1	158879859	158879971	A8A2hyper	YAhyper
chr1	170392872	170392894	A8A2hyper	YAhyper
chr1	171360695	171360805	A8A2hyper	YAhyper
chr1	172634876	172634975	A8A2hyper	YAhyper
chr1	183617406	183617543	A8A2hyper	YAhyper
chr1	190690696	190690764	A8A2hyper	YAhyper
chr1	190871014	190871032	A8A2hyper	YAhyper
chr1	191388737	191388785	A8A2hyper	YAhyper
chr10	8549283	8549546	A8A2hyper	YAhyper
chr10	11123767	11123903	A8A2hyper	YAhyper
chr10	12941664	12941727	A8A2hyper	YAhyper
chr10	18401575	18401680	A8A2hyper	YAhyper
chr10	20203654	20203717	A8A2hyper	YAhyper
chr10	25458647	25458764	A8A2hyper	YAhyper
chr10	35521401	35521457	A8A2hyper	YAhyper
chr10	56115126	56115177	A8A2hyper	YAhyper
chr10	61340535	61340547	A8A2hyper	YAhyper
chr10	63426132	63426161	A8A2hyper	YAhyper
chr10	67540841	67541043	A8A2hyper	YAhyper
chr10	75057500	75057562	A8A2hyper	YAhyper
chr10	75407395	75407510	A8A2hyper	YAhyper
chr10	80370074	80370150	A8A2hyper	YAhyper
chr10	80888498	80888511	A8A2hyper	YAhyper
chr10	80897899	80897943	A8A2hyper	YAhyper
chr10	84760264	84760323	A8A2hyper	YAhyper
chr10	93489150	93489172	A8A2hyper	YAhyper
chr10	93907542	93907560	A8A2hyper	YAhyper
chr10	95506395	95506465	A8A2hyper	YAhyper
chr10	111756730	111756752	A8A2hyper	YAhyper
chr10	117905766	117905814	A8A2hyper	YAhyper
chr11	5902253	5902422	A8A2hyper	YAhyper
chr11	8468975	8469019	A8A2hyper	YAhyper
chr11	19016199	19016249	A8A2hyper	YAhyper
chr11	32659393	32659554	A8A2hyper	YAhyper
chr11	36468185	36468230	A8A2hyper	YAhyper
chr11	53058370	53058421	A8A2hyper	YAhyper
chr11	60140252	60140367	A8A2hyper	YAhyper
chr11	66620462	66620536	A8A2hyper	YAhyper
chr11	75178330	75178590	A8A2hyper	YAhyper
chr11	86382626	86382632	A8A2hyper	YAhyper
chr11	88675916	88675990	A8A2hyper	YAhyper
chr11	97138955	97139089	A8A2hyper	YAhyper
chr11	97509787	97509951	A8A2hyper	YAhyper
chr11	98005289	98005358	A8A2hyper	YAhyper
chr11	98403866	98403931	A8A2hyper	YAhyper
chr11	98768227	98768493	A8A2hyper	YAhyper
chr11	103193158	103193174	A8A2hyper	YAhyper
chr11	103333426	103333442	A8A2hyper	YAhyper
chr11	103863144	103863170	A8A2hyper	YAhyper
chr11	105165860	105165897	A8A2hyper	YAhyper
chr11	106046588	106046664	A8A2hyper	YAhyper
chr11	114844226	114844258	A8A2hyper	YAhyper
chr11	116365814	116365827	A8A2hyper	YAhyper
chr11	118036947	118037169	A8A2hyper	YAhyper
chr11	120763869	120763920	A8A2hyper	YAhyper
chr12	8470062	8470076	A8A2hyper	YAhyper
chr12	13127347	13127507	A8A2hyper	YAhyper
chr12	13685577	13685597	A8A2hyper	YAhyper
chr12	22274409	22274539	A8A2hyper	YAhyper
chr12	30103200	30103234	A8A2hyper	YAhyper
chr12	31295266	31295315	A8A2hyper	YAhyper
chr12	59095543	59095645	A8A2hyper	YAhyper
chr12	76271938	76272021	A8A2hyper	YAhyper
chr12	76324852	76324908	A8A2hyper	YAhyper
chr12	84650637	84650723	A8A2hyper	YAhyper
chr12	85201408	85201490	A8A2hyper	YAhyper
chr12	86652504	86652522	A8A2hyper	YAhyper
chr12	87177280	87177288	A8A2hyper	YAhyper
chr12	108318586	108318894	A8A2hyper	YAhyper
chr12	109608070	109608077	A8A2hyper	YAhyper
chr12	111333172	111333280	A8A2hyper	YAhyper
chr12	112018719	112018817	A8A2hyper	YAhyper
chr13	6674456	6674542	A8A2hyper	YAhyper
chr13	29769731	29769794	A8A2hyper	YAhyper
chr13	41232233	41232247	A8A2hyper	YAhyper
chr13	46811892	46812006	A8A2hyper	YAhyper
chr13	48911628	48911751	A8A2hyper	YAhyper
chr13	55210487	55210510	A8A2hyper	YAhyper
chr13	55415108	55415130	A8A2hyper	YAhyper
chr13	65258654	65258797	A8A2hyper	YAhyper
chr13	74685720	74685959	A8A2hyper	YAhyper
chr13	96502306	96502324	A8A2hyper	YAhyper
chr13	113718449	113718556	A8A2hyper	YAhyper
chr14	7670448	7670472	A8A2hyper	YAhyper
chr14	19312272	19312410	A8A2hyper	YAhyper
chr14	25607666	25607826	A8A2hyper	YAhyper
chr14	27335392	27335436	A8A2hyper	YAhyper
chr14	28509765	28509871	A8A2hyper	YAhyper
chr14	34790653	34790661	A8A2hyper	YAhyper
chr14	41451798	41451814	A8A2hyper	YAhyper
chr14	45552019	45552121	A8A2hyper	YAhyper
chr14	51209895	51210128	A8A2hyper	YAhyper
chr14	64628144	64628166	A8A2hyper	YAhyper
chr14	66257946	66257981	A8A2hyper	YAhyper
chr14	72057301	72057491	A8A2hyper	YAhyper
chr14	74446042	74446140	A8A2hyper	YAhyper
chr14	79331368	79331389	A8A2hyper	YAhyper
chr14	104337040	104337196	A8A2hyper	YAhyper
chr14	120389129	120389145	A8A2hyper	YAhyper
chr15	8236561	8236650	A8A2hyper	YAhyper
chr15	16440243	16440269	A8A2hyper	YAhyper
chr15	26280748	26280809	A8A2hyper	YAhyper
chr15	36210723	36210746	A8A2hyper	YAhyper
chr15	37176174	37176487	A8A2hyper	YAhyper
chr15	38990237	38990327	A8A2hyper	YAhyper
chr15	76457528	76457581	A8A2hyper	YAhyper
chr15	79828829	79828923	A8A2hyper	YAhyper
chr15	82363841	82363971	A8A2hyper	YAhyper
chr15	96366423	96366460	A8A2hyper	YAhyper
chr15	97323710	97323768	A8A2hyper	YAhyper
chr15	97571831	97571841	A8A2hyper	YAhyper
chr15	98675956	98675991	A8A2hyper	YAhyper
chr15	99884175	99884219	A8A2hyper	YAhyper
chr15	101231821	101231843	A8A2hyper	YAhyper
chr15	101976226	101976255	A8A2hyper	YAhyper
chr16	3362583	3362785	A8A2hyper	YAhyper
chr16	4947359	4947417	A8A2hyper	YAhyper
chr16	12954333	12954473	A8A2hyper	YAhyper
chr16	18395274	18395587	A8A2hyper	YAhyper
chr16	20497434	20497467	A8A2hyper	YAhyper
chr16	29967627	29967641	A8A2hyper	YAhyper
chr16	34472670	34472770	A8A2hyper	YAhyper
chr16	36769919	36770222	A8A2hyper	YAhyper
chr16	45832630	45832700	A8A2hyper	YAhyper
chr16	58672489	58672628	A8A2hyper	YAhyper
chr16	71592882	71593035	A8A2hyper	YAhyper
chr17	12769255	12769308	A8A2hyper	YAhyper
chr17	24860064	24860134	A8A2hyper	YAhyper
chr17	24877541	24877598	A8A2hyper	YAhyper
chr17	26438748	26438828	A8A2hyper	YAhyper
chr17	29341674	29341744	A8A2hyper	YAhyper
chr17	30601472	30601572	A8A2hyper	YAhyper
chr17	33951438	33951529	A8A2hyper	YAhyper
chr17	34970538	34970597	A8A2hyper	YAhyper
chr17	42883380	42883441	A8A2hyper	YAhyper
chr17	43606477	43606485	A8A2hyper	YAhyper
chr17	44072377	44072558	A8A2hyper	YAhyper
chr17	45862619	45862625	A8A2hyper	YAhyper
chr17	46729900	46730049	A8A2hyper	YAhyper
chr17	47302955	47302969	A8A2hyper	YAhyper
chr17	47468655	47468701	A8A2hyper	YAhyper
chr17	47689437	47689508	A8A2hyper	YAhyper
chr17	47922212	47922563	A8A2hyper	YAhyper
chr17	47965922	47965936	A8A2hyper	YAhyper
chr17	48014466	48014485	A8A2hyper	YAhyper
chr17	49862140	49862146	A8A2hyper	YAhyper
chr17	54501008	54501025	A8A2hyper	YAhyper
chr17	56752456	56752488	A8A2hyper	YAhyper
chr17	57219685	57219710	A8A2hyper	YAhyper
chr17	65307466	65307707	A8A2hyper	YAhyper
chr17	72956335	72956361	A8A2hyper	YAhyper
chr17	78381411	78381477	A8A2hyper	YAhyper
chr17	83308329	83308358	A8A2hyper	YAhyper
chr17	84714466	84714543	A8A2hyper	YAhyper
chr17	87095955	87095967	A8A2hyper	YAhyper
chr18	12974004	12974103	A8A2hyper	YAhyper
chr18	14627606	14627723	A8A2hyper	YAhyper
chr18	20960480	20960559	A8A2hyper	YAhyper
chr18	31713862	31713924	A8A2hyper	YAhyper
chr18	34549783	34550167	A8A2hyper	YAhyper
chr18	35833022	35833390	A8A2hyper	YAhyper
chr18	37021593	37021636	A8A2hyper	YAhyper
chr18	45023920	45024291	A8A2hyper	YAhyper
chr18	46724228	46724298	A8A2hyper	YAhyper
chr18	49643784	49643811	A8A2hyper	YAhyper
chr18	75371339	75371534	A8A2hyper	YAhyper
chr18	80655889	80655913	A8A2hyper	YAhyper
chr19	6463414	6463538	A8A2hyper	YAhyper
chr19	17555124	17555354	A8A2hyper	YAhyper
chr19	23893686	23893729	A8A2hyper	YAhyper
chr19	38399334	38399458	A8A2hyper	YAhyper
chr19	40788169	40788249	A8A2hyper	YAhyper
chr2	3073775	3073867	A8A2hyper	YAhyper
chr2	13010084	13010165	A8A2hyper	YAhyper
chr2	25425751	25425777	A8A2hyper	YAhyper
chr2	29568339	29568376	A8A2hyper	YAhyper
chr2	30595262	30595291	A8A2hyper	YAhyper
chr2	31201958	31202184	A8A2hyper	YAhyper
chr2	32646919	32646970	A8A2hyper	YAhyper
chr2	34965410	34965446	A8A2hyper	YAhyper
chr2	38672504	38672590	A8A2hyper	YAhyper
chr2	46296784	46296861	A8A2hyper	YAhyper
chr2	59348157	59348203	A8A2hyper	YAhyper
chr2	67979643	67979894	A8A2hyper	YAhyper
chr2	80813339	80813345	A8A2hyper	YAhyper
chr2	101773746	101773800	A8A2hyper	YAhyper
chr2	116061282	116061323	A8A2hyper	YAhyper
chr2	119750491	119750727	A8A2hyper	YAhyper
chr2	120973498	120973533	A8A2hyper	YAhyper
chr2	126594100	126594253	A8A2hyper	YAhyper
chr2	129454902	129454984	A8A2hyper	YAhyper
chr2	133371897	133371903	A8A2hyper	YAhyper
chr2	150500821	150500838	A8A2hyper	YAhyper
chr2	155726696	155726815	A8A2hyper	YAhyper
chr2	156648502	156648554	A8A2hyper	YAhyper
chr2	157471162	157471460	A8A2hyper	YAhyper
chr2	157560090	157560520	A8A2hyper	YAhyper
chr2	158795386	158795413	A8A2hyper	YAhyper
chr2	158839325	158839343	A8A2hyper	YAhyper
chr2	172452760	172452836	A8A2hyper	YAhyper
chr2	172965299	172965488	A8A2hyper	YAhyper
chr2	174285267	174285320	A8A2hyper	YAhyper
chr3	3935257	3935457	A8A2hyper	YAhyper
chr3	11141517	11141545	A8A2hyper	YAhyper
chr3	24968681	24968761	A8A2hyper	YAhyper
chr3	30839197	30839205	A8A2hyper	YAhyper
chr3	32338160	32338386	A8A2hyper	YAhyper
chr3	34165459	34165637	A8A2hyper	YAhyper
chr3	51201920	51201961	A8A2hyper	YAhyper
chr3	58987313	58987322	A8A2hyper	YAhyper
chr3	69653434	69653475	A8A2hyper	YAhyper
chr3	87033397	87033603	A8A2hyper	YAhyper
chr3	88831581	88831754	A8A2hyper	YAhyper
chr3	102193855	102193886	A8A2hyper	YAhyper
chr3	108680961	108680996	A8A2hyper	YAhyper
chr3	116760217	116760388	A8A2hyper	YAhyper
chr3	121531122	121531222	A8A2hyper	YAhyper
chr3	127695017	127695717	A8A2hyper	YAhyper
chr3	127749103	127749667	A8A2hyper	YAhyper
chr3	127758823	127758859	A8A2hyper	YAhyper
chr3	138139111	138139119	A8A2hyper	YAhyper
chr3	139028707	139028717	A8A2hyper	YAhyper
chr3	139208400	139208408	A8A2hyper	YAhyper
chr3	141211770	141211841	A8A2hyper	YAhyper
chr3	157911709	157911755	A8A2hyper	YAhyper
chr4	24890519	24890596	A8A2hyper	YAhyper
chr4	32306138	32306152	A8A2hyper	YAhyper
chr4	43522916	43523125	A8A2hyper	YAhyper
chr4	46527386	46527416	A8A2hyper	YAhyper
chr4	50862496	50862543	A8A2hyper	YAhyper
chr4	54447249	54447561	A8A2hyper	YAhyper
chr4	83694321	83694364	A8A2hyper	YAhyper
chr4	91788845	91788975	A8A2hyper	YAhyper
chr4	95308481	95308709	A8A2hyper	YAhyper
chr4	106686275	106686353	A8A2hyper	YAhyper
chr4	106749658	106749945	A8A2hyper	YAhyper
chr4	128789882	128790307	A8A2hyper	YAhyper
chr4	133138632	133138638	A8A2hyper	YAhyper
chr4	134118663	134118682	A8A2hyper	YAhyper
chr4	137067633	137067688	A8A2hyper	YAhyper
chr4	141210214	141210294	A8A2hyper	YAhyper
chr4	141248004	141248015	A8A2hyper	YAhyper
chr4	142901152	142901162	A8A2hyper	YAhyper
chr4	145836837	145836900	A8A2hyper	YAhyper
chr4	150258464	150258628	A8A2hyper	YAhyper
chr4	151953607	151953974	A8A2hyper	YAhyper
chr4	152126208	152126217	A8A2hyper	YAhyper
chr4	152691270	152691281	A8A2hyper	YAhyper
chr4	154213251	154213500	A8A2hyper	YAhyper
chr4	155570485	155570530	A8A2hyper	YAhyper
chr4	155878177	155878187	A8A2hyper	YAhyper
chr5	24474815	24474961	A8A2hyper	YAhyper
chr5	34549528	34549701	A8A2hyper	YAhyper
chr5	35444736	35444750	A8A2hyper	YAhyper
chr5	48137530	48137582	A8A2hyper	YAhyper
chr5	63874684	63874897	A8A2hyper	YAhyper
chr5	67088944	67089152	A8A2hyper	YAhyper
chr5	69531716	69531740	A8A2hyper	YAhyper
chr5	77394311	77394364	A8A2hyper	YAhyper
chr5	95055428	95055462	A8A2hyper	YAhyper
chr5	99511271	99511326	A8A2hyper	YAhyper
chr5	111418634	111418671	A8A2hyper	YAhyper
chr5	111419940	111420014	A8A2hyper	YAhyper
chr5	112625848	112625923	A8A2hyper	YAhyper
chr5	114175930	114176062	A8A2hyper	YAhyper
chr5	115117703	115117724	A8A2hyper	YAhyper
chr5	115516613	115516657	A8A2hyper	YAhyper
chr5	134235618	134235634	A8A2hyper	YAhyper
chr5	136234972	136235063	A8A2hyper	YAhyper
chr5	142001478	142001562	A8A2hyper	YAhyper
chr5	144645031	144645318	A8A2hyper	YAhyper
chr5	148985110	148985156	A8A2hyper	YAhyper
chr5	149964827	149964874	A8A2hyper	YAhyper
chr5	151533772	151533839	A8A2hyper	YAhyper
chr6	14654454	14654664	A8A2hyper	YAhyper
chr6	28833194	28833382	A8A2hyper	YAhyper
chr6	31090574	31090737	A8A2hyper	YAhyper
chr6	46287596	46287808	A8A2hyper	YAhyper
chr6	51694078	51694185	A8A2hyper	YAhyper
chr6	63667821	63667868	A8A2hyper	YAhyper
chr6	72740864	72740920	A8A2hyper	YAhyper
chr6	77127896	77127906	A8A2hyper	YAhyper
chr6	85833343	85833359	A8A2hyper	YAhyper
chr6	88938678	88938740	A8A2hyper	YAhyper
chr6	90309413	90309499	A8A2hyper	YAhyper
chr6	90905777	90905844	A8A2hyper	YAhyper
chr6	92035076	92035191	A8A2hyper	YAhyper
chr6	94005921	94005980	A8A2hyper	YAhyper
chr6	95216378	95216482	A8A2hyper	YAhyper
chr6	111777820	111777931	A8A2hyper	YAhyper
chr6	112728947	112729466	A8A2hyper	YAhyper
chr6	119480972	119481085	A8A2hyper	YAhyper
chr6	121222491	121222582	A8A2hyper	YAhyper
chr6	124679109	124679138	A8A2hyper	YAhyper
chr6	125368444	125368632	A8A2hyper	YAhyper
chr6	128369885	128369917	A8A2hyper	YAhyper
chr6	128542045	128542098	A8A2hyper	YAhyper
chr6	133319083	133319161	A8A2hyper	YAhyper
chr6	137943968	137943974	A8A2hyper	YAhyper
chr6	145187691	145187816	A8A2hyper	YAhyper
chr6	145486021	145486370	A8A2hyper	YAhyper
chr7	4756122	4756132	A8A2hyper	YAhyper
chr7	18402711	18402837	A8A2hyper	YAhyper
chr7	18403339	18403631	A8A2hyper	YAhyper
chr7	19255439	19255581	A8A2hyper	YAhyper
chr7	19673965	19673999	A8A2hyper	YAhyper
chr7	20078506	20078910	A8A2hyper	YAhyper
chr7	24361937	24362037	A8A2hyper	YAhyper
chr7	25145851	25145932	A8A2hyper	YAhyper
chr7	27658286	27658309	A8A2hyper	YAhyper
chr7	28895403	28895450	A8A2hyper	YAhyper
chr7	29965402	29965551	A8A2hyper	YAhyper
chr7	48878355	48878425	A8A2hyper	YAhyper
chr7	59730593	59731000	A8A2hyper	YAhyper
chr7	65302983	65303029	A8A2hyper	YAhyper
chr7	67962238	67962391	A8A2hyper	YAhyper
chr7	79464914	79464975	A8A2hyper	YAhyper
chr7	83882521	83882529	A8A2hyper	YAhyper
chr7	91670411	91670419	A8A2hyper	YAhyper
chr7	95739830	95739904	A8A2hyper	YAhyper
chr7	97417105	97417288	A8A2hyper	YAhyper
chr7	107699211	107699296	A8A2hyper	YAhyper
chr7	121245807	121245915	A8A2hyper	YAhyper
chr7	127691739	127691871	A8A2hyper	YAhyper
chr7	130693486	130693636	A8A2hyper	YAhyper
chr7	131766003	131766056	A8A2hyper	YAhyper
chr7	141088849	141088886	A8A2hyper	YAhyper
chr7	141464777	141464804	A8A2hyper	YAhyper
chr8	22351106	22351191	A8A2hyper	YAhyper
chr8	29516919	29516953	A8A2hyper	YAhyper
chr8	33987486	33987492	A8A2hyper	YAhyper
chr8	34152676	34152841	A8A2hyper	YAhyper
chr8	34397704	34397716	A8A2hyper	YAhyper
chr8	34472780	34472899	A8A2hyper	YAhyper
chr8	46022402	46022426	A8A2hyper	YAhyper
chr8	70084771	70084799	A8A2hyper	YAhyper
chr8	70088388	70088509	A8A2hyper	YAhyper
chr8	71679875	71680138	A8A2hyper	YAhyper
chr8	71685533	71685601	A8A2hyper	YAhyper
chr8	84785346	84785603	A8A2hyper	YAhyper
chr8	105253892	105254003	A8A2hyper	YAhyper
chr8	105613767	105613828	A8A2hyper	YAhyper
chr8	105694576	105694711	A8A2hyper	YAhyper
chr8	114734939	114734973	A8A2hyper	YAhyper
chr8	114982974	114982999	A8A2hyper	YAhyper
chr8	115989135	115989157	A8A2hyper	YAhyper
chr8	118843053	118843151	A8A2hyper	YAhyper
chr8	120409471	120409930	A8A2hyper	YAhyper
chr8	121398766	121398792	A8A2hyper	YAhyper
chr8	121833497	121833570	A8A2hyper	YAhyper
chr8	124314852	124314887	A8A2hyper	YAhyper
chr9	7805094	7805125	A8A2hyper	YAhyper
chr9	17425223	17425384	A8A2hyper	YAhyper
chr9	20861007	20861291	A8A2hyper	YAhyper
chr9	21244299	21244933	A8A2hyper	YAhyper
chr9	24328362	24328457	A8A2hyper	YAhyper
chr9	40918748	40918813	A8A2hyper	YAhyper
chr9	43882898	43882932	A8A2hyper	YAhyper
chr9	48811403	48811413	A8A2hyper	YAhyper
chr9	48961658	48961748	A8A2hyper	YAhyper
chr9	61812776	61812784	A8A2hyper	YAhyper
chr9	65020050	65020268	A8A2hyper	YAhyper
chr9	66720295	66720427	A8A2hyper	YAhyper
chr9	66806063	66806082	A8A2hyper	YAhyper
chr9	69435420	69435434	A8A2hyper	YAhyper
chr9	78567504	78567590	A8A2hyper	YAhyper
chr9	82681225	82681337	A8A2hyper	YAhyper
chr9	83549886	83550072	A8A2hyper	YAhyper
chr9	92692260	92692274	A8A2hyper	YAhyper
chr9	103108623	103108681	A8A2hyper	YAhyper
chr9	103228578	103228606	A8A2hyper	YAhyper
chr9	105813227	105813237	A8A2hyper	YAhyper
chr9	106000579	106000612	A8A2hyper	YAhyper
chr9	107555657	107555690	A8A2hyper	YAhyper
chr9	107570410	107570562	A8A2hyper	YAhyper
chr9	110718299	110718421	A8A2hyper	YAhyper
chr9	110814369	110814391	A8A2hyper	YAhyper
chr9	110916178	110916186	A8A2hyper	YAhyper
chr9	114042439	114042472	A8A2hyper	YAhyper
chr9	120360630	120360752	A8A2hyper	YAhyper
chr9	121938079	121938159	A8A2hyper	YAhyper
chrX	7573794	7573833	A8A2hyper	YAhyper
chrX	8074292	8074335	A8A2hyper	YAhyper
chrX	13846349	13846406	A8A2hyper	YAhyper
chrX	34553489	34553521	A8A2hyper	YAhyper
chrX	42068751	42068811	A8A2hyper	YAhyper
chrX	51017958	51018018	A8A2hyper	YAhyper
chrX	51680248	51680271	A8A2hyper	YAhyper
chrX	53463214	53463506	A8A2hyper	YAhyper
chrX	73422132	73422193	A8A2hyper	YAhyper
chrX	74311222	74311246	A8A2hyper	YAhyper
chrX	74429726	74429808	A8A2hyper	YAhyper
chrX	75754140	75754391	A8A2hyper	YAhyper
chrX	97257104	97257437	A8A2hyper	YAhyper
chrX	99136320	99136350	A8A2hyper	YAhyper
chrX	103778837	103778871	A8A2hyper	YAhyper
chrX	105120957	105120988	A8A2hyper	YAhyper
chrX	106778002	106778016	A8A2hyper	YAhyper
chrX	112600838	112600878	A8A2hyper	YAhyper
chrX	115746549	115746555	A8A2hyper	YAhyper
chrX	134059129	134059246	A8A2hyper	YAhyper
chrX	135086834	135087005	A8A2hyper	YAhyper
chrX	136139461	136139649	A8A2hyper	YAhyper
chrX	136215156	136215219	A8A2hyper	YAhyper
chrX	139654005	139654021	A8A2hyper	YAhyper
chrX	140598665	140598702	A8A2hyper	YAhyper
chrX	140664379	140664560	A8A2hyper	YAhyper
chrX	141724867	141724890	A8A2hyper	YAhyper
chrX	142305777	142305888	A8A2hyper	YAhyper
chrX	144319093	144319263	A8A2hyper	YAhyper
chrX	153139754	153139764	A8A2hyper	YAhyper
chrX	154713696	154713812	A8A2hyper	YAhyper
chrX	157491841	157491864	A8A2hyper	YAhyper
chrX	159414479	159414511	A8A2hyper	YAhyper
chrX	162760797	162760832	A8A2hyper	YAhyper
chrX	166239334	166239442	A8A2hyper	YAhyper
chrX	166585499	166585531	A8A2hyper	YAhyper

## Sheet: A8A2 hypoDMR
chr	Start	End	Paradigm	Paradigm
chr1	16503897	16503951	A8A2hypo	YAhypo
chr1	35766632	35766647	A8A2hypo	YAhypo
chr1	39285081	39285114	A8A2hypo	YAhypo
chr1	39871667	39871709	A8A2hypo	YAhypo
chr1	40161334	40161461	A8A2hypo	YAhypo
chr1	42244141	42244179	A8A2hypo	YAhypo
chr1	58744936	58745065	A8A2hypo	YAhypo
chr1	59381201	59381237	A8A2hypo	YAhypo
chr1	82554775	82554795	A8A2hypo	YAhypo
chr1	97659318	97659475	A8A2hypo	YAhypo
chr1	118659022	118659064	A8A2hypo	YAhypo
chr1	119642550	119642626	A8A2hypo	YAhypo
chr1	125716544	125716575	A8A2hypo	YAhypo
chr1	127891991	127891998	A8A2hypo	YAhypo
chr1	127896797	127896916	A8A2hypo	YAhypo
chr1	131195928	131195996	A8A2hypo	YAhypo
chr1	131967723	131967740	A8A2hypo	YAhypo
chr1	135820270	135820459	A8A2hypo	YAhypo
chr1	136456380	136456480	A8A2hypo	YAhypo
chr1	138322811	138323084	A8A2hypo	YAhypo
chr1	154993584	154993713	A8A2hypo	YAhypo
chr1	160079284	160079372	A8A2hypo	YAhypo
chr1	164770683	164770790	A8A2hypo	YAhypo
chr1	174951641	174951697	A8A2hypo	YAhypo
chr1	184441216	184441244	A8A2hypo	YAhypo
chr1	187346991	187347053	A8A2hypo	YAhypo
chr1	190948973	190949175	A8A2hypo	YAhypo
chr10	8087963	8088087	A8A2hypo	YAhypo
chr10	13567701	13567769	A8A2hypo	YAhypo
chr10	17225436	17225510	A8A2hypo	YAhypo
chr10	24687495	24687630	A8A2hypo	YAhypo
chr10	39991643	39991799	A8A2hypo	YAhypo
chr10	40165070	40165162	A8A2hypo	YAhypo
chr10	43518588	43518701	A8A2hypo	YAhypo
chr10	59470603	59470862	A8A2hypo	YAhypo
chr10	59593795	59593976	A8A2hypo	YAhypo
chr10	60828517	60828651	A8A2hypo	YAhypo
chr10	61175082	61175137	A8A2hypo	YAhypo
chr10	61661998	61662065	A8A2hypo	YAhypo
chr10	67029237	67029423	A8A2hypo	YAhypo
chr10	69208510	69208635	A8A2hypo	YAhypo
chr10	69248800	69248853	A8A2hypo	YAhypo
chr10	69312119	69312157	A8A2hypo	YAhypo
chr10	79967500	79967572	A8A2hypo	YAhypo
chr10	80093698	80093716	A8A2hypo	YAhypo
chr10	80253695	80253731	A8A2hypo	YAhypo
chr10	80258365	80258467	A8A2hypo	YAhypo
chr10	83652429	83652628	A8A2hypo	YAhypo
chr10	88511319	88511438	A8A2hypo	YAhypo
chr10	89460054	89460106	A8A2hypo	YAhypo
chr10	95266340	95266446	A8A2hypo	YAhypo
chr10	95317564	95317947	A8A2hypo	YAhypo
chr10	99203757	99203811	A8A2hypo	YAhypo
chr10	109169673	109169691	A8A2hypo	YAhypo
chr10	117329292	117329305	A8A2hypo	YAhypo
chr10	121294674	121294742	A8A2hypo	YAhypo
chr10	121506789	121506866	A8A2hypo	YAhypo
chr10	124111652	124111949	A8A2hypo	YAhypo
chr10	127756195	127756526	A8A2hypo	YAhypo
chr10	127936750	127936785	A8A2hypo	YAhypo
chr10	130412315	130412354	A8A2hypo	YAhypo
chr11	6010143	6010244	A8A2hypo	YAhypo
chr11	7147844	7147882	A8A2hypo	YAhypo
chr11	7150770	7151247	A8A2hypo	YAhypo
chr11	12025892	12025964	A8A2hypo	YAhypo
chr11	12026411	12026514	A8A2hypo	YAhypo
chr11	22972092	22972128	A8A2hypo	YAhypo
chr11	25563274	25563285	A8A2hypo	YAhypo
chr11	43501760	43501780	A8A2hypo	YAhypo
chr11	46590560	46590613	A8A2hypo	YAhypo
chr11	49613316	49613380	A8A2hypo	YAhypo
chr11	53466607	53466720	A8A2hypo	YAhypo
chr11	60731039	60731267	A8A2hypo	YAhypo
chr11	62479098	62479461	A8A2hypo	YAhypo
chr11	63889614	63889628	A8A2hypo	YAhypo
chr11	67431132	67431161	A8A2hypo	YAhypo
chr11	73230972	73231066	A8A2hypo	YAhypo
chr11	77028739	77028757	A8A2hypo	YAhypo
chr11	77784406	77784712	A8A2hypo	YAhypo
chr11	92099182	92099223	A8A2hypo	YAhypo
chr11	98918766	98918887	A8A2hypo	YAhypo
chr11	101451911	101451956	A8A2hypo	YAhypo
chr11	101517094	101517435	A8A2hypo	YAhypo
chr11	103458691	103458804	A8A2hypo	YAhypo
chr11	104424299	104424343	A8A2hypo	YAhypo
chr11	107346862	107346872	A8A2hypo	YAhypo
chr11	111605487	111605598	A8A2hypo	YAhypo
chr11	112785058	112785290	A8A2hypo	YAhypo
chr11	114822926	114822933	A8A2hypo	YAhypo
chr11	115296191	115296411	A8A2hypo	YAhypo
chr11	115694109	115694151	A8A2hypo	YAhypo
chr11	116126294	116126410	A8A2hypo	YAhypo
chr11	116498829	116498858	A8A2hypo	YAhypo
chr11	116803316	116803336	A8A2hypo	YAhypo
chr11	118075411	118075509	A8A2hypo	YAhypo
chr11	119192517	119192703	A8A2hypo	YAhypo
chr11	119223779	119223830	A8A2hypo	YAhypo
chr11	120280637	120280823	A8A2hypo	YAhypo
chr12	8563293	8563309	A8A2hypo	YAhypo
chr12	18946713	18946743	A8A2hypo	YAhypo
chr12	26403846	26403917	A8A2hypo	YAhypo
chr12	34609346	34609354	A8A2hypo	YAhypo
chr12	55415116	55415130	A8A2hypo	YAhypo
chr12	55464670	55464854	A8A2hypo	YAhypo
chr12	70714474	70714488	A8A2hypo	YAhypo
chr12	73403951	73404222	A8A2hypo	YAhypo
chr12	73901266	73901536	A8A2hypo	YAhypo
chr12	78754791	78754834	A8A2hypo	YAhypo
chr12	87953287	87953804	A8A2hypo	YAhypo
chr12	91736310	91736343	A8A2hypo	YAhypo
chr12	91752258	91752363	A8A2hypo	YAhypo
chr12	91766452	91766520	A8A2hypo	YAhypo
chr12	91992031	91992037	A8A2hypo	YAhypo
chr12	99564813	99564896	A8A2hypo	YAhypo
chr12	102442663	102442677	A8A2hypo	YAhypo
chr12	106593745	106593759	A8A2hypo	YAhypo
chr12	108049752	108049844	A8A2hypo	YAhypo
chr12	108516496	108516549	A8A2hypo	YAhypo
chr12	113031290	113031312	A8A2hypo	YAhypo
chr12	113150898	113150937	A8A2hypo	YAhypo
chr13	5803049	5803270	A8A2hypo	YAhypo
chr13	30235584	30235743	A8A2hypo	YAhypo
chr13	34644484	34644492	A8A2hypo	YAhypo
chr13	35503942	35504052	A8A2hypo	YAhypo
chr13	36326979	36327041	A8A2hypo	YAhypo
chr13	38048234	38048255	A8A2hypo	YAhypo
chr13	44291142	44291209	A8A2hypo	YAhypo
chr13	45078879	45079016	A8A2hypo	YAhypo
chr13	46593060	46593472	A8A2hypo	YAhypo
chr13	51086323	51086352	A8A2hypo	YAhypo
chr13	51868811	51868862	A8A2hypo	YAhypo
chr13	52770444	52770563	A8A2hypo	YAhypo
chr13	53067813	53067887	A8A2hypo	YAhypo
chr13	55154892	55154961	A8A2hypo	YAhypo
chr13	56323898	56324061	A8A2hypo	YAhypo
chr13	56679207	56679345	A8A2hypo	YAhypo
chr13	64252273	64252401	A8A2hypo	YAhypo
chr13	69168729	69168737	A8A2hypo	YAhypo
chr13	69502159	69502174	A8A2hypo	YAhypo
chr13	73488917	73488967	A8A2hypo	YAhypo
chr13	73505484	73505595	A8A2hypo	YAhypo
chr13	93202620	93202696	A8A2hypo	YAhypo
chr13	94025046	94025096	A8A2hypo	YAhypo
chr13	95855152	95855166	A8A2hypo	YAhypo
chr13	95961614	95961674	A8A2hypo	YAhypo
chr13	97853068	97853084	A8A2hypo	YAhypo
chr13	98430995	98431102	A8A2hypo	YAhypo
chr13	99101218	99101236	A8A2hypo	YAhypo
chr13	99326216	99326334	A8A2hypo	YAhypo
chr13	103959796	103959834	A8A2hypo	YAhypo
chr13	109239407	109239502	A8A2hypo	YAhypo
chr13	110875187	110875388	A8A2hypo	YAhypo
chr13	112506837	112506881	A8A2hypo	YAhypo
chr13	114593674	114593981	A8A2hypo	YAhypo
chr13	115103165	115103463	A8A2hypo	YAhypo
chr13	118437221	118437342	A8A2hypo	YAhypo
chr13	118998116	118998196	A8A2hypo	YAhypo
chr13	119710311	119710353	A8A2hypo	YAhypo
chr14	11575385	11575649	A8A2hypo	YAhypo
chr14	20352998	20353018	A8A2hypo	YAhypo
chr14	20695139	20695185	A8A2hypo	YAhypo
chr14	25185674	25185910	A8A2hypo	YAhypo
chr14	25671139	25671187	A8A2hypo	YAhypo
chr14	30553047	30553098	A8A2hypo	YAhypo
chr14	30889584	30889770	A8A2hypo	YAhypo
chr14	31899879	31900081	A8A2hypo	YAhypo
chr14	34771936	34771984	A8A2hypo	YAhypo
chr14	37000755	37000761	A8A2hypo	YAhypo
chr14	40839534	40839584	A8A2hypo	YAhypo
chr14	51943206	51943293	A8A2hypo	YAhypo
chr14	52120115	52120488	A8A2hypo	YAhypo
chr14	55712180	55712233	A8A2hypo	YAhypo
chr14	57098172	57098191	A8A2hypo	YAhypo
chr14	58993349	58993396	A8A2hypo	YAhypo
chr14	61258108	61258444	A8A2hypo	YAhypo
chr14	63085277	63085310	A8A2hypo	YAhypo
chr14	63240828	63240867	A8A2hypo	YAhypo
chr14	72158973	72159025	A8A2hypo	YAhypo
chr14	75136830	75136894	A8A2hypo	YAhypo
chr14	75237256	75237456	A8A2hypo	YAhypo
chr14	88613614	88613737	A8A2hypo	YAhypo
chr14	100225945	100226016	A8A2hypo	YAhypo
chr14	120296144	120296409	A8A2hypo	YAhypo
chr14	120298546	120298750	A8A2hypo	YAhypo
chr14	120434124	120434177	A8A2hypo	YAhypo
chr14	121180577	121180686	A8A2hypo	YAhypo
chr14	122536982	122537012	A8A2hypo	YAhypo
chr14	122958137	122958186	A8A2hypo	YAhypo
chr15	5121732	5121761	A8A2hypo	YAhypo
chr15	6925235	6925255	A8A2hypo	YAhypo
chr15	7199548	7200071	A8A2hypo	YAhypo
chr15	17429107	17429328	A8A2hypo	YAhypo
chr15	24543136	24543169	A8A2hypo	YAhypo
chr15	25774965	25774979	A8A2hypo	YAhypo
chr15	25943936	25943948	A8A2hypo	YAhypo
chr15	27492395	27492488	A8A2hypo	YAhypo
chr15	27578325	27578368	A8A2hypo	YAhypo
chr15	30923458	30923581	A8A2hypo	YAhypo
chr15	36471505	36471546	A8A2hypo	YAhypo
chr15	36842962	36843128	A8A2hypo	YAhypo
chr15	44359328	44359404	A8A2hypo	YAhypo
chr15	46325332	46325574	A8A2hypo	YAhypo
chr15	55528667	55528731	A8A2hypo	YAhypo
chr15	58975118	58975334	A8A2hypo	YAhypo
chr15	63855946	63856019	A8A2hypo	YAhypo
chr15	64479238	64479461	A8A2hypo	YAhypo
chr15	68304795	68304907	A8A2hypo	YAhypo
chr15	75863264	75863283	A8A2hypo	YAhypo
chr15	76004422	76004492	A8A2hypo	YAhypo
chr15	76206367	76206417	A8A2hypo	YAhypo
chr15	77329607	77329692	A8A2hypo	YAhypo
chr15	79502767	79502933	A8A2hypo	YAhypo
chr15	81750099	81750122	A8A2hypo	YAhypo
chr15	82706421	82706451	A8A2hypo	YAhypo
chr15	84058081	84058101	A8A2hypo	YAhypo
chr15	84697452	84697650	A8A2hypo	YAhypo
chr15	85604892	85605140	A8A2hypo	YAhypo
chr15	85660889	85660914	A8A2hypo	YAhypo
chr15	85990986	85991193	A8A2hypo	YAhypo
chr15	86102812	86102886	A8A2hypo	YAhypo
chr15	87171311	87171389	A8A2hypo	YAhypo
chr15	89158673	89158836	A8A2hypo	YAhypo
chr15	89523715	89523755	A8A2hypo	YAhypo
chr15	91075081	91075147	A8A2hypo	YAhypo
chr15	93461108	93461122	A8A2hypo	YAhypo
chr15	96377490	96377626	A8A2hypo	YAhypo
chr15	97163197	97163244	A8A2hypo	YAhypo
chr15	97468957	97469009	A8A2hypo	YAhypo
chr15	100619393	100619428	A8A2hypo	YAhypo
chr15	100922112	100922175	A8A2hypo	YAhypo
chr16	4489493	4489516	A8A2hypo	YAhypo
chr16	22020931	22021111	A8A2hypo	YAhypo
chr16	22918916	22918957	A8A2hypo	YAhypo
chr16	25238397	25238728	A8A2hypo	YAhypo
chr16	30259965	30260112	A8A2hypo	YAhypo
chr16	31648293	31648649	A8A2hypo	YAhypo
chr16	32673499	32673808	A8A2hypo	YAhypo
chr16	34976890	34977030	A8A2hypo	YAhypo
chr16	35035187	35035221	A8A2hypo	YAhypo
chr16	36930708	36930908	A8A2hypo	YAhypo
chr16	38135334	38135588	A8A2hypo	YAhypo
chr16	43355838	43356031	A8A2hypo	YAhypo
chr16	55815276	55815509	A8A2hypo	YAhypo
chr16	58519048	58519334	A8A2hypo	YAhypo
chr16	72639483	72639532	A8A2hypo	YAhypo
chr16	76407291	76407338	A8A2hypo	YAhypo
chr16	89466537	89466551	A8A2hypo	YAhypo
chr16	90443731	90443807	A8A2hypo	YAhypo
chr16	90674317	90674375	A8A2hypo	YAhypo
chr16	91348913	91348935	A8A2hypo	YAhypo
chr16	91358985	91359034	A8A2hypo	YAhypo
chr16	91551090	91551273	A8A2hypo	YAhypo
chr16	93816155	93816297	A8A2hypo	YAhypo
chr16	95741416	95741442	A8A2hypo	YAhypo
chr17	3463850	3463860	A8A2hypo	YAhypo
chr17	5569949	5570129	A8A2hypo	YAhypo
chr17	5996919	5997056	A8A2hypo	YAhypo
chr17	8026672	8026747	A8A2hypo	YAhypo
chr17	9968218	9968260	A8A2hypo	YAhypo
chr17	10402042	10402649	A8A2hypo	YAhypo
chr17	12741654	12741770	A8A2hypo	YAhypo
chr17	25320953	25321113	A8A2hypo	YAhypo
chr17	25447867	25447906	A8A2hypo	YAhypo
chr17	25694350	25694400	A8A2hypo	YAhypo
chr17	28407448	28407502	A8A2hypo	YAhypo
chr17	28510755	28510839	A8A2hypo	YAhypo
chr17	29159998	29160341	A8A2hypo	YAhypo
chr17	29707150	29707197	A8A2hypo	YAhypo
chr17	31193435	31193632	A8A2hypo	YAhypo
chr17	32871938	32871948	A8A2hypo	YAhypo
chr17	34309739	34309887	A8A2hypo	YAhypo
chr17	35220946	35221004	A8A2hypo	YAhypo
chr17	38982162	38982499	A8A2hypo	YAhypo
chr17	44239110	44239159	A8A2hypo	YAhypo
chr17	45752595	45752705	A8A2hypo	YAhypo
chr17	47841357	47841506	A8A2hypo	YAhypo
chr17	50469929	50470188	A8A2hypo	YAhypo
chr17	54050298	54050349	A8A2hypo	YAhypo
chr17	56099182	56099247	A8A2hypo	YAhypo
chr17	63347954	63348050	A8A2hypo	YAhypo
chr17	65665842	65665893	A8A2hypo	YAhypo
chr17	70443145	70443200	A8A2hypo	YAhypo
chr17	70668658	70668873	A8A2hypo	YAhypo
chr17	72878867	72879016	A8A2hypo	YAhypo
chr17	74541743	74541780	A8A2hypo	YAhypo
chr17	78661660	78661718	A8A2hypo	YAhypo
chr17	80054256	80054491	A8A2hypo	YAhypo
chr17	83812311	83812418	A8A2hypo	YAhypo
chr17	85028861	85029100	A8A2hypo	YAhypo
chr17	86254563	86254591	A8A2hypo	YAhypo
chr17	86493292	86493437	A8A2hypo	YAhypo
chr17	86720425	86720483	A8A2hypo	YAhypo
chr17	88405406	88405430	A8A2hypo	YAhypo
chr18	6760428	6760776	A8A2hypo	YAhypo
chr18	10051979	10052135	A8A2hypo	YAhypo
chr18	11102243	11102257	A8A2hypo	YAhypo
chr18	11772811	11772916	A8A2hypo	YAhypo
chr18	11794493	11794560	A8A2hypo	YAhypo
chr18	11944478	11944582	A8A2hypo	YAhypo
chr18	13015564	13015570	A8A2hypo	YAhypo
chr18	15000956	15001118	A8A2hypo	YAhypo
chr18	25066243	25066285	A8A2hypo	YAhypo
chr18	35087605	35087660	A8A2hypo	YAhypo
chr18	38847217	38847227	A8A2hypo	YAhypo
chr18	42007378	42007393	A8A2hypo	YAhypo
chr18	58303088	58303130	A8A2hypo	YAhypo
chr18	61113381	61113397	A8A2hypo	YAhypo
chr18	65094091	65094400	A8A2hypo	YAhypo
chr18	68002163	68002416	A8A2hypo	YAhypo
chr18	69614228	69614310	A8A2hypo	YAhypo
chr18	74759243	74759382	A8A2hypo	YAhypo
chr18	75272745	75272786	A8A2hypo	YAhypo
chr18	75665200	75665234	A8A2hypo	YAhypo
chr18	77044174	77044188	A8A2hypo	YAhypo
chr18	79085901	79086002	A8A2hypo	YAhypo
chr18	80492475	80492563	A8A2hypo	YAhypo
chr19	3381875	3381886	A8A2hypo	YAhypo
chr19	4065323	4065467	A8A2hypo	YAhypo
chr19	5406682	5406722	A8A2hypo	YAhypo
chr19	5824766	5824814	A8A2hypo	YAhypo
chr19	5929615	5929717	A8A2hypo	YAhypo
chr19	6300468	6300596	A8A2hypo	YAhypo
chr19	7398691	7398834	A8A2hypo	YAhypo
chr19	16438007	16438314	A8A2hypo	YAhypo
chr19	17463419	17463729	A8A2hypo	YAhypo
chr19	22917268	22917340	A8A2hypo	YAhypo
chr19	23975067	23975351	A8A2hypo	YAhypo
chr19	24839556	24839861	A8A2hypo	YAhypo
chr19	25134598	25134880	A8A2hypo	YAhypo
chr19	26138403	26138607	A8A2hypo	YAhypo
chr19	26723410	26723717	A8A2hypo	YAhypo
chr19	26812169	26812218	A8A2hypo	YAhypo
chr19	29049075	29049127	A8A2hypo	YAhypo
chr19	29118147	29118400	A8A2hypo	YAhypo
chr19	31027110	31027259	A8A2hypo	YAhypo
chr19	41993662	41993764	A8A2hypo	YAhypo
chr19	42277503	42277542	A8A2hypo	YAhypo
chr19	42591134	42591192	A8A2hypo	YAhypo
chr19	42699384	42699459	A8A2hypo	YAhypo
chr19	43766030	43766134	A8A2hypo	YAhypo
chr19	43787733	43787753	A8A2hypo	YAhypo
chr19	43889371	43889429	A8A2hypo	YAhypo
chr19	44121381	44121483	A8A2hypo	YAhypo
chr19	44121856	44122090	A8A2hypo	YAhypo
chr19	47526378	47526639	A8A2hypo	YAhypo
chr19	53905947	53906151	A8A2hypo	YAhypo
chr19	55644022	55644160	A8A2hypo	YAhypo
chr19	55774635	55774855	A8A2hypo	YAhypo
chr19	56068918	56068986	A8A2hypo	YAhypo
chr2	5083523	5083606	A8A2hypo	YAhypo
chr2	5674287	5674626	A8A2hypo	YAhypo
chr2	5676293	5676379	A8A2hypo	YAhypo
chr2	18676144	18676188	A8A2hypo	YAhypo
chr2	26487746	26487918	A8A2hypo	YAhypo
chr2	30823895	30823941	A8A2hypo	YAhypo
chr2	32255140	32255198	A8A2hypo	YAhypo
chr2	32319004	32319012	A8A2hypo	YAhypo
chr2	32667603	32667715	A8A2hypo	YAhypo
chr2	33134860	33135004	A8A2hypo	YAhypo
chr2	44319338	44319346	A8A2hypo	YAhypo
chr2	52361135	52361334	A8A2hypo	YAhypo
chr2	70986925	70986989	A8A2hypo	YAhypo
chr2	71481820	71481985	A8A2hypo	YAhypo
chr2	71875351	71875365	A8A2hypo	YAhypo
chr2	80617976	80618059	A8A2hypo	YAhypo
chr2	86366232	86366371	A8A2hypo	YAhypo
chr2	87583041	87583121	A8A2hypo	YAhypo
chr2	91498253	91498374	A8A2hypo	YAhypo
chr2	91956033	91956159	A8A2hypo	YAhypo
chr2	92490380	92490432	A8A2hypo	YAhypo
chr2	97290047	97290071	A8A2hypo	YAhypo
chr2	102430596	102430604	A8A2hypo	YAhypo
chr2	113547060	113547076	A8A2hypo	YAhypo
chr2	115474252	115474342	A8A2hypo	YAhypo
chr2	118789601	118789731	A8A2hypo	YAhypo
chr2	119665827	119665916	A8A2hypo	YAhypo
chr2	119828557	119828652	A8A2hypo	YAhypo
chr2	120652186	120652212	A8A2hypo	YAhypo
chr2	120657509	120657675	A8A2hypo	YAhypo
chr2	120660590	120660636	A8A2hypo	YAhypo
chr2	120868117	120868139	A8A2hypo	YAhypo
chr2	121574562	121574867	A8A2hypo	YAhypo
chr2	121601880	121601894	A8A2hypo	YAhypo
chr2	122286497	122286517	A8A2hypo	YAhypo
chr2	122770515	122770693	A8A2hypo	YAhypo
chr2	131447743	131447863	A8A2hypo	YAhypo
chr2	132212400	132212417	A8A2hypo	YAhypo
chr2	137109941	137109972	A8A2hypo	YAhypo
chr2	145801386	145801871	A8A2hypo	YAhypo
chr2	145825434	145825628	A8A2hypo	YAhypo
chr2	151970638	151970807	A8A2hypo	YAhypo
chr2	152360928	152360951	A8A2hypo	YAhypo
chr2	155519469	155519641	A8A2hypo	YAhypo
chr2	155639347	155639419	A8A2hypo	YAhypo
chr2	156363027	156363217	A8A2hypo	YAhypo
chr2	157428816	157429006	A8A2hypo	YAhypo
chr2	158174739	158175017	A8A2hypo	YAhypo
chr2	163547538	163547560	A8A2hypo	YAhypo
chr2	163900350	163900671	A8A2hypo	YAhypo
chr2	164318546	164318561	A8A2hypo	YAhypo
chr2	165983713	165983742	A8A2hypo	YAhypo
chr2	166121159	166121167	A8A2hypo	YAhypo
chr2	167931584	167931625	A8A2hypo	YAhypo
chr2	169478337	169478407	A8A2hypo	YAhypo
chr2	169482105	169482229	A8A2hypo	YAhypo
chr2	173044784	173045083	A8A2hypo	YAhypo
chr2	173158207	173158248	A8A2hypo	YAhypo
chr2	173633812	173633903	A8A2hypo	YAhypo
chr2	174296053	174296097	A8A2hypo	YAhypo
chr2	180787971	180787983	A8A2hypo	YAhypo
chr3	7516535	7516613	A8A2hypo	YAhypo
chr3	9526203	9526419	A8A2hypo	YAhypo
chr3	27279398	27279785	A8A2hypo	YAhypo
chr3	30266765	30266982	A8A2hypo	YAhypo
chr3	31074744	31074789	A8A2hypo	YAhypo
chr3	32626434	32626455	A8A2hypo	YAhypo
chr3	37380113	37380134	A8A2hypo	YAhypo
chr3	37769109	37769238	A8A2hypo	YAhypo
chr3	51572874	51572900	A8A2hypo	YAhypo
chr3	52400283	52400464	A8A2hypo	YAhypo
chr3	53466757	53466812	A8A2hypo	YAhypo
chr3	66400937	66401020	A8A2hypo	YAhypo
chr3	69290043	69290081	A8A2hypo	YAhypo
chr3	69393924	69393980	A8A2hypo	YAhypo
chr3	84744691	84744719	A8A2hypo	YAhypo
chr3	88449839	88449896	A8A2hypo	YAhypo
chr3	89302840	89302910	A8A2hypo	YAhypo
chr3	95428644	95428746	A8A2hypo	YAhypo
chr3	96825469	96825507	A8A2hypo	YAhypo
chr3	108096354	108096422	A8A2hypo	YAhypo
chr3	127797455	127797652	A8A2hypo	YAhypo
chr3	131485806	131485826	A8A2hypo	YAhypo
chr3	136725397	136725418	A8A2hypo	YAhypo
chr3	138134201	138134250	A8A2hypo	YAhypo
chr3	144561723	144561762	A8A2hypo	YAhypo
chr3	146442381	146442415	A8A2hypo	YAhypo
chr3	148998500	148998543	A8A2hypo	YAhypo
chr3	152763726	152763778	A8A2hypo	YAhypo
chr3	153582273	153582336	A8A2hypo	YAhypo
chr3	153669227	153669263	A8A2hypo	YAhypo
chr3	154133753	154133761	A8A2hypo	YAhypo
chr3	159654998	159655103	A8A2hypo	YAhypo
chr4	9131708	9131853	A8A2hypo	YAhypo
chr4	14633336	14633359	A8A2hypo	YAhypo
chr4	33495155	33495181	A8A2hypo	YAhypo
chr4	34908164	34908325	A8A2hypo	YAhypo
chr4	35097358	35097463	A8A2hypo	YAhypo
chr4	43371762	43372046	A8A2hypo	YAhypo
chr4	43415704	43415806	A8A2hypo	YAhypo
chr4	55708044	55708243	A8A2hypo	YAhypo
chr4	55750558	55750614	A8A2hypo	YAhypo
chr4	77979884	77979902	A8A2hypo	YAhypo
chr4	86885808	86885930	A8A2hypo	YAhypo
chr4	96325371	96325582	A8A2hypo	YAhypo
chr4	100057738	100057769	A8A2hypo	YAhypo
chr4	105131838	105132152	A8A2hypo	YAhypo
chr4	106767716	106767893	A8A2hypo	YAhypo
chr4	106954956	106955018	A8A2hypo	YAhypo
chr4	116731293	116731391	A8A2hypo	YAhypo
chr4	117140312	117140395	A8A2hypo	YAhypo
chr4	117277069	117277286	A8A2hypo	YAhypo
chr4	117342173	117342454	A8A2hypo	YAhypo
chr4	117344050	117344111	A8A2hypo	YAhypo
chr4	118147592	118147809	A8A2hypo	YAhypo
chr4	119468411	119468497	A8A2hypo	YAhypo
chr4	120063809	120063854	A8A2hypo	YAhypo
chr4	123295242	123295292	A8A2hypo	YAhypo
chr4	123690465	123690583	A8A2hypo	YAhypo
chr4	124526875	124526943	A8A2hypo	YAhypo
chr4	124816280	124816394	A8A2hypo	YAhypo
chr4	126098031	126098082	A8A2hypo	YAhypo
chr4	126153105	126153139	A8A2hypo	YAhypo
chr4	132961315	132961363	A8A2hypo	YAhypo
chr4	134067534	134067547	A8A2hypo	YAhypo
chr4	134162088	134162185	A8A2hypo	YAhypo
chr4	139226574	139226693	A8A2hypo	YAhypo
chr4	139556237	139556299	A8A2hypo	YAhypo
chr4	139889312	139889342	A8A2hypo	YAhypo
chr4	140858290	140858405	A8A2hypo	YAhypo
chr4	141681045	141681126	A8A2hypo	YAhypo
chr4	142042855	142043049	A8A2hypo	YAhypo
chr4	144643751	144643759	A8A2hypo	YAhypo
chr4	146942306	146942367	A8A2hypo	YAhypo
chr4	149995096	149995117	A8A2hypo	YAhypo
chr4	152090471	152090561	A8A2hypo	YAhypo
chr5	9058963	9059009	A8A2hypo	YAhypo
chr5	15904222	15904319	A8A2hypo	YAhypo
chr5	21175348	21175527	A8A2hypo	YAhypo
chr5	24482373	24482421	A8A2hypo	YAhypo
chr5	29784980	29785135	A8A2hypo	YAhypo
chr5	30921040	30921076	A8A2hypo	YAhypo
chr5	31034847	31034939	A8A2hypo	YAhypo
chr5	34921540	34921693	A8A2hypo	YAhypo
chr5	36374145	36374243	A8A2hypo	YAhypo
chr5	36549631	36550015	A8A2hypo	YAhypo
chr5	44218900	44218928	A8A2hypo	YAhypo
chr5	44244335	44244564	A8A2hypo	YAhypo
chr5	52543562	52543617	A8A2hypo	YAhypo
chr5	64701472	64701552	A8A2hypo	YAhypo
chr5	65955523	65955589	A8A2hypo	YAhypo
chr5	73009742	73009752	A8A2hypo	YAhypo
chr5	75814706	75814803	A8A2hypo	YAhypo
chr5	77067472	77067533	A8A2hypo	YAhypo
chr5	92332874	92332980	A8A2hypo	YAhypo
chr5	92364137	92365111	A8A2hypo	YAhypo
chr5	103737604	103737656	A8A2hypo	YAhypo
chr5	112887084	112887251	A8A2hypo	YAhypo
chr5	113990240	113990274	A8A2hypo	YAhypo
chr5	114996514	114996575	A8A2hypo	YAhypo
chr5	118981137	118981174	A8A2hypo	YAhypo
chr5	121940906	121940996	A8A2hypo	YAhypo
chr5	121956498	121956637	A8A2hypo	YAhypo
chr5	121967067	121967221	A8A2hypo	YAhypo
chr5	122669643	122669665	A8A2hypo	YAhypo
chr5	125057973	125058196	A8A2hypo	YAhypo
chr5	125183630	125183760	A8A2hypo	YAhypo
chr5	128552964	128553077	A8A2hypo	YAhypo
chr5	130032673	130032711	A8A2hypo	YAhypo
chr5	134155911	134156349	A8A2hypo	YAhypo
chr5	135134506	135134586	A8A2hypo	YAhypo
chr5	136129821	136129843	A8A2hypo	YAhypo
chr5	137788400	137788450	A8A2hypo	YAhypo
chr5	139386961	139387332	A8A2hypo	YAhypo
chr5	139795012	139795205	A8A2hypo	YAhypo
chr5	144219315	144219447	A8A2hypo	YAhypo
chr5	145218404	145218418	A8A2hypo	YAhypo
chr6	4747278	4747356	A8A2hypo	YAhypo
chr6	4749136	4749158	A8A2hypo	YAhypo
chr6	5588568	5588574	A8A2hypo	YAhypo
chr6	13459763	13459832	A8A2hypo	YAhypo
chr6	22019828	22020015	A8A2hypo	YAhypo
chr6	25687877	25687997	A8A2hypo	YAhypo
chr6	31113153	31113232	A8A2hypo	YAhypo
chr6	31368274	31368328	A8A2hypo	YAhypo
chr6	31572844	31572898	A8A2hypo	YAhypo
chr6	56917113	56917183	A8A2hypo	YAhypo
chr6	57374763	57374852	A8A2hypo	YAhypo
chr6	57512608	57512640	A8A2hypo	YAhypo
chr6	72636420	72636485	A8A2hypo	YAhypo
chr6	72878132	72878149	A8A2hypo	YAhypo
chr6	82902804	82902843	A8A2hypo	YAhypo
chr6	84135227	84135330	A8A2hypo	YAhypo
chr6	84135685	84135753	A8A2hypo	YAhypo
chr6	89353205	89353245	A8A2hypo	YAhypo
chr6	100232214	100232328	A8A2hypo	YAhypo
chr6	100571321	100571479	A8A2hypo	YAhypo
chr6	100644981	100645420	A8A2hypo	YAhypo
chr6	106315343	106315478	A8A2hypo	YAhypo
chr6	113479622	113479778	A8A2hypo	YAhypo
chr6	113672858	113673205	A8A2hypo	YAhypo
chr6	118438561	118438574	A8A2hypo	YAhypo
chr6	121078935	121079087	A8A2hypo	YAhypo
chr6	124733131	124733332	A8A2hypo	YAhypo
chr6	124882992	124883120	A8A2hypo	YAhypo
chr6	125081752	125081784	A8A2hypo	YAhypo
chr6	134333121	134333159	A8A2hypo	YAhypo
chr6	141633381	141633391	A8A2hypo	YAhypo
chr6	142538498	142538609	A8A2hypo	YAhypo
chr6	142768814	142768827	A8A2hypo	YAhypo
chr6	142943872	142944197	A8A2hypo	YAhypo
chr6	143423761	143423767	A8A2hypo	YAhypo
chr6	145441457	145441656	A8A2hypo	YAhypo
chr6	147405041	147405134	A8A2hypo	YAhypo
chr7	3430470	3430498	A8A2hypo	YAhypo
chr7	4508135	4508145	A8A2hypo	YAhypo
chr7	6327361	6327381	A8A2hypo	YAhypo
chr7	8093020	8093060	A8A2hypo	YAhypo
chr7	10854819	10854966	A8A2hypo	YAhypo
chr7	11440303	11440404	A8A2hypo	YAhypo
chr7	11569703	11569860	A8A2hypo	YAhypo
chr7	12928850	12928950	A8A2hypo	YAhypo
chr7	16264406	16264514	A8A2hypo	YAhypo
chr7	19764090	19764133	A8A2hypo	YAhypo
chr7	26307694	26307716	A8A2hypo	YAhypo
chr7	26835671	26836188	A8A2hypo	YAhypo
chr7	27652509	27652569	A8A2hypo	YAhypo
chr7	28592477	28592507	A8A2hypo	YAhypo
chr7	30295375	30295468	A8A2hypo	YAhypo
chr7	30821584	30821722	A8A2hypo	YAhypo
chr7	31085223	31085298	A8A2hypo	YAhypo
chr7	39589608	39589663	A8A2hypo	YAhypo
chr7	45570306	45570371	A8A2hypo	YAhypo
chr7	55982508	55982602	A8A2hypo	YAhypo
chr7	62231389	62231597	A8A2hypo	YAhypo
chr7	65868354	65868373	A8A2hypo	YAhypo
chr7	66175940	66175959	A8A2hypo	YAhypo
chr7	66196687	66196814	A8A2hypo	YAhypo
chr7	68318788	68318908	A8A2hypo	YAhypo
chr7	72166259	72166288	A8A2hypo	YAhypo
chr7	79312527	79312829	A8A2hypo	YAhypo
chr7	80444927	80444987	A8A2hypo	YAhypo
chr7	81277308	81277316	A8A2hypo	YAhypo
chr7	82771844	82771881	A8A2hypo	YAhypo
chr7	84801123	84801256	A8A2hypo	YAhypo
chr7	98106899	98106913	A8A2hypo	YAhypo
chr7	112229312	112229406	A8A2hypo	YAhypo
chr7	113031274	113031280	A8A2hypo	YAhypo
chr7	118574256	118574501	A8A2hypo	YAhypo
chr7	118772718	118772740	A8A2hypo	YAhypo
chr7	124131489	124131607	A8A2hypo	YAhypo
chr7	126103121	126103167	A8A2hypo	YAhypo
chr7	127717198	127717239	A8A2hypo	YAhypo
chr7	128132320	128132410	A8A2hypo	YAhypo
chr7	130407727	130407936	A8A2hypo	YAhypo
chr7	131205991	131206009	A8A2hypo	YAhypo
chr7	131801261	131801408	A8A2hypo	YAhypo
chr7	132726219	132726366	A8A2hypo	YAhypo
chr7	138963840	138963872	A8A2hypo	YAhypo
chr8	12989307	12989385	A8A2hypo	YAhypo
chr8	13240267	13240303	A8A2hypo	YAhypo
chr8	18747673	18747700	A8A2hypo	YAhypo
chr8	19240070	19240080	A8A2hypo	YAhypo
chr8	26362083	26362199	A8A2hypo	YAhypo
chr8	26748801	26748832	A8A2hypo	YAhypo
chr8	35387676	35387794	A8A2hypo	YAhypo
chr8	40883808	40883858	A8A2hypo	YAhypo
chr8	46438549	46438586	A8A2hypo	YAhypo
chr8	60927351	60927522	A8A2hypo	YAhypo
chr8	61908666	61908989	A8A2hypo	YAhypo
chr8	64677518	64677526	A8A2hypo	YAhypo
chr8	70371997	70372118	A8A2hypo	YAhypo
chr8	70789013	70789029	A8A2hypo	YAhypo
chr8	70825628	70825942	A8A2hypo	YAhypo
chr8	71544059	71544280	A8A2hypo	YAhypo
chr8	72495527	72495598	A8A2hypo	YAhypo
chr8	75743170	75743234	A8A2hypo	YAhypo
chr8	79501593	79501607	A8A2hypo	YAhypo
chr8	84350713	84350836	A8A2hypo	YAhypo
chr8	86593046	86593112	A8A2hypo	YAhypo
chr8	91755208	91755245	A8A2hypo	YAhypo
chr8	94400909	94400940	A8A2hypo	YAhypo
chr8	102010534	102010560	A8A2hypo	YAhypo
chr8	108885737	108885754	A8A2hypo	YAhypo
chr8	109991544	109991586	A8A2hypo	YAhypo
chr8	110950359	110950463	A8A2hypo	YAhypo
chr8	117163392	117163686	A8A2hypo	YAhypo
chr8	117304029	117304139	A8A2hypo	YAhypo
chr8	119895748	119895906	A8A2hypo	YAhypo
chr8	120062971	120063139	A8A2hypo	YAhypo
chr8	120331222	120331427	A8A2hypo	YAhypo
chr8	122712266	122712285	A8A2hypo	YAhypo
chr8	123230561	123230699	A8A2hypo	YAhypo
chr8	123245506	123245688	A8A2hypo	YAhypo
chr8	123643506	123643666	A8A2hypo	YAhypo
chr8	127008583	127008626	A8A2hypo	YAhypo
chr9	29706705	29706729	A8A2hypo	YAhypo
chr9	42034248	42034307	A8A2hypo	YAhypo
chr9	42196094	42196339	A8A2hypo	YAhypo
chr9	45597998	45598513	A8A2hypo	YAhypo
chr9	46216780	46216896	A8A2hypo	YAhypo
chr9	47637893	47637929	A8A2hypo	YAhypo
chr9	64356550	64356595	A8A2hypo	YAhypo
chr9	65123869	65123892	A8A2hypo	YAhypo
chr9	71832915	71833000	A8A2hypo	YAhypo
chr9	72289706	72289728	A8A2hypo	YAhypo
chr9	72478306	72478364	A8A2hypo	YAhypo
chr9	74897111	74897291	A8A2hypo	YAhypo
chr9	74920446	74920452	A8A2hypo	YAhypo
chr9	77933402	77933473	A8A2hypo	YAhypo
chr9	97788137	97788392	A8A2hypo	YAhypo
chr9	98369871	98369877	A8A2hypo	YAhypo
chr9	102728465	102728575	A8A2hypo	YAhypo
chr9	102931026	102931049	A8A2hypo	YAhypo
chr9	103226760	103226959	A8A2hypo	YAhypo
chr9	106237538	106237649	A8A2hypo	YAhypo
chr9	106266593	106266607	A8A2hypo	YAhypo
chr9	108063656	108063681	A8A2hypo	YAhypo
chr9	111562868	111562888	A8A2hypo	YAhypo
chr9	117216912	117216926	A8A2hypo	YAhypo
chr9	119408254	119408857	A8A2hypo	YAhypo
chr9	121302239	121302288	A8A2hypo	YAhypo
chr9	122023895	122023989	A8A2hypo	YAhypo
chr9	123251146	123251174	A8A2hypo	YAhypo
chrX	7750639	7750697	A8A2hypo	YAhypo
chrX	9200486	9200530	A8A2hypo	YAhypo
chrX	13072775	13072809	A8A2hypo	YAhypo
chrX	20425807	20425855	A8A2hypo	YAhypo
chrX	36329305	36329327	A8A2hypo	YAhypo
chrX	36989631	36989768	A8A2hypo	YAhypo
chrX	38709684	38709742	A8A2hypo	YAhypo
chrX	48453608	48453617	A8A2hypo	YAhypo
chrX	50597337	50597385	A8A2hypo	YAhypo
chrX	51018153	51018206	A8A2hypo	YAhypo
chrX	58031543	58031574	A8A2hypo	YAhypo
chrX	73228791	73228853	A8A2hypo	YAhypo
chrX	85574054	85574095	A8A2hypo	YAhypo
chrX	100625792	100625854	A8A2hypo	YAhypo
chrX	106485564	106485604	A8A2hypo	YAhypo
chrX	111895056	111895117	A8A2hypo	YAhypo
chrX	140599020	140599067	A8A2hypo	YAhypo
chrX	140665297	140665348	A8A2hypo	YAhypo
chrX	144275827	144276006	A8A2hypo	YAhypo
chrX	158043190	158043257	A8A2hypo	YAhypo
chrX	159988560	159988605	A8A2hypo	YAhypo
chrX	162159338	162159392	A8A2hypo	YAhypo
chrX	162761007	162761027	A8A2hypo	YAhypo
chrX	166510223	166510250	A8A2hypo	YAhypo
chrX	169986706	169986761	A8A2hypo	YAhypo
chrY	90761126	90761599	A8A2hypo	YAhypo

## Sheet: A16A8 hyperDMR
chr	Start	End	Paradigm	Paradigm
chr1	16503947	16503953	A16A8hyper	AOhyper
chr1	33754228	33754290	A16A8hyper	AOhyper
chr1	36554756	36554813	A16A8hyper	AOhyper
chr1	36569784	36569860	A16A8hyper	AOhyper
chr1	46600470	46600502	A16A8hyper	AOhyper
chr1	51934674	51934733	A16A8hyper	AOhyper
chr1	63266944	63267068	A16A8hyper	AOhyper
chr1	67240277	67240354	A16A8hyper	AOhyper
chr1	89962469	89962494	A16A8hyper	AOhyper
chr1	95856491	95856581	A16A8hyper	AOhyper
chr1	95882308	95882467	A16A8hyper	AOhyper
chr1	95903633	95904112	A16A8hyper	AOhyper
chr1	96533371	96533460	A16A8hyper	AOhyper
chr1	98935813	98935827	A16A8hyper	AOhyper
chr1	98974918	98975107	A16A8hyper	AOhyper
chr1	99130782	99130838	A16A8hyper	AOhyper
chr1	99202971	99202977	A16A8hyper	AOhyper
chr1	106301505	106301511	A16A8hyper	AOhyper
chr1	106716673	106716687	A16A8hyper	AOhyper
chr1	107794586	107794838	A16A8hyper	AOhyper
chr1	108176461	108176535	A16A8hyper	AOhyper
chr1	120043521	120043654	A16A8hyper	AOhyper
chr1	123530937	123531287	A16A8hyper	AOhyper
chr1	132120045	132120269	A16A8hyper	AOhyper
chr1	132347719	132347922	A16A8hyper	AOhyper
chr1	135110737	135110760	A16A8hyper	AOhyper
chr1	136187470	136187478	A16A8hyper	AOhyper
chr1	136952888	136952946	A16A8hyper	AOhyper
chr1	152414590	152414682	A16A8hyper	AOhyper
chr1	166308718	166309580	A16A8hyper	AOhyper
chr1	167254578	167254764	A16A8hyper	AOhyper
chr1	172001934	172001956	A16A8hyper	AOhyper
chr1	179874355	179874678	A16A8hyper	AOhyper
chr1	181904402	181904412	A16A8hyper	AOhyper
chr1	184793316	184793380	A16A8hyper	AOhyper
chr1	189559936	189560045	A16A8hyper	AOhyper
chr10	8866648	8866750	A16A8hyper	AOhyper
chr10	21212849	21212909	A16A8hyper	AOhyper
chr10	26564670	26564687	A16A8hyper	AOhyper
chr10	27878553	27878591	A16A8hyper	AOhyper
chr10	38774664	38774802	A16A8hyper	AOhyper
chr10	41598285	41598469	A16A8hyper	AOhyper
chr10	59223369	59223410	A16A8hyper	AOhyper
chr10	59590123	59590187	A16A8hyper	AOhyper
chr10	59845888	59845898	A16A8hyper	AOhyper
chr10	60931989	60932073	A16A8hyper	AOhyper
chr10	65389477	65389543	A16A8hyper	AOhyper
chr10	73764988	73765030	A16A8hyper	AOhyper
chr10	74990942	74990996	A16A8hyper	AOhyper
chr10	75853120	75853139	A16A8hyper	AOhyper
chr10	79735573	79735619	A16A8hyper	AOhyper
chr10	80021371	80021468	A16A8hyper	AOhyper
chr10	81401838	81401967	A16A8hyper	AOhyper
chr10	84760835	84760948	A16A8hyper	AOhyper
chr10	86506192	86506242	A16A8hyper	AOhyper
chr10	86939067	86939314	A16A8hyper	AOhyper
chr10	94829734	94829952	A16A8hyper	AOhyper
chr10	95409246	95409414	A16A8hyper	AOhyper
chr10	99169047	99169093	A16A8hyper	AOhyper
chr10	108621030	108621299	A16A8hyper	AOhyper
chr10	109169673	109169683	A16A8hyper	AOhyper
chr11	6650761	6650835	A16A8hyper	AOhyper
chr11	26487915	26487990	A16A8hyper	AOhyper
chr11	35401297	35401606	A16A8hyper	AOhyper
chr11	43634091	43634256	A16A8hyper	AOhyper
chr11	46039117	46039133	A16A8hyper	AOhyper
chr11	51925720	51925814	A16A8hyper	AOhyper
chr11	70073952	70074138	A16A8hyper	AOhyper
chr11	76328289	76328332	A16A8hyper	AOhyper
chr11	76679843	76679978	A16A8hyper	AOhyper
chr11	83019923	83019930	A16A8hyper	AOhyper
chr11	87755481	87755514	A16A8hyper	AOhyper
chr11	96795508	96795537	A16A8hyper	AOhyper
chr11	98464189	98464486	A16A8hyper	AOhyper
chr11	98709264	98709438	A16A8hyper	AOhyper
chr11	98780457	98780498	A16A8hyper	AOhyper
chr11	101263454	101263538	A16A8hyper	AOhyper
chr11	104273527	104273605	A16A8hyper	AOhyper
chr11	107346856	107346872	A16A8hyper	AOhyper
chr11	108656332	108656342	A16A8hyper	AOhyper
chr11	109874163	109874244	A16A8hyper	AOhyper
chr11	112784796	112784830	A16A8hyper	AOhyper
chr11	113132635	113132671	A16A8hyper	AOhyper
chr12	3837114	3837415	A16A8hyper	AOhyper
chr12	6588111	6588270	A16A8hyper	AOhyper
chr12	13577276	13577526	A16A8hyper	AOhyper
chr12	14175074	14175305	A16A8hyper	AOhyper
chr12	15076559	15076575	A16A8hyper	AOhyper
chr12	20700508	20700602	A16A8hyper	AOhyper
chr12	23426852	23426910	A16A8hyper	AOhyper
chr12	24252035	24252074	A16A8hyper	AOhyper
chr12	33780903	33780933	A16A8hyper	AOhyper
chr12	54652212	54652349	A16A8hyper	AOhyper
chr12	69179472	69179554	A16A8hyper	AOhyper
chr12	77060216	77060506	A16A8hyper	AOhyper
chr12	81771896	81771906	A16A8hyper	AOhyper
chr12	85698190	85698219	A16A8hyper	AOhyper
chr12	91736310	91736343	A16A8hyper	AOhyper
chr12	103686591	103686869	A16A8hyper	AOhyper
chr12	110779341	110779546	A16A8hyper	AOhyper
chr13	3236512	3236596	A16A8hyper	AOhyper
chr13	15615611	15615635	A16A8hyper	AOhyper
chr13	35189095	35189139	A16A8hyper	AOhyper
chr13	36326979	36327041	A16A8hyper	AOhyper
chr13	40917905	40917925	A16A8hyper	AOhyper
chr13	55187263	55187312	A16A8hyper	AOhyper
chr13	58668869	58668899	A16A8hyper	AOhyper
chr13	66129606	66129828	A16A8hyper	AOhyper
chr13	68455085	68455128	A16A8hyper	AOhyper
chr13	73488917	73488967	A16A8hyper	AOhyper
chr13	93199590	93199625	A16A8hyper	AOhyper
chr13	93202620	93202643	A16A8hyper	AOhyper
chr13	95328615	95328726	A16A8hyper	AOhyper
chr13	95888725	95888819	A16A8hyper	AOhyper
chr13	98994150	98994202	A16A8hyper	AOhyper
chr13	113021936	113021995	A16A8hyper	AOhyper
chr13	114234165	114234619	A16A8hyper	AOhyper
chr13	114270285	114270483	A16A8hyper	AOhyper
chr13	114353294	114353821	A16A8hyper	AOhyper
chr13	114431184	114431288	A16A8hyper	AOhyper
chr13	114593674	114593981	A16A8hyper	AOhyper
chr13	114994014	114994326	A16A8hyper	AOhyper
chr13	115744370	115744753	A16A8hyper	AOhyper
chr13	117996973	117997331	A16A8hyper	AOhyper
chr13	118671290	118671313	A16A8hyper	AOhyper
chr13	118784713	118785069	A16A8hyper	AOhyper
chr13	119000176	119000680	A16A8hyper	AOhyper
chr14	15641607	15641613	A16A8hyper	AOhyper
chr14	20352998	20353018	A16A8hyper	AOhyper
chr14	20695506	20695609	A16A8hyper	AOhyper
chr14	21362015	21362041	A16A8hyper	AOhyper
chr14	29489686	29489706	A16A8hyper	AOhyper
chr14	34764628	34764897	A16A8hyper	AOhyper
chr14	41591621	41591633	A16A8hyper	AOhyper
chr14	42718546	42718736	A16A8hyper	AOhyper
chr14	48738101	48738121	A16A8hyper	AOhyper
chr14	64138719	64138932	A16A8hyper	AOhyper
chr14	85709436	85709732	A16A8hyper	AOhyper
chr14	88613680	88613737	A16A8hyper	AOhyper
chr14	100982354	100982364	A16A8hyper	AOhyper
chr14	104189847	104189853	A16A8hyper	AOhyper
chr14	121261468	121261990	A16A8hyper	AOhyper
chr14	121405349	121405535	A16A8hyper	AOhyper
chr14	122958137	122958264	A16A8hyper	AOhyper
chr15	7149806	7149855	A16A8hyper	AOhyper
chr15	7174873	7175224	A16A8hyper	AOhyper
chr15	13063706	13063714	A16A8hyper	AOhyper
chr15	17428914	17429340	A16A8hyper	AOhyper
chr15	25364563	25364610	A16A8hyper	AOhyper
chr15	25774975	25774983	A16A8hyper	AOhyper
chr15	27856101	27856193	A16A8hyper	AOhyper
chr15	37804532	37804555	A16A8hyper	AOhyper
chr15	38371887	38371955	A16A8hyper	AOhyper
chr15	44359350	44359404	A16A8hyper	AOhyper
chr15	50088432	50088446	A16A8hyper	AOhyper
chr15	59311468	59311709	A16A8hyper	AOhyper
chr15	63855946	63856019	A16A8hyper	AOhyper
chr15	72809753	72809785	A16A8hyper	AOhyper
chr15	74788087	74788163	A16A8hyper	AOhyper
chr15	75996900	75997040	A16A8hyper	AOhyper
chr15	75997979	75998172	A16A8hyper	AOhyper
chr15	79261140	79261234	A16A8hyper	AOhyper
chr15	79270591	79270598	A16A8hyper	AOhyper
chr15	84358091	84358109	A16A8hyper	AOhyper
chr15	86707970	86708157	A16A8hyper	AOhyper
chr15	88890528	88890576	A16A8hyper	AOhyper
chr15	91106175	91106231	A16A8hyper	AOhyper
chr15	96371695	96371771	A16A8hyper	AOhyper
chr16	3362154	3362385	A16A8hyper	AOhyper
chr16	4935525	4935561	A16A8hyper	AOhyper
chr16	10784292	10784317	A16A8hyper	AOhyper
chr16	18159411	18159534	A16A8hyper	AOhyper
chr16	18588892	18588939	A16A8hyper	AOhyper
chr16	18976432	18976482	A16A8hyper	AOhyper
chr16	24231655	24231770	A16A8hyper	AOhyper
chr16	30873605	30873791	A16A8hyper	AOhyper
chr16	31428192	31428296	A16A8hyper	AOhyper
chr16	31429704	31429714	A16A8hyper	AOhyper
chr16	43355838	43356031	A16A8hyper	AOhyper
chr16	45843807	45843930	A16A8hyper	AOhyper
chr16	50841384	50841402	A16A8hyper	AOhyper
chr16	50994918	50995109	A16A8hyper	AOhyper
chr16	72639483	72639532	A16A8hyper	AOhyper
chr16	72970682	72970812	A16A8hyper	AOhyper
chr16	83058304	83058394	A16A8hyper	AOhyper
chr16	90443742	90443782	A16A8hyper	AOhyper
chr16	92028092	92028412	A16A8hyper	AOhyper
chr16	94856731	94856923	A16A8hyper	AOhyper
chr16	95935607	95935727	A16A8hyper	AOhyper
chr17	3325297	3325381	A16A8hyper	AOhyper
chr17	5570012	5570180	A16A8hyper	AOhyper
chr17	5911825	5911861	A16A8hyper	AOhyper
chr17	5949624	5949692	A16A8hyper	AOhyper
chr17	6321348	6321354	A16A8hyper	AOhyper
chr17	8002341	8002664	A16A8hyper	AOhyper
chr17	8465363	8465536	A16A8hyper	AOhyper
chr17	12637094	12637220	A16A8hyper	AOhyper
chr17	15146139	15146172	A16A8hyper	AOhyper
chr17	23290439	23290461	A16A8hyper	AOhyper
chr17	23755898	23755992	A16A8hyper	AOhyper
chr17	23806974	23807058	A16A8hyper	AOhyper
chr17	24206804	24206912	A16A8hyper	AOhyper
chr17	25694340	25694400	A16A8hyper	AOhyper
chr17	28253207	28253577	A16A8hyper	AOhyper
chr17	28391920	28391964	A16A8hyper	AOhyper
chr17	32528839	32528946	A16A8hyper	AOhyper
chr17	34934742	34934787	A16A8hyper	AOhyper
chr17	35231184	35231237	A16A8hyper	AOhyper
chr17	46775700	46775846	A16A8hyper	AOhyper
chr17	47462278	47462591	A16A8hyper	AOhyper
chr17	70818073	70818108	A16A8hyper	AOhyper
chr17	74898273	74898279	A16A8hyper	AOhyper
chr17	75539023	75539080	A16A8hyper	AOhyper
chr17	77395862	77395939	A16A8hyper	AOhyper
chr17	77398033	77398172	A16A8hyper	AOhyper
chr17	78661660	78661694	A16A8hyper	AOhyper
chr17	82552449	82552463	A16A8hyper	AOhyper
chr17	83007006	83007038	A16A8hyper	AOhyper
chr17	83732337	83732428	A16A8hyper	AOhyper
chr17	83945978	83945984	A16A8hyper	AOhyper
chr17	84802820	84802846	A16A8hyper	AOhyper
chr17	85627059	85627065	A16A8hyper	AOhyper
chr17	86720373	86720483	A16A8hyper	AOhyper
chr17	86783096	86783152	A16A8hyper	AOhyper
chr17	86803872	86803931	A16A8hyper	AOhyper
chr17	87063610	87063854	A16A8hyper	AOhyper
chr17	87360416	87360444	A16A8hyper	AOhyper
chr17	87580792	87580908	A16A8hyper	AOhyper
chr17	87774885	87775358	A16A8hyper	AOhyper
chr17	88090177	88090343	A16A8hyper	AOhyper
chr17	88371360	88371374	A16A8hyper	AOhyper
chr17	88405406	88405424	A16A8hyper	AOhyper
chr18	22784597	22784849	A16A8hyper	AOhyper
chr18	31833168	31833216	A16A8hyper	AOhyper
chr18	33542879	33542889	A16A8hyper	AOhyper
chr18	33723109	33723489	A16A8hyper	AOhyper
chr18	34784010	34784043	A16A8hyper	AOhyper
chr18	37356885	37357161	A16A8hyper	AOhyper
chr18	37521914	37521924	A16A8hyper	AOhyper
chr18	38590508	38590682	A16A8hyper	AOhyper
chr18	51706253	51706293	A16A8hyper	AOhyper
chr18	54900571	54900579	A16A8hyper	AOhyper
chr18	66514420	66514534	A16A8hyper	AOhyper
chr18	69614210	69614310	A16A8hyper	AOhyper
chr18	82762617	82762662	A16A8hyper	AOhyper
chr19	5307254	5307306	A16A8hyper	AOhyper
chr19	5929615	5929687	A16A8hyper	AOhyper
chr19	5937702	5937757	A16A8hyper	AOhyper
chr19	7070405	7070465	A16A8hyper	AOhyper
chr19	17249927	17250207	A16A8hyper	AOhyper
chr19	21027406	21027738	A16A8hyper	AOhyper
chr19	23758776	23758786	A16A8hyper	AOhyper
chr19	42772865	42772871	A16A8hyper	AOhyper
chr19	53424832	53424898	A16A8hyper	AOhyper
chr2	13010956	13011315	A16A8hyper	AOhyper
chr2	13072784	13072802	A16A8hyper	AOhyper
chr2	30552398	30552579	A16A8hyper	AOhyper
chr2	32319006	32319020	A16A8hyper	AOhyper
chr2	44319334	44319344	A16A8hyper	AOhyper
chr2	54599505	54599610	A16A8hyper	AOhyper
chr2	62643457	62643485	A16A8hyper	AOhyper
chr2	75791990	75792012	A16A8hyper	AOhyper
chr2	83120023	83120095	A16A8hyper	AOhyper
chr2	84922611	84923059	A16A8hyper	AOhyper
chr2	84937334	84937544	A16A8hyper	AOhyper
chr2	85062603	85063332	A16A8hyper	AOhyper
chr2	85155248	85155536	A16A8hyper	AOhyper
chr2	86086335	86086349	A16A8hyper	AOhyper
chr2	86366232	86366371	A16A8hyper	AOhyper
chr2	86462464	86462587	A16A8hyper	AOhyper
chr2	86466563	86466758	A16A8hyper	AOhyper
chr2	86499086	86499437	A16A8hyper	AOhyper
chr2	87078478	87078798	A16A8hyper	AOhyper
chr2	87125580	87125995	A16A8hyper	AOhyper
chr2	87503990	87504250	A16A8hyper	AOhyper
chr2	87716886	87717117	A16A8hyper	AOhyper
chr2	87785245	87785506	A16A8hyper	AOhyper
chr2	87976995	87977396	A16A8hyper	AOhyper
chr2	88165301	88165564	A16A8hyper	AOhyper
chr2	88814475	88814853	A16A8hyper	AOhyper
chr2	89560730	89561076	A16A8hyper	AOhyper
chr2	91873356	91873362	A16A8hyper	AOhyper
chr2	92224761	92224775	A16A8hyper	AOhyper
chr2	92350340	92350697	A16A8hyper	AOhyper
chr2	92489689	92490432	A16A8hyper	AOhyper
chr2	92660759	92661110	A16A8hyper	AOhyper
chr2	92703735	92704025	A16A8hyper	AOhyper
chr2	92881800	92882121	A16A8hyper	AOhyper
chr2	92888697	92889240	A16A8hyper	AOhyper
chr2	93068629	93068646	A16A8hyper	AOhyper
chr2	93133472	93133678	A16A8hyper	AOhyper
chr2	93242051	93242242	A16A8hyper	AOhyper
chr2	93261731	93262010	A16A8hyper	AOhyper
chr2	93357170	93357419	A16A8hyper	AOhyper
chr2	93444233	93444452	A16A8hyper	AOhyper
chr2	93467866	93468057	A16A8hyper	AOhyper
chr2	93524995	93525363	A16A8hyper	AOhyper
chr2	93527085	93527272	A16A8hyper	AOhyper
chr2	93556475	93556624	A16A8hyper	AOhyper
chr2	93559396	93559501	A16A8hyper	AOhyper
chr2	93835940	93835979	A16A8hyper	AOhyper
chr2	94902772	94902778	A16A8hyper	AOhyper
chr2	96532721	96532753	A16A8hyper	AOhyper
chr2	101133566	101133874	A16A8hyper	AOhyper
chr2	102430594	102430602	A16A8hyper	AOhyper
chr2	102441244	102441260	A16A8hyper	AOhyper
chr2	103011240	103011246	A16A8hyper	AOhyper
chr2	103054785	103054877	A16A8hyper	AOhyper
chr2	105336477	105337012	A16A8hyper	AOhyper
chr2	113820295	113820352	A16A8hyper	AOhyper
chr2	118554787	118555135	A16A8hyper	AOhyper
chr2	119665827	119666012	A16A8hyper	AOhyper
chr2	119712414	119712590	A16A8hyper	AOhyper
chr2	120055451	120055986	A16A8hyper	AOhyper
chr2	120475357	120475707	A16A8hyper	AOhyper
chr2	120652186	120652212	A16A8hyper	AOhyper
chr2	120868121	120868139	A16A8hyper	AOhyper
chr2	121141294	121141874	A16A8hyper	AOhyper
chr2	122322707	122322713	A16A8hyper	AOhyper
chr2	123754541	123754617	A16A8hyper	AOhyper
chr2	144516642	144516954	A16A8hyper	AOhyper
chr2	144525940	144526010	A16A8hyper	AOhyper
chr2	145791485	145791493	A16A8hyper	AOhyper
chr2	145852344	145852742	A16A8hyper	AOhyper
chr2	145854313	145854770	A16A8hyper	AOhyper
chr2	145857835	145857932	A16A8hyper	AOhyper
chr2	145914452	145914519	A16A8hyper	AOhyper
chr2	145916600	145917041	A16A8hyper	AOhyper
chr2	146039034	146039155	A16A8hyper	AOhyper
chr2	146045898	146046330	A16A8hyper	AOhyper
chr2	146053694	146053729	A16A8hyper	AOhyper
chr2	146070500	146070549	A16A8hyper	AOhyper
chr2	146074730	146074968	A16A8hyper	AOhyper
chr2	146077193	146077270	A16A8hyper	AOhyper
chr2	146093919	146094287	A16A8hyper	AOhyper
chr2	146107574	146107670	A16A8hyper	AOhyper
chr2	146340118	146340595	A16A8hyper	AOhyper
chr2	146445366	146445802	A16A8hyper	AOhyper
chr2	146592771	146593023	A16A8hyper	AOhyper
chr2	146611312	146611683	A16A8hyper	AOhyper
chr2	146633481	146633491	A16A8hyper	AOhyper
chr2	147162425	147162443	A16A8hyper	AOhyper
chr2	151970638	151970835	A16A8hyper	AOhyper
chr2	152754470	152754540	A16A8hyper	AOhyper
chr2	163914171	163914259	A16A8hyper	AOhyper
chr2	166950848	166950896	A16A8hyper	AOhyper
chr2	168107163	168107205	A16A8hyper	AOhyper
chr2	169478297	169478353	A16A8hyper	AOhyper
chr2	169783429	169783460	A16A8hyper	AOhyper
chr2	169944672	169944830	A16A8hyper	AOhyper
chr2	171078666	171078680	A16A8hyper	AOhyper
chr2	173937779	173937810	A16A8hyper	AOhyper
chr2	174328915	174329014	A16A8hyper	AOhyper
chr2	179698695	179698760	A16A8hyper	AOhyper
chr3	10088267	10088412	A16A8hyper	AOhyper
chr3	65150066	65150080	A16A8hyper	AOhyper
chr3	67680687	67681021	A16A8hyper	AOhyper
chr3	78354503	78354519	A16A8hyper	AOhyper
chr3	88449839	88449896	A16A8hyper	AOhyper
chr3	97392733	97392781	A16A8hyper	AOhyper
chr3	100223156	100223170	A16A8hyper	AOhyper
chr3	103140319	103140428	A16A8hyper	AOhyper
chr3	104433852	104434042	A16A8hyper	AOhyper
chr3	108940434	108940477	A16A8hyper	AOhyper
chr3	116107091	116107097	A16A8hyper	AOhyper
chr3	122021787	122021793	A16A8hyper	AOhyper
chr3	127962487	127962545	A16A8hyper	AOhyper
chr3	130756186	130756405	A16A8hyper	AOhyper
chr3	138643934	138644009	A16A8hyper	AOhyper
chr3	142688457	142688618	A16A8hyper	AOhyper
chr3	152763726	152763778	A16A8hyper	AOhyper
chr3	159654797	159655103	A16A8hyper	AOhyper
chr4	6688800	6688813	A16A8hyper	AOhyper
chr4	43524466	43524481	A16A8hyper	AOhyper
chr4	52834353	52834418	A16A8hyper	AOhyper
chr4	55000868	55000962	A16A8hyper	AOhyper
chr4	57842714	57842759	A16A8hyper	AOhyper
chr4	65280369	65280383	A16A8hyper	AOhyper
chr4	110015521	110015860	A16A8hyper	AOhyper
chr4	118692633	118692685	A16A8hyper	AOhyper
chr4	123051143	123051193	A16A8hyper	AOhyper
chr4	125131344	125131412	A16A8hyper	AOhyper
chr4	129239282	129239307	A16A8hyper	AOhyper
chr4	134164482	134164590	A16A8hyper	AOhyper
chr4	134371099	134371147	A16A8hyper	AOhyper
chr4	137729006	137729157	A16A8hyper	AOhyper
chr4	139807392	139807542	A16A8hyper	AOhyper
chr4	146942371	146942393	A16A8hyper	AOhyper
chr4	148134971	148135137	A16A8hyper	AOhyper
chr4	148701268	148701279	A16A8hyper	AOhyper
chr4	152090471	152090561	A16A8hyper	AOhyper
chr4	153866632	153866675	A16A8hyper	AOhyper
chr4	155654899	155654992	A16A8hyper	AOhyper
chr4	155962456	155962484	A16A8hyper	AOhyper
chr5	17198306	17198312	A16A8hyper	AOhyper
chr5	24474235	24474264	A16A8hyper	AOhyper
chr5	31887756	31887810	A16A8hyper	AOhyper
chr5	43103806	43104047	A16A8hyper	AOhyper
chr5	54077984	54078034	A16A8hyper	AOhyper
chr5	64960883	64960990	A16A8hyper	AOhyper
chr5	76183197	76183211	A16A8hyper	AOhyper
chr5	86318668	86318726	A16A8hyper	AOhyper
chr5	93841714	93842125	A16A8hyper	AOhyper
chr5	102810521	102810664	A16A8hyper	AOhyper
chr5	103972594	103972627	A16A8hyper	AOhyper
chr5	106664449	106664474	A16A8hyper	AOhyper
chr5	107296439	107296462	A16A8hyper	AOhyper
chr5	110363214	110363405	A16A8hyper	AOhyper
chr5	110481026	110481103	A16A8hyper	AOhyper
chr5	114216488	114216500	A16A8hyper	AOhyper
chr5	114996521	114996619	A16A8hyper	AOhyper
chr5	124005596	124005662	A16A8hyper	AOhyper
chr5	124010856	124010910	A16A8hyper	AOhyper
chr5	125253875	125253989	A16A8hyper	AOhyper
chr5	128507337	128507347	A16A8hyper	AOhyper
chr5	134029158	134029182	A16A8hyper	AOhyper
chr5	142931372	142931458	A16A8hyper	AOhyper
chr6	13459763	13459832	A16A8hyper	AOhyper
chr6	26496619	26496866	A16A8hyper	AOhyper
chr6	28639383	28639395	A16A8hyper	AOhyper
chr6	31880422	31880473	A16A8hyper	AOhyper
chr6	33583823	33583854	A16A8hyper	AOhyper
chr6	33689949	33690126	A16A8hyper	AOhyper
chr6	34105245	34105733	A16A8hyper	AOhyper
chr6	34128971	34129078	A16A8hyper	AOhyper
chr6	34130377	34130641	A16A8hyper	AOhyper
chr6	34373793	34374008	A16A8hyper	AOhyper
chr6	36098179	36098640	A16A8hyper	AOhyper
chr6	36603949	36604108	A16A8hyper	AOhyper
chr6	36638696	36639012	A16A8hyper	AOhyper
chr6	36713951	36713957	A16A8hyper	AOhyper
chr6	36729038	36729317	A16A8hyper	AOhyper
chr6	37117449	37117475	A16A8hyper	AOhyper
chr6	37391500	37391640	A16A8hyper	AOhyper
chr6	39526938	39527041	A16A8hyper	AOhyper
chr6	52175746	52175776	A16A8hyper	AOhyper
chr6	85207148	85207217	A16A8hyper	AOhyper
chr6	87502846	87502912	A16A8hyper	AOhyper
chr6	90232873	90232883	A16A8hyper	AOhyper
chr6	97354629	97354885	A16A8hyper	AOhyper
chr6	100155982	100156000	A16A8hyper	AOhyper
chr6	100571283	100571373	A16A8hyper	AOhyper
chr6	106315320	106315500	A16A8hyper	AOhyper
chr6	108429840	108429948	A16A8hyper	AOhyper
chr6	118304400	118304430	A16A8hyper	AOhyper
chr6	118438561	118438574	A16A8hyper	AOhyper
chr6	124635251	124635494	A16A8hyper	AOhyper
chr6	134133583	134133993	A16A8hyper	AOhyper
chr6	134333121	134333159	A16A8hyper	AOhyper
chr6	135180523	135180625	A16A8hyper	AOhyper
chr6	135296542	135296573	A16A8hyper	AOhyper
chr6	136690054	136690128	A16A8hyper	AOhyper
chr6	147606837	147606963	A16A8hyper	AOhyper
chr7	4508139	4508161	A16A8hyper	AOhyper
chr7	4866721	4866947	A16A8hyper	AOhyper
chr7	6327361	6327381	A16A8hyper	AOhyper
chr7	6995728	6995914	A16A8hyper	AOhyper
chr7	7080832	7080859	A16A8hyper	AOhyper
chr7	7209846	7209859	A16A8hyper	AOhyper
chr7	7278303	7278409	A16A8hyper	AOhyper
chr7	10854599	10854966	A16A8hyper	AOhyper
chr7	11354786	11354853	A16A8hyper	AOhyper
chr7	11440266	11440404	A16A8hyper	AOhyper
chr7	11569718	11569860	A16A8hyper	AOhyper
chr7	12128994	12129428	A16A8hyper	AOhyper
chr7	25120507	25120580	A16A8hyper	AOhyper
chr7	25903390	25903398	A16A8hyper	AOhyper
chr7	27302772	27303032	A16A8hyper	AOhyper
chr7	30585999	30586261	A16A8hyper	AOhyper
chr7	31547006	31547012	A16A8hyper	AOhyper
chr7	32430219	32430579	A16A8hyper	AOhyper
chr7	34985428	34985452	A16A8hyper	AOhyper
chr7	35964246	35964252	A16A8hyper	AOhyper
chr7	37934375	37934457	A16A8hyper	AOhyper
chr7	45082802	45082841	A16A8hyper	AOhyper
chr7	49503225	49503261	A16A8hyper	AOhyper
chr7	64504671	64504813	A16A8hyper	AOhyper
chr7	70350377	70350427	A16A8hyper	AOhyper
chr7	71376420	71376545	A16A8hyper	AOhyper
chr7	72917229	72917241	A16A8hyper	AOhyper
chr7	74068577	74069094	A16A8hyper	AOhyper
chr7	74402837	74402849	A16A8hyper	AOhyper
chr7	74499874	74500262	A16A8hyper	AOhyper
chr7	74501474	74501685	A16A8hyper	AOhyper
chr7	75127095	75127287	A16A8hyper	AOhyper
chr7	75614897	75615069	A16A8hyper	AOhyper
chr7	78147306	78147334	A16A8hyper	AOhyper
chr7	79176324	79176332	A16A8hyper	AOhyper
chr7	79198638	79198646	A16A8hyper	AOhyper
chr7	80110088	80110096	A16A8hyper	AOhyper
chr7	82771844	82771874	A16A8hyper	AOhyper
chr7	94848625	94848703	A16A8hyper	AOhyper
chr7	96754158	96754257	A16A8hyper	AOhyper
chr7	96923474	96923645	A16A8hyper	AOhyper
chr7	97791606	97791632	A16A8hyper	AOhyper
chr7	98534553	98534581	A16A8hyper	AOhyper
chr7	99161397	99161403	A16A8hyper	AOhyper
chr7	100532118	100532126	A16A8hyper	AOhyper
chr7	101692415	101692785	A16A8hyper	AOhyper
chr7	107690573	107690585	A16A8hyper	AOhyper
chr7	112681114	112681135	A16A8hyper	AOhyper
chr7	113031272	113031280	A16A8hyper	AOhyper
chr7	117258031	117258218	A16A8hyper	AOhyper
chr7	127092312	127092460	A16A8hyper	AOhyper
chr7	128582682	128582720	A16A8hyper	AOhyper
chr7	142654343	142654389	A16A8hyper	AOhyper
chr8	7749859	7749938	A16A8hyper	AOhyper
chr8	9175693	9175959	A16A8hyper	AOhyper
chr8	12113118	12113317	A16A8hyper	AOhyper
chr8	12989307	12989385	A16A8hyper	AOhyper
chr8	19240042	19240076	A16A8hyper	AOhyper
chr8	20384762	20384792	A16A8hyper	AOhyper
chr8	34076170	34076326	A16A8hyper	AOhyper
chr8	34451416	34451842	A16A8hyper	AOhyper
chr8	36676062	36676070	A16A8hyper	AOhyper
chr8	40610243	40610330	A16A8hyper	AOhyper
chr8	71685736	71685800	A16A8hyper	AOhyper
chr8	88627199	88627338	A16A8hyper	AOhyper
chr8	94181592	94181761	A16A8hyper	AOhyper
chr8	102010540	102010560	A16A8hyper	AOhyper
chr8	105613394	105613669	A16A8hyper	AOhyper
chr8	108900549	108900606	A16A8hyper	AOhyper
chr8	109997673	109997751	A16A8hyper	AOhyper
chr8	111879945	111880052	A16A8hyper	AOhyper
chr8	119445364	119445438	A16A8hyper	AOhyper
chr8	119972665	119972748	A16A8hyper	AOhyper
chr8	122712266	122712285	A16A8hyper	AOhyper
chr8	126908936	126909064	A16A8hyper	AOhyper
chr9	21474649	21474679	A16A8hyper	AOhyper
chr9	21947399	21947413	A16A8hyper	AOhyper
chr9	23083913	23084007	A16A8hyper	AOhyper
chr9	31203665	31203769	A16A8hyper	AOhyper
chr9	31316219	31316287	A16A8hyper	AOhyper
chr9	61339264	61339307	A16A8hyper	AOhyper
chr9	61401760	61402017	A16A8hyper	AOhyper
chr9	64232316	64232371	A16A8hyper	AOhyper
chr9	67138480	67138486	A16A8hyper	AOhyper
chr9	67291596	67291876	A16A8hyper	AOhyper
chr9	67874246	67874254	A16A8hyper	AOhyper
chr9	71644063	71644073	A16A8hyper	AOhyper
chr9	84774831	84774873	A16A8hyper	AOhyper
chr9	85873656	85873678	A16A8hyper	AOhyper
chr9	89066523	89066580	A16A8hyper	AOhyper
chr9	90118919	90119032	A16A8hyper	AOhyper
chr9	91300805	91300994	A16A8hyper	AOhyper
chr9	113988807	113988895	A16A8hyper	AOhyper
chrX	8074460	8074558	A16A8hyper	AOhyper
chrX	8893578	8893638	A16A8hyper	AOhyper
chrX	13846719	13846746	A16A8hyper	AOhyper
chrX	20425762	20425843	A16A8hyper	AOhyper
chrX	48034519	48034551	A16A8hyper	AOhyper
chrX	48341763	48341819	A16A8hyper	AOhyper
chrX	48454562	48454652	A16A8hyper	AOhyper
chrX	51018187	51018206	A16A8hyper	AOhyper
chrX	55999269	55999387	A16A8hyper	AOhyper
chrX	57503649	57503677	A16A8hyper	AOhyper
chrX	86192089	86192137	A16A8hyper	AOhyper
chrX	98937242	98937295	A16A8hyper	AOhyper
chrX	99820611	99820619	A16A8hyper	AOhyper
chrX	100625807	100625845	A16A8hyper	AOhyper
chrX	101850219	101850256	A16A8hyper	AOhyper
chrX	103165278	103165298	A16A8hyper	AOhyper
chrX	104199766	104199866	A16A8hyper	AOhyper
chrX	134751051	134751089	A16A8hyper	AOhyper
chrX	135008748	135008770	A16A8hyper	AOhyper
chrX	136490965	136491057	A16A8hyper	AOhyper
chrX	140061129	140061176	A16A8hyper	AOhyper
chrX	159988342	159988384	A16A8hyper	AOhyper
chrX	162761013	162761066	A16A8hyper	AOhyper
chrX	162829091	162829139	A16A8hyper	AOhyper
chrX	166510204	166510255	A16A8hyper	AOhyper
chrX	169983650	169983697	A16A8hyper	AOhyper
chrX	169987047	169987069	A16A8hyper	AOhyper
chrY	90761126	90761737	A16A8hyper	AOhyper

## Sheet: A16A8 hypoDMR
chr	Start	End	Paradigm	Paradigm
chr1	5072710	5072758	A16A8hypo	AOhypo
chr1	21080391	21080411	A16A8hypo	AOhypo
chr1	32073778	32073848	A16A8hypo	AOhypo
chr1	34307349	34307402	A16A8hypo	AOhypo
chr1	34666561	34666800	A16A8hypo	AOhypo
chr1	35754284	35754370	A16A8hypo	AOhypo
chr1	38108672	38108682	A16A8hypo	AOhypo
chr1	54850040	54850241	A16A8hypo	AOhypo
chr1	66017633	66017670	A16A8hypo	AOhypo
chr1	88205353	88205396	A16A8hypo	AOhypo
chr1	111612941	111612951	A16A8hypo	AOhypo
chr1	119511161	119511174	A16A8hypo	AOhypo
chr1	120561960	120561974	A16A8hypo	AOhypo
chr1	133504935	133504945	A16A8hypo	AOhypo
chr1	135797446	135797452	A16A8hypo	AOhypo
chr1	136682610	136682833	A16A8hypo	AOhypo
chr1	138947807	138947882	A16A8hypo	AOhypo
chr1	162847428	162847444	A16A8hypo	AOhypo
chr1	165663470	165663488	A16A8hypo	AOhypo
chr1	175632643	175632672	A16A8hypo	AOhypo
chr1	180394249	180394267	A16A8hypo	AOhypo
chr1	182829227	182829239	A16A8hypo	AOhypo
chr1	183617496	183617543	A16A8hypo	AOhypo
chr1	188036182	188036275	A16A8hypo	AOhypo
chr1	190833091	190833126	A16A8hypo	AOhypo
chr1	191388737	191388785	A16A8hypo	AOhypo
chr1	192125976	192126046	A16A8hypo	AOhypo
chr10	4426825	4426929	A16A8hypo	AOhypo
chr10	7268308	7268314	A16A8hypo	AOhypo
chr10	9900066	9900076	A16A8hypo	AOhypo
chr10	21271758	21271946	A16A8hypo	AOhypo
chr10	40325750	40325783	A16A8hypo	AOhypo
chr10	42207001	42207077	A16A8hypo	AOhypo
chr10	67540927	67540972	A16A8hypo	AOhypo
chr10	75057500	75057562	A16A8hypo	AOhypo
chr10	79928979	79929239	A16A8hypo	AOhypo
chr10	80923557	80923707	A16A8hypo	AOhypo
chr10	81978788	81978907	A16A8hypo	AOhypo
chr10	84853286	84853375	A16A8hypo	AOhypo
chr10	86777735	86777777	A16A8hypo	AOhypo
chr10	93538919	93538998	A16A8hypo	AOhypo
chr10	95219107	95219324	A16A8hypo	AOhypo
chr10	95340543	95340627	A16A8hypo	AOhypo
chr10	99181489	99181713	A16A8hypo	AOhypo
chr10	108455592	108455760	A16A8hypo	AOhypo
chr10	111783152	111783168	A16A8hypo	AOhypo
chr10	117072427	117072549	A16A8hypo	AOhypo
chr10	117358903	117358915	A16A8hypo	AOhypo
chr10	119262520	119262666	A16A8hypo	AOhypo
chr10	120377407	120377444	A16A8hypo	AOhypo
chr10	121121738	121121884	A16A8hypo	AOhypo
chr10	122826923	122827000	A16A8hypo	AOhypo
chr10	122886257	122886283	A16A8hypo	AOhypo
chr10	127520003	127520405	A16A8hypo	AOhypo
chr10	127572997	127573014	A16A8hypo	AOhypo
chr10	127936383	127936433	A16A8hypo	AOhypo
chr10	128957673	128957774	A16A8hypo	AOhypo
chr11	8843140	8843216	A16A8hypo	AOhypo
chr11	40348699	40348775	A16A8hypo	AOhypo
chr11	43836603	43836694	A16A8hypo	AOhypo
chr11	45890690	45890737	A16A8hypo	AOhypo
chr11	49795422	49795448	A16A8hypo	AOhypo
chr11	55130117	55130135	A16A8hypo	AOhypo
chr11	60731621	60731666	A16A8hypo	AOhypo
chr11	64589979	64589993	A16A8hypo	AOhypo
chr11	70678330	70678341	A16A8hypo	AOhypo
chr11	76506744	76506752	A16A8hypo	AOhypo
chr11	78825878	78825919	A16A8hypo	AOhypo
chr11	88895189	88895217	A16A8hypo	AOhypo
chr11	89723452	89723603	A16A8hypo	AOhypo
chr11	91783069	91783083	A16A8hypo	AOhypo
chr11	94391858	94391930	A16A8hypo	AOhypo
chr11	97684858	97684986	A16A8hypo	AOhypo
chr11	98969594	98969624	A16A8hypo	AOhypo
chr11	100809062	100809099	A16A8hypo	AOhypo
chr11	102265893	102265997	A16A8hypo	AOhypo
chr11	103140827	103140898	A16A8hypo	AOhypo
chr11	111605244	111605477	A16A8hypo	AOhypo
chr11	113748109	113748223	A16A8hypo	AOhypo
chr11	115850646	115850660	A16A8hypo	AOhypo
chr11	116189695	116189775	A16A8hypo	AOhypo
chr11	116190760	116190917	A16A8hypo	AOhypo
chr11	117264012	117264375	A16A8hypo	AOhypo
chr11	118431668	118431718	A16A8hypo	AOhypo
chr11	118725916	118725987	A16A8hypo	AOhypo
chr11	119544434	119544634	A16A8hypo	AOhypo
chr11	119937729	119937800	A16A8hypo	AOhypo
chr11	120498139	120498328	A16A8hypo	AOhypo
chr11	120618576	120618777	A16A8hypo	AOhypo
chr11	120820300	120820353	A16A8hypo	AOhypo
chr12	7859732	7859787	A16A8hypo	AOhypo
chr12	12324491	12324519	A16A8hypo	AOhypo
chr12	20961772	20961822	A16A8hypo	AOhypo
chr12	21939373	21939408	A16A8hypo	AOhypo
chr12	28800452	28800874	A16A8hypo	AOhypo
chr12	35516577	35516647	A16A8hypo	AOhypo
chr12	36980261	36980271	A16A8hypo	AOhypo
chr12	37273697	37273703	A16A8hypo	AOhypo
chr12	38715223	38715606	A16A8hypo	AOhypo
chr12	43670751	43670852	A16A8hypo	AOhypo
chr12	58156229	58156245	A16A8hypo	AOhypo
chr12	59095543	59095669	A16A8hypo	AOhypo
chr12	69423079	69423137	A16A8hypo	AOhypo
chr12	72627671	72628098	A16A8hypo	AOhypo
chr12	75701287	75701422	A16A8hypo	AOhypo
chr12	81155906	81155922	A16A8hypo	AOhypo
chr12	87177280	87177288	A16A8hypo	AOhypo
chr12	101151494	101151814	A16A8hypo	AOhypo
chr12	108234926	108234989	A16A8hypo	AOhypo
chr12	111794144	111794400	A16A8hypo	AOhypo
chr12	111820807	111820945	A16A8hypo	AOhypo
chr13	24411294	24411322	A16A8hypo	AOhypo
chr13	28872893	28872911	A16A8hypo	AOhypo
chr13	37838671	37838799	A16A8hypo	AOhypo
chr13	38525766	38525860	A16A8hypo	AOhypo
chr13	43975412	43975455	A16A8hypo	AOhypo
chr13	44762900	44762912	A16A8hypo	AOhypo
chr13	59446477	59446524	A16A8hypo	AOhypo
chr13	63901942	63901959	A16A8hypo	AOhypo
chr13	94290657	94290688	A16A8hypo	AOhypo
chr13	97435071	97435163	A16A8hypo	AOhypo
chr13	111769152	111769166	A16A8hypo	AOhypo
chr13	112507062	112507183	A16A8hypo	AOhypo
chr14	7939074	7939227	A16A8hypo	AOhypo
chr14	16938897	16939034	A16A8hypo	AOhypo
chr14	19311563	19311649	A16A8hypo	AOhypo
chr14	19311775	19311875	A16A8hypo	AOhypo
chr14	20695724	20695826	A16A8hypo	AOhypo
chr14	29185937	29185974	A16A8hypo	AOhypo
chr14	31439383	31439580	A16A8hypo	AOhypo
chr14	47635195	47635229	A16A8hypo	AOhypo
chr14	51908798	51908950	A16A8hypo	AOhypo
chr14	53427986	53427999	A16A8hypo	AOhypo
chr14	63142589	63142699	A16A8hypo	AOhypo
chr14	65864050	65864272	A16A8hypo	AOhypo
chr14	67749403	67749471	A16A8hypo	AOhypo
chr14	103083119	103083222	A16A8hypo	AOhypo
chr14	118910174	118910333	A16A8hypo	AOhypo
chr15	11082636	11082654	A16A8hypo	AOhypo
chr15	25364190	25364208	A16A8hypo	AOhypo
chr15	25678671	25678700	A16A8hypo	AOhypo
chr15	25803546	25803583	A16A8hypo	AOhypo
chr15	27888273	27888307	A16A8hypo	AOhypo
chr15	31571942	31572126	A16A8hypo	AOhypo
chr15	54914792	54914810	A16A8hypo	AOhypo
chr15	58985979	58986030	A16A8hypo	AOhypo
chr15	64449650	64449718	A16A8hypo	AOhypo
chr15	73746815	73746928	A16A8hypo	AOhypo
chr15	78467287	78467391	A16A8hypo	AOhypo
chr15	79435676	79435805	A16A8hypo	AOhypo
chr15	80672081	80672161	A16A8hypo	AOhypo
chr15	82363917	82363971	A16A8hypo	AOhypo
chr15	83748898	83748909	A16A8hypo	AOhypo
chr15	85684365	85684475	A16A8hypo	AOhypo
chr15	85743468	85743521	A16A8hypo	AOhypo
chr15	88852809	88852950	A16A8hypo	AOhypo
chr15	89416206	89416242	A16A8hypo	AOhypo
chr15	97015950	97016016	A16A8hypo	AOhypo
chr15	97023637	97023912	A16A8hypo	AOhypo
chr15	97027470	97027695	A16A8hypo	AOhypo
chr15	99101475	99101535	A16A8hypo	AOhypo
chr15	100382048	100382104	A16A8hypo	AOhypo
chr15	103655488	103655574	A16A8hypo	AOhypo
chr16	14200713	14200783	A16A8hypo	AOhypo
chr16	17257713	17257781	A16A8hypo	AOhypo
chr16	18058341	18058402	A16A8hypo	AOhypo
chr16	25518012	25518104	A16A8hypo	AOhypo
chr16	29967627	29967641	A16A8hypo	AOhypo
chr16	30260757	30260938	A16A8hypo	AOhypo
chr16	35564349	35564542	A16A8hypo	AOhypo
chr16	36770179	36770252	A16A8hypo	AOhypo
chr16	38703397	38703422	A16A8hypo	AOhypo
chr16	50030798	50031089	A16A8hypo	AOhypo
chr16	55814043	55814288	A16A8hypo	AOhypo
chr16	78459660	78459809	A16A8hypo	AOhypo
chr16	87719827	87719920	A16A8hypo	AOhypo
chr16	88225897	88225909	A16A8hypo	AOhypo
chr16	96357637	96357793	A16A8hypo	AOhypo
chr17	6201124	6201132	A16A8hypo	AOhypo
chr17	8928986	8929119	A16A8hypo	AOhypo
chr17	24880619	24880633	A16A8hypo	AOhypo
chr17	24881417	24881505	A16A8hypo	AOhypo
chr17	27023706	27023763	A16A8hypo	AOhypo
chr17	27986229	27986254	A16A8hypo	AOhypo
chr17	31856802	31856928	A16A8hypo	AOhypo
chr17	33950969	33951027	A16A8hypo	AOhypo
chr17	35161255	35161366	A16A8hypo	AOhypo
chr17	35220795	35220827	A16A8hypo	AOhypo
chr17	43502788	43502836	A16A8hypo	AOhypo
chr17	45646117	45646150	A16A8hypo	AOhypo
chr17	46265737	46265761	A16A8hypo	AOhypo
chr17	46439443	46439624	A16A8hypo	AOhypo
chr17	47792440	47792473	A16A8hypo	AOhypo
chr17	49399777	49399867	A16A8hypo	AOhypo
chr17	56279910	56279947	A16A8hypo	AOhypo
chr17	62782932	62783060	A16A8hypo	AOhypo
chr17	72195145	72195252	A16A8hypo	AOhypo
chr17	73886872	73886905	A16A8hypo	AOhypo
chr17	80433961	80434001	A16A8hypo	AOhypo
chr17	83043329	83043365	A16A8hypo	AOhypo
chr17	83360925	83360935	A16A8hypo	AOhypo
chr17	83399522	83399536	A16A8hypo	AOhypo
chr17	84033720	84033828	A16A8hypo	AOhypo
chr17	86732254	86732309	A16A8hypo	AOhypo
chr17	87095884	87095967	A16A8hypo	AOhypo
chr18	9282639	9282716	A16A8hypo	AOhypo
chr18	24156037	24156077	A16A8hypo	AOhypo
chr18	30269338	30269363	A16A8hypo	AOhypo
chr18	38415813	38415857	A16A8hypo	AOhypo
chr18	38887920	38888050	A16A8hypo	AOhypo
chr18	39537338	39537428	A16A8hypo	AOhypo
chr18	39595955	39596084	A16A8hypo	AOhypo
chr18	44400389	44400409	A16A8hypo	AOhypo
chr18	44554779	44554789	A16A8hypo	AOhypo
chr18	49643792	49643811	A16A8hypo	AOhypo
chr18	56556777	56556852	A16A8hypo	AOhypo
chr18	58115520	58115670	A16A8hypo	AOhypo
chr18	59287197	59287237	A16A8hypo	AOhypo
chr18	61639741	61639758	A16A8hypo	AOhypo
chr18	62059991	62059997	A16A8hypo	AOhypo
chr18	68187008	68187139	A16A8hypo	AOhypo
chr18	68302910	68302926	A16A8hypo	AOhypo
chr18	75118398	75118420	A16A8hypo	AOhypo
chr18	75371339	75371534	A16A8hypo	AOhypo
chr18	76072336	76072482	A16A8hypo	AOhypo
chr18	83046422	83046517	A16A8hypo	AOhypo
chr19	4061531	4061865	A16A8hypo	AOhypo
chr19	4172963	4173245	A16A8hypo	AOhypo
chr19	4615678	4615890	A16A8hypo	AOhypo
chr19	6181417	6181493	A16A8hypo	AOhypo
chr19	7075510	7075545	A16A8hypo	AOhypo
chr19	7182560	7182575	A16A8hypo	AOhypo
chr19	7196816	7196903	A16A8hypo	AOhypo
chr19	10181520	10181734	A16A8hypo	AOhypo
chr19	21937987	21938275	A16A8hypo	AOhypo
chr19	25060623	25060678	A16A8hypo	AOhypo
chr19	25271766	25271790	A16A8hypo	AOhypo
chr19	36808608	36808897	A16A8hypo	AOhypo
chr19	41109582	41109813	A16A8hypo	AOhypo
chr19	41330693	41330767	A16A8hypo	AOhypo
chr19	41375745	41376042	A16A8hypo	AOhypo
chr19	42029940	42029954	A16A8hypo	AOhypo
chr19	43788936	43789049	A16A8hypo	AOhypo
chr19	43890054	43890285	A16A8hypo	AOhypo
chr19	53349155	53349405	A16A8hypo	AOhypo
chr19	53369282	53369337	A16A8hypo	AOhypo
chr19	56505856	56505870	A16A8hypo	AOhypo
chr2	9874656	9874697	A16A8hypo	AOhypo
chr2	30375925	30376035	A16A8hypo	AOhypo
chr2	31501472	31501779	A16A8hypo	AOhypo
chr2	32431000	32431194	A16A8hypo	AOhypo
chr2	32475410	32475501	A16A8hypo	AOhypo
chr2	32689820	32690010	A16A8hypo	AOhypo
chr2	50022721	50022858	A16A8hypo	AOhypo
chr2	72912649	72912698	A16A8hypo	AOhypo
chr2	85958679	85958922	A16A8hypo	AOhypo
chr2	102112263	102112421	A16A8hypo	AOhypo
chr2	102112863	102113242	A16A8hypo	AOhypo
chr2	103454624	103454651	A16A8hypo	AOhypo
chr2	103899902	103900064	A16A8hypo	AOhypo
chr2	104243656	104243720	A16A8hypo	AOhypo
chr2	104270429	104270670	A16A8hypo	AOhypo
chr2	104546760	104547025	A16A8hypo	AOhypo
chr2	104733642	104733949	A16A8hypo	AOhypo
chr2	104867529	104867723	A16A8hypo	AOhypo
chr2	105638784	105638794	A16A8hypo	AOhypo
chr2	106551623	106551812	A16A8hypo	AOhypo
chr2	106570966	106571370	A16A8hypo	AOhypo
chr2	120973498	120973520	A16A8hypo	AOhypo
chr2	132687552	132687646	A16A8hypo	AOhypo
chr2	133371897	133371903	A16A8hypo	AOhypo
chr2	144167123	144167133	A16A8hypo	AOhypo
chr2	144312258	144312365	A16A8hypo	AOhypo
chr2	144338695	144338747	A16A8hypo	AOhypo
chr2	144453748	144453762	A16A8hypo	AOhypo
chr2	144697567	144697575	A16A8hypo	AOhypo
chr2	145884971	145885074	A16A8hypo	AOhypo
chr2	151292132	151292346	A16A8hypo	AOhypo
chr2	152686872	152686890	A16A8hypo	AOhypo
chr2	157653580	157653630	A16A8hypo	AOhypo
chr2	157915174	157915334	A16A8hypo	AOhypo
chr2	164791723	164792136	A16A8hypo	AOhypo
chr2	164892172	164892297	A16A8hypo	AOhypo
chr2	166675040	166675050	A16A8hypo	AOhypo
chr2	167692379	167692394	A16A8hypo	AOhypo
chr2	167713651	167713685	A16A8hypo	AOhypo
chr2	170094432	170094501	A16A8hypo	AOhypo
chr2	172698678	172698828	A16A8hypo	AOhypo
chr2	173152007	173152145	A16A8hypo	AOhypo
chr2	173181937	173182059	A16A8hypo	AOhypo
chr2	174284207	174284271	A16A8hypo	AOhypo
chr2	174298596	174298650	A16A8hypo	AOhypo
chr2	180114312	180114327	A16A8hypo	AOhypo
chr3	17335880	17335886	A16A8hypo	AOhypo
chr3	27155073	27155188	A16A8hypo	AOhypo
chr3	27279713	27279761	A16A8hypo	AOhypo
chr3	51201920	51201961	A16A8hypo	AOhypo
chr3	53372168	53372197	A16A8hypo	AOhypo
chr3	69186829	69186966	A16A8hypo	AOhypo
chr3	90458495	90458606	A16A8hypo	AOhypo
chr3	94355720	94355861	A16A8hypo	AOhypo
chr3	94935018	94935086	A16A8hypo	AOhypo
chr3	95139590	95139739	A16A8hypo	AOhypo
chr3	95865709	95865780	A16A8hypo	AOhypo
chr3	98044713	98044818	A16A8hypo	AOhypo
chr3	98185491	98185497	A16A8hypo	AOhypo
chr3	103409954	103409984	A16A8hypo	AOhypo
chr3	108940109	108940183	A16A8hypo	AOhypo
chr3	109685747	109685759	A16A8hypo	AOhypo
chr3	121214682	121214731	A16A8hypo	AOhypo
chr3	121804101	121804293	A16A8hypo	AOhypo
chr3	131365058	131365076	A16A8hypo	AOhypo
chr3	138239146	138239205	A16A8hypo	AOhypo
chr3	139028707	139028717	A16A8hypo	AOhypo
chr3	145643189	145643217	A16A8hypo	AOhypo
chr3	145900098	145900144	A16A8hypo	AOhypo
chr3	149210562	149210753	A16A8hypo	AOhypo
chr3	152394632	152394660	A16A8hypo	AOhypo
chr3	152563186	152563332	A16A8hypo	AOhypo
chr3	152763465	152763505	A16A8hypo	AOhypo
chr3	155141167	155141206	A16A8hypo	AOhypo
chr4	34197294	34197320	A16A8hypo	AOhypo
chr4	41700012	41700117	A16A8hypo	AOhypo
chr4	53246370	53246385	A16A8hypo	AOhypo
chr4	56444185	56444599	A16A8hypo	AOhypo
chr4	57282154	57282424	A16A8hypo	AOhypo
chr4	57285071	57285113	A16A8hypo	AOhypo
chr4	58579936	58579944	A16A8hypo	AOhypo
chr4	60380079	60380180	A16A8hypo	AOhypo
chr4	62702435	62702552	A16A8hypo	AOhypo
chr4	96325534	96325567	A16A8hypo	AOhypo
chr4	107999046	107999075	A16A8hypo	AOhypo
chr4	108154657	108154853	A16A8hypo	AOhypo
chr4	112979641	112979698	A16A8hypo	AOhypo
chr4	115972622	115972660	A16A8hypo	AOhypo
chr4	116012876	116012900	A16A8hypo	AOhypo
chr4	118110220	118110234	A16A8hypo	AOhypo
chr4	118286921	118287139	A16A8hypo	AOhypo
chr4	119958481	119958826	A16A8hypo	AOhypo
chr4	123026171	123026185	A16A8hypo	AOhypo
chr4	123117156	123117191	A16A8hypo	AOhypo
chr4	126097969	126097988	A16A8hypo	AOhypo
chr4	128789912	128789926	A16A8hypo	AOhypo
chr4	133775040	133775046	A16A8hypo	AOhypo
chr4	134476973	134476999	A16A8hypo	AOhypo
chr4	134495293	134495421	A16A8hypo	AOhypo
chr4	141317163	141317185	A16A8hypo	AOhypo
chr4	141893473	141893514	A16A8hypo	AOhypo
chr4	146475017	146475066	A16A8hypo	AOhypo
chr4	148463703	148463764	A16A8hypo	AOhypo
chr4	150808075	150808082	A16A8hypo	AOhypo
chr4	151351830	151351920	A16A8hypo	AOhypo
chr4	152214885	152215271	A16A8hypo	AOhypo
chr4	154213179	154213500	A16A8hypo	AOhypo
chr4	154798815	154798854	A16A8hypo	AOhypo
chr5	4004919	4004971	A16A8hypo	AOhypo
chr5	8993890	8993954	A16A8hypo	AOhypo
chr5	25019307	25019495	A16A8hypo	AOhypo
chr5	33217539	33217615	A16A8hypo	AOhypo
chr5	40471491	40471515	A16A8hypo	AOhypo
chr5	49754845	49754935	A16A8hypo	AOhypo
chr5	54053387	54053468	A16A8hypo	AOhypo
chr5	64500424	64500481	A16A8hypo	AOhypo
chr5	65231446	65231490	A16A8hypo	AOhypo
chr5	72202040	72202096	A16A8hypo	AOhypo
chr5	89209193	89209270	A16A8hypo	AOhypo
chr5	94518378	94518521	A16A8hypo	AOhypo
chr5	96489240	96489258	A16A8hypo	AOhypo
chr5	113218362	113218570	A16A8hypo	AOhypo
chr5	114796931	114797003	A16A8hypo	AOhypo
chr5	115866775	115866781	A16A8hypo	AOhypo
chr5	117546894	117546918	A16A8hypo	AOhypo
chr5	117945878	117945914	A16A8hypo	AOhypo
chr5	118344080	118344152	A16A8hypo	AOhypo
chr5	120521058	120521146	A16A8hypo	AOhypo
chr5	128806590	128806676	A16A8hypo	AOhypo
chr5	134592088	134592219	A16A8hypo	AOhypo
chr5	137123137	137123287	A16A8hypo	AOhypo
chr5	137747571	137747606	A16A8hypo	AOhypo
chr5	138920417	138920480	A16A8hypo	AOhypo
chr5	142977340	142977354	A16A8hypo	AOhypo
chr5	146960897	146960966	A16A8hypo	AOhypo
chr5	148965624	148965642	A16A8hypo	AOhypo
chr5	149157576	149157767	A16A8hypo	AOhypo
chr5	149853123	149853184	A16A8hypo	AOhypo
chr5	151163180	151163186	A16A8hypo	AOhypo
chr6	10076964	10077275	A16A8hypo	AOhypo
chr6	15136407	15136415	A16A8hypo	AOhypo
chr6	23038785	23038879	A16A8hypo	AOhypo
chr6	31936297	31936366	A16A8hypo	AOhypo
chr6	34713011	34713057	A16A8hypo	AOhypo
chr6	35258671	35258707	A16A8hypo	AOhypo
chr6	35262115	35262146	A16A8hypo	AOhypo
chr6	35272550	35273015	A16A8hypo	AOhypo
chr6	50307506	50307524	A16A8hypo	AOhypo
chr6	51540658	51540677	A16A8hypo	AOhypo
chr6	71959269	71959460	A16A8hypo	AOhypo
chr6	72568865	72568892	A16A8hypo	AOhypo
chr6	82946580	82946722	A16A8hypo	AOhypo
chr6	83497642	83497689	A16A8hypo	AOhypo
chr6	84134879	84135232	A16A8hypo	AOhypo
chr6	89949941	89950029	A16A8hypo	AOhypo
chr6	99335607	99335704	A16A8hypo	AOhypo
chr6	103217321	103217476	A16A8hypo	AOhypo
chr6	113427804	113427875	A16A8hypo	AOhypo
chr6	114931919	114932001	A16A8hypo	AOhypo
chr6	119370261	119370555	A16A8hypo	AOhypo
chr6	124914187	124914435	A16A8hypo	AOhypo
chr6	128011340	128011350	A16A8hypo	AOhypo
chr6	135108691	135108721	A16A8hypo	AOhypo
chr6	135676337	135676548	A16A8hypo	AOhypo
chr6	145291456	145291522	A16A8hypo	AOhypo
chr6	145481797	145481807	A16A8hypo	AOhypo
chr6	146539279	146539296	A16A8hypo	AOhypo
chr7	4707460	4707558	A16A8hypo	AOhypo
chr7	6183933	6184116	A16A8hypo	AOhypo
chr7	6184726	6184842	A16A8hypo	AOhypo
chr7	9320528	9320753	A16A8hypo	AOhypo
chr7	12949371	12949456	A16A8hypo	AOhypo
chr7	16353843	16353928	A16A8hypo	AOhypo
chr7	16370298	16370610	A16A8hypo	AOhypo
chr7	16422385	16422452	A16A8hypo	AOhypo
chr7	16490193	16490241	A16A8hypo	AOhypo
chr7	16710809	16710935	A16A8hypo	AOhypo
chr7	16795901	16795984	A16A8hypo	AOhypo
chr7	16826643	16827005	A16A8hypo	AOhypo
chr7	17540163	17540222	A16A8hypo	AOhypo
chr7	17611302	17611341	A16A8hypo	AOhypo
chr7	17617839	17617922	A16A8hypo	AOhypo
chr7	17820936	17821103	A16A8hypo	AOhypo
chr7	18403369	18403911	A16A8hypo	AOhypo
chr7	18634713	18634732	A16A8hypo	AOhypo
chr7	19255490	19255576	A16A8hypo	AOhypo
chr7	19680300	19680369	A16A8hypo	AOhypo
chr7	20091234	20091326	A16A8hypo	AOhypo
chr7	24500485	24500530	A16A8hypo	AOhypo
chr7	30967761	30967824	A16A8hypo	AOhypo
chr7	31051533	31051570	A16A8hypo	AOhypo
chr7	35308207	35308217	A16A8hypo	AOhypo
chr7	37590520	37590532	A16A8hypo	AOhypo
chr7	45644214	45644226	A16A8hypo	AOhypo
chr7	47053043	47053305	A16A8hypo	AOhypo
chr7	48635155	48635215	A16A8hypo	AOhypo
chr7	49608102	49608186	A16A8hypo	AOhypo
chr7	50586475	50586483	A16A8hypo	AOhypo
chr7	59730593	59731000	A16A8hypo	AOhypo
chr7	64357478	64357493	A16A8hypo	AOhypo
chr7	65914530	65914613	A16A8hypo	AOhypo
chr7	67168578	67168605	A16A8hypo	AOhypo
chr7	75866498	75866904	A16A8hypo	AOhypo
chr7	75983637	75983648	A16A8hypo	AOhypo
chr7	97417217	97417288	A16A8hypo	AOhypo
chr7	98121004	98121038	A16A8hypo	AOhypo
chr7	99944682	99944973	A16A8hypo	AOhypo
chr7	99971824	99971918	A16A8hypo	AOhypo
chr7	110124597	110124879	A16A8hypo	AOhypo
chr7	112451454	112451469	A16A8hypo	AOhypo
chr7	114183126	114183180	A16A8hypo	AOhypo
chr7	119416632	119416657	A16A8hypo	AOhypo
chr7	127691821	127691871	A16A8hypo	AOhypo
chr7	128240265	128240311	A16A8hypo	AOhypo
chr7	133760076	133760238	A16A8hypo	AOhypo
chr7	136814182	136814280	A16A8hypo	AOhypo
chr7	137456286	137456292	A16A8hypo	AOhypo
chr7	141521495	141521510	A16A8hypo	AOhypo
chr7	142922700	142922803	A16A8hypo	AOhypo
chr7	144284623	144284683	A16A8hypo	AOhypo
chr7	144482388	144482412	A16A8hypo	AOhypo
chr8	9152591	9152816	A16A8hypo	AOhypo
chr8	31975866	31975917	A16A8hypo	AOhypo
chr8	32920874	32921111	A16A8hypo	AOhypo
chr8	33987484	33987494	A16A8hypo	AOhypo
chr8	34940468	34940488	A16A8hypo	AOhypo
chr8	35381946	35382329	A16A8hypo	AOhypo
chr8	36130717	36130741	A16A8hypo	AOhypo
chr8	36992749	36992755	A16A8hypo	AOhypo
chr8	38872216	38872266	A16A8hypo	AOhypo
chr8	40187409	40187470	A16A8hypo	AOhypo
chr8	40880753	40880979	A16A8hypo	AOhypo
chr8	70531871	70532157	A16A8hypo	AOhypo
chr8	72228388	72228540	A16A8hypo	AOhypo
chr8	84784357	84784407	A16A8hypo	AOhypo
chr8	88770228	88770254	A16A8hypo	AOhypo
chr8	94620279	94620351	A16A8hypo	AOhypo
chr8	106164824	106164863	A16A8hypo	AOhypo
chr8	107682006	107682040	A16A8hypo	AOhypo
chr8	109575311	109575325	A16A8hypo	AOhypo
chr8	111105894	111106088	A16A8hypo	AOhypo
chr8	115189908	115190001	A16A8hypo	AOhypo
chr8	115989135	115989153	A16A8hypo	AOhypo
chr8	119754247	119754265	A16A8hypo	AOhypo
chr8	121398766	121398808	A16A8hypo	AOhypo
chr8	122306052	122306246	A16A8hypo	AOhypo
chr8	124308418	124308666	A16A8hypo	AOhypo
chr8	124314777	124314857	A16A8hypo	AOhypo
chr8	124323566	124323604	A16A8hypo	AOhypo
chr9	7805041	7805084	A16A8hypo	AOhypo
chr9	21740553	21740801	A16A8hypo	AOhypo
chr9	24328396	24328558	A16A8hypo	AOhypo
chr9	31437763	31437889	A16A8hypo	AOhypo
chr9	43747832	43747942	A16A8hypo	AOhypo
chr9	44258792	44258830	A16A8hypo	AOhypo
chr9	44805897	44805983	A16A8hypo	AOhypo
chr9	47546102	47546327	A16A8hypo	AOhypo
chr9	61380631	61380673	A16A8hypo	AOhypo
chr9	62187108	62187133	A16A8hypo	AOhypo
chr9	63201467	63201518	A16A8hypo	AOhypo
chr9	65390429	65390458	A16A8hypo	AOhypo
chr9	66806057	66806126	A16A8hypo	AOhypo
chr9	71160858	71160872	A16A8hypo	AOhypo
chr9	78154840	78154979	A16A8hypo	AOhypo
chr9	83118570	83118617	A16A8hypo	AOhypo
chr9	86573807	86573822	A16A8hypo	AOhypo
chr9	100620198	100620287	A16A8hypo	AOhypo
chr9	102723366	102723520	A16A8hypo	AOhypo
chr9	103118350	103118367	A16A8hypo	AOhypo
chr9	105813225	105813237	A16A8hypo	AOhypo
chr9	106232565	106232697	A16A8hypo	AOhypo
chr9	111075840	111075862	A16A8hypo	AOhypo
chr9	119330028	119330220	A16A8hypo	AOhypo
chr9	119966755	119966850	A16A8hypo	AOhypo
chr9	121128083	121128101	A16A8hypo	AOhypo
chr9	121413404	121413484	A16A8hypo	AOhypo
chrX	7714217	7714257	A16A8hypo	AOhypo
chrX	12204120	12204143	A16A8hypo	AOhypo
chrX	12588044	12588101	A16A8hypo	AOhypo
chrX	13846400	13846418	A16A8hypo	AOhypo
chrX	32695793	32695925	A16A8hypo	AOhypo
chrX	34527399	34527466	A16A8hypo	AOhypo
chrX	51017958	51018041	A16A8hypo	AOhypo
chrX	57922093	57922275	A16A8hypo	AOhypo
chrX	60147647	60147670	A16A8hypo	AOhypo
chrX	71215089	71215119	A16A8hypo	AOhypo
chrX	71962677	71962695	A16A8hypo	AOhypo
chrX	75729951	75730049	A16A8hypo	AOhypo
chrX	75754101	75754423	A16A8hypo	AOhypo
chrX	94122806	94122837	A16A8hypo	AOhypo
chrX	95711876	95711940	A16A8hypo	AOhypo
chrX	104200488	104200521	A16A8hypo	AOhypo
chrX	106778008	106778016	A16A8hypo	AOhypo
chrX	115746549	115746555	A16A8hypo	AOhypo
chrX	129750511	129750597	A16A8hypo	AOhypo
chrX	136139349	136139387	A16A8hypo	AOhypo
chrX	159627220	159627235	A16A8hypo	AOhypo
chrX	162811072	162811082	A16A8hypo	AOhypo
chrY	1890919	1890954	A16A8hypo	AOhypo

## Sheet: A16A2 hyperDMR
chr	Start	End	Paradigm	Paradigm
chr1	10105442	10105476	A16A2hyper	YOhyper
chr1	25909963	25910007	A16A2hyper	YOhyper
chr1	33993139	33993294	A16A2hyper	YOhyper
chr1	36133204	36133275	A16A2hyper	YOhyper
chr1	39361918	39362163	A16A2hyper	YOhyper
chr1	45610966	45611040	A16A2hyper	YOhyper
chr1	46600470	46600484	A16A2hyper	YOhyper
chr1	47971001	47971290	A16A2hyper	YOhyper
chr1	55362561	55362587	A16A2hyper	YOhyper
chr1	62795880	62796133	A16A2hyper	YOhyper
chr1	63433454	63433901	A16A2hyper	YOhyper
chr1	66137719	66137739	A16A2hyper	YOhyper
chr1	66990036	66990048	A16A2hyper	YOhyper
chr1	67320211	67320481	A16A2hyper	YOhyper
chr1	69257552	69257647	A16A2hyper	YOhyper
chr1	86329700	86329866	A16A2hyper	YOhyper
chr1	90460795	90460870	A16A2hyper	YOhyper
chr1	93443245	93443451	A16A2hyper	YOhyper
chr1	94729588	94729606	A16A2hyper	YOhyper
chr1	95882296	95882467	A16A2hyper	YOhyper
chr1	98935813	98935827	A16A2hyper	YOhyper
chr1	99202971	99202977	A16A2hyper	YOhyper
chr1	104036803	104036950	A16A2hyper	YOhyper
chr1	105355370	105355528	A16A2hyper	YOhyper
chr1	107529362	107529663	A16A2hyper	YOhyper
chr1	123530937	123531287	A16A2hyper	YOhyper
chr1	126093057	126093133	A16A2hyper	YOhyper
chr1	129394250	129394683	A16A2hyper	YOhyper
chr1	132127422	132127585	A16A2hyper	YOhyper
chr1	132347719	132347922	A16A2hyper	YOhyper
chr1	133159840	133159882	A16A2hyper	YOhyper
chr1	133415080	133415169	A16A2hyper	YOhyper
chr1	146748639	146748649	A16A2hyper	YOhyper
chr1	164096991	164097205	A16A2hyper	YOhyper
chr1	165849848	165849870	A16A2hyper	YOhyper
chr1	166282961	166283056	A16A2hyper	YOhyper
chr1	166308799	166309580	A16A2hyper	YOhyper
chr1	167270808	167270899	A16A2hyper	YOhyper
chr1	170255559	170255569	A16A2hyper	YOhyper
chr1	171250978	171251017	A16A2hyper	YOhyper
chr1	190871014	190871032	A16A2hyper	YOhyper
chr10	4712577	4712615	A16A2hyper	YOhyper
chr10	6264179	6264501	A16A2hyper	YOhyper
chr10	20203692	20203717	A16A2hyper	YOhyper
chr10	43008297	43008334	A16A2hyper	YOhyper
chr10	56115054	56115177	A16A2hyper	YOhyper
chr10	60379513	60379543	A16A2hyper	YOhyper
chr10	61817533	61817650	A16A2hyper	YOhyper
chr10	79921939	79922109	A16A2hyper	YOhyper
chr10	81285770	81285884	A16A2hyper	YOhyper
chr10	84760139	84760948	A16A2hyper	YOhyper
chr10	93907488	93907627	A16A2hyper	YOhyper
chr10	95506395	95506427	A16A2hyper	YOhyper
chr10	108155299	108155406	A16A2hyper	YOhyper
chr10	121435769	121435891	A16A2hyper	YOhyper
chr10	121473754	121473874	A16A2hyper	YOhyper
chr11	3291052	3291140	A16A2hyper	YOhyper
chr11	4747904	4747945	A16A2hyper	YOhyper
chr11	5902303	5902327	A16A2hyper	YOhyper
chr11	7200548	7200628	A16A2hyper	YOhyper
chr11	8468761	8469019	A16A2hyper	YOhyper
chr11	19014711	19014737	A16A2hyper	YOhyper
chr11	36468185	36468230	A16A2hyper	YOhyper
chr11	52336102	52336154	A16A2hyper	YOhyper
chr11	56117415	56117423	A16A2hyper	YOhyper
chr11	60139843	60140897	A16A2hyper	YOhyper
chr11	60177067	60177173	A16A2hyper	YOhyper
chr11	62560692	62560702	A16A2hyper	YOhyper
chr11	63922929	63923060	A16A2hyper	YOhyper
chr11	63923653	63923746	A16A2hyper	YOhyper
chr11	64520279	64520328	A16A2hyper	YOhyper
chr11	64520679	64520749	A16A2hyper	YOhyper
chr11	67891284	67891444	A16A2hyper	YOhyper
chr11	68882162	68882203	A16A2hyper	YOhyper
chr11	70909319	70909338	A16A2hyper	YOhyper
chr11	72061413	72061515	A16A2hyper	YOhyper
chr11	75178559	75178742	A16A2hyper	YOhyper
chr11	75799853	75799929	A16A2hyper	YOhyper
chr11	82930713	82930737	A16A2hyper	YOhyper
chr11	95020068	95020104	A16A2hyper	YOhyper
chr11	95830904	95830962	A16A2hyper	YOhyper
chr11	97133432	97133591	A16A2hyper	YOhyper
chr11	98768445	98768483	A16A2hyper	YOhyper
chr11	98770842	98770881	A16A2hyper	YOhyper
chr11	99063053	99063180	A16A2hyper	YOhyper
chr11	103193139	103193174	A16A2hyper	YOhyper
chr11	103654304	103654357	A16A2hyper	YOhyper
chr11	109498401	109498426	A16A2hyper	YOhyper
chr11	110503299	110503361	A16A2hyper	YOhyper
chr11	114723196	114723246	A16A2hyper	YOhyper
chr11	114781011	114781244	A16A2hyper	YOhyper
chr11	115393874	115393900	A16A2hyper	YOhyper
chr11	116738612	116738628	A16A2hyper	YOhyper
chr11	121516081	121516190	A16A2hyper	YOhyper
chr12	11031502	11031786	A16A2hyper	YOhyper
chr12	13678703	13678723	A16A2hyper	YOhyper
chr12	16752489	16752518	A16A2hyper	YOhyper
chr12	20700511	20700551	A16A2hyper	YOhyper
chr12	21899016	21899105	A16A2hyper	YOhyper
chr12	24493604	24493675	A16A2hyper	YOhyper
chr12	30103174	30103499	A16A2hyper	YOhyper
chr12	31225867	31226037	A16A2hyper	YOhyper
chr12	33345329	33345571	A16A2hyper	YOhyper
chr12	54652212	54652355	A16A2hyper	YOhyper
chr12	69693611	69693683	A16A2hyper	YOhyper
chr12	69908117	69908415	A16A2hyper	YOhyper
chr12	69925134	69925140	A16A2hyper	YOhyper
chr12	70358473	70358563	A16A2hyper	YOhyper
chr12	81771894	81771906	A16A2hyper	YOhyper
chr12	96510825	96510874	A16A2hyper	YOhyper
chr12	103183157	103183340	A16A2hyper	YOhyper
chr12	105870366	105870399	A16A2hyper	YOhyper
chr12	106289318	106289353	A16A2hyper	YOhyper
chr12	108318443	108318894	A16A2hyper	YOhyper
chr12	108320909	108321074	A16A2hyper	YOhyper
chr12	108353155	108353251	A16A2hyper	YOhyper
chr12	109608070	109608082	A16A2hyper	YOhyper
chr12	111037335	111037453	A16A2hyper	YOhyper
chr13	3712672	3712868	A16A2hyper	YOhyper
chr13	6674456	6674542	A16A2hyper	YOhyper
chr13	9180476	9180530	A16A2hyper	YOhyper
chr13	21814148	21814271	A16A2hyper	YOhyper
chr13	47010998	47011066	A16A2hyper	YOhyper
chr13	55210056	55210271	A16A2hyper	YOhyper
chr13	58113484	58113492	A16A2hyper	YOhyper
chr13	61613303	61613531	A16A2hyper	YOhyper
chr13	63930687	63930743	A16A2hyper	YOhyper
chr13	64996938	64996982	A16A2hyper	YOhyper
chr13	68607921	68608047	A16A2hyper	YOhyper
chr13	71050956	71051000	A16A2hyper	YOhyper
chr13	73290318	73290589	A16A2hyper	YOhyper
chr13	91340210	91340222	A16A2hyper	YOhyper
chr13	98994150	98994202	A16A2hyper	YOhyper
chr13	109631667	109631932	A16A2hyper	YOhyper
chr13	112853236	112853523	A16A2hyper	YOhyper
chr13	113013257	113013272	A16A2hyper	YOhyper
chr13	113718449	113718556	A16A2hyper	YOhyper
chr13	117358038	117358235	A16A2hyper	YOhyper
chr13	118269190	118269263	A16A2hyper	YOhyper
chr14	3210055	3210073	A16A2hyper	YOhyper
chr14	20695544	20695617	A16A2hyper	YOhyper
chr14	25607666	25607803	A16A2hyper	YOhyper
chr14	34569711	34569763	A16A2hyper	YOhyper
chr14	53012713	53012725	A16A2hyper	YOhyper
chr14	55762074	55762151	A16A2hyper	YOhyper
chr14	55762516	55762558	A16A2hyper	YOhyper
chr14	56877535	56877655	A16A2hyper	YOhyper
chr14	63409479	63409490	A16A2hyper	YOhyper
chr14	65134642	65134917	A16A2hyper	YOhyper
chr14	66257912	66258005	A16A2hyper	YOhyper
chr14	69162736	69163204	A16A2hyper	YOhyper
chr14	69171212	69171837	A16A2hyper	YOhyper
chr14	72057301	72057513	A16A2hyper	YOhyper
chr14	88033929	88033948	A16A2hyper	YOhyper
chr14	103100548	103100560	A16A2hyper	YOhyper
chr14	104337040	104337052	A16A2hyper	YOhyper
chr14	104987142	104987523	A16A2hyper	YOhyper
chr14	120389122	120389179	A16A2hyper	YOhyper
chr14	121109223	121109368	A16A2hyper	YOhyper
chr14	122331968	122332129	A16A2hyper	YOhyper
chr15	13063706	13063714	A16A2hyper	YOhyper
chr15	20349637	20349693	A16A2hyper	YOhyper
chr15	27998283	27998497	A16A2hyper	YOhyper
chr15	36210428	36210901	A16A2hyper	YOhyper
chr15	37192942	37193114	A16A2hyper	YOhyper
chr15	37279578	37279626	A16A2hyper	YOhyper
chr15	61988015	61988032	A16A2hyper	YOhyper
chr15	67988625	67988675	A16A2hyper	YOhyper
chr15	72809773	72809793	A16A2hyper	YOhyper
chr15	73038585	73038775	A16A2hyper	YOhyper
chr15	75996806	75997001	A16A2hyper	YOhyper
chr15	75997522	75997600	A16A2hyper	YOhyper
chr15	76003930	76004004	A16A2hyper	YOhyper
chr15	76197970	76198075	A16A2hyper	YOhyper
chr15	76457287	76457586	A16A2hyper	YOhyper
chr15	79604623	79604648	A16A2hyper	YOhyper
chr15	79828829	79828913	A16A2hyper	YOhyper
chr15	84539114	84539179	A16A2hyper	YOhyper
chr15	89068328	89068347	A16A2hyper	YOhyper
chr15	89335363	89335401	A16A2hyper	YOhyper
chr15	89558060	89558100	A16A2hyper	YOhyper
chr15	91106175	91106231	A16A2hyper	YOhyper
chr15	97055519	97055582	A16A2hyper	YOhyper
chr15	97571831	97571841	A16A2hyper	YOhyper
chr15	97782260	97782280	A16A2hyper	YOhyper
chr15	98615406	98615548	A16A2hyper	YOhyper
chr15	99233939	99233961	A16A2hyper	YOhyper
chr15	99884175	99884219	A16A2hyper	YOhyper
chr15	100892501	100892566	A16A2hyper	YOhyper
chr15	101098034	101098127	A16A2hyper	YOhyper
chr16	18588881	18588909	A16A2hyper	YOhyper
chr16	23272710	23272756	A16A2hyper	YOhyper
chr16	30601272	30601707	A16A2hyper	YOhyper
chr16	30980085	30980597	A16A2hyper	YOhyper
chr16	31429589	31429721	A16A2hyper	YOhyper
chr16	34641157	34641242	A16A2hyper	YOhyper
chr16	45843807	45844198	A16A2hyper	YOhyper
chr16	50429336	50429415	A16A2hyper	YOhyper
chr16	72652299	72652307	A16A2hyper	YOhyper
chr16	72735276	72735327	A16A2hyper	YOhyper
chr16	78309719	78309773	A16A2hyper	YOhyper
chr16	90011675	90011713	A16A2hyper	YOhyper
chr16	90911027	90911114	A16A2hyper	YOhyper
chr16	97356208	97356344	A16A2hyper	YOhyper
chr17	3048579	3048717	A16A2hyper	YOhyper
chr17	3416210	3416220	A16A2hyper	YOhyper
chr17	6321348	6321354	A16A2hyper	YOhyper
chr17	11442129	11442332	A16A2hyper	YOhyper
chr17	12741302	12741403	A16A2hyper	YOhyper
chr17	12741970	12742031	A16A2hyper	YOhyper
chr17	12769185	12769251	A16A2hyper	YOhyper
chr17	24206797	24206947	A16A2hyper	YOhyper
chr17	24635200	24635282	A16A2hyper	YOhyper
chr17	25648749	25648899	A16A2hyper	YOhyper
chr17	27555162	27555247	A16A2hyper	YOhyper
chr17	30019445	30019470	A16A2hyper	YOhyper
chr17	30133830	30133911	A16A2hyper	YOhyper
chr17	32121343	32121386	A16A2hyper	YOhyper
chr17	33951463	33951501	A16A2hyper	YOhyper
chr17	34811568	34811582	A16A2hyper	YOhyper
chr17	35394762	35394901	A16A2hyper	YOhyper
chr17	35887687	35887701	A16A2hyper	YOhyper
chr17	36058086	36058124	A16A2hyper	YOhyper
chr17	36866383	36866428	A16A2hyper	YOhyper
chr17	42883385	42883467	A16A2hyper	YOhyper
chr17	43606477	43606485	A16A2hyper	YOhyper
chr17	43707098	43707396	A16A2hyper	YOhyper
chr17	43832982	43833277	A16A2hyper	YOhyper
chr17	44072387	44072558	A16A2hyper	YOhyper
chr17	44678971	44678977	A16A2hyper	YOhyper
chr17	45026990	45027067	A16A2hyper	YOhyper
chr17	45284922	45285245	A16A2hyper	YOhyper
chr17	45862619	45862625	A16A2hyper	YOhyper
chr17	47123608	47123614	A16A2hyper	YOhyper
chr17	47302955	47302969	A16A2hyper	YOhyper
chr17	47509718	47509736	A16A2hyper	YOhyper
chr17	47922305	47922493	A16A2hyper	YOhyper
chr17	48304338	48304356	A16A2hyper	YOhyper
chr17	56647956	56648002	A16A2hyper	YOhyper
chr17	56686015	56686025	A16A2hyper	YOhyper
chr17	70818061	70818149	A16A2hyper	YOhyper
chr17	72956335	72956357	A16A2hyper	YOhyper
chr17	74047344	74047474	A16A2hyper	YOhyper
chr17	77398033	77398172	A16A2hyper	YOhyper
chr17	77731273	77731287	A16A2hyper	YOhyper
chr17	80373147	80373197	A16A2hyper	YOhyper
chr17	80919660	80919860	A16A2hyper	YOhyper
chr17	80969123	80969510	A16A2hyper	YOhyper
chr17	82552449	82552557	A16A2hyper	YOhyper
chr17	84714466	84714543	A16A2hyper	YOhyper
chr17	84900961	84901064	A16A2hyper	YOhyper
chr17	85328997	85329287	A16A2hyper	YOhyper
chr17	85763290	85763470	A16A2hyper	YOhyper
chr17	86664727	86664785	A16A2hyper	YOhyper
chr17	87360377	87360444	A16A2hyper	YOhyper
chr17	87580741	87580908	A16A2hyper	YOhyper
chr17	87774844	87775094	A16A2hyper	YOhyper
chr18	33542879	33542889	A16A2hyper	YOhyper
chr18	38148850	38149156	A16A2hyper	YOhyper
chr18	51706245	51706259	A16A2hyper	YOhyper
chr18	54698995	54699007	A16A2hyper	YOhyper
chr18	54900571	54900579	A16A2hyper	YOhyper
chr18	54951986	54952107	A16A2hyper	YOhyper
chr19	3227470	3227518	A16A2hyper	YOhyper
chr19	6307024	6307175	A16A2hyper	YOhyper
chr19	8930654	8930687	A16A2hyper	YOhyper
chr19	9924863	9924997	A16A2hyper	YOhyper
chr19	23507281	23507663	A16A2hyper	YOhyper
chr19	23758776	23758786	A16A2hyper	YOhyper
chr19	24287248	24287324	A16A2hyper	YOhyper
chr19	33003031	33003073	A16A2hyper	YOhyper
chr19	40402468	40402522	A16A2hyper	YOhyper
chr19	43077404	43077807	A16A2hyper	YOhyper
chr19	45272098	45272187	A16A2hyper	YOhyper
chr19	46357680	46357734	A16A2hyper	YOhyper
chr19	46671919	46671978	A16A2hyper	YOhyper
chr2	4594562	4594717	A16A2hyper	YOhyper
chr2	6721201	6721444	A16A2hyper	YOhyper
chr2	10095588	10095607	A16A2hyper	YOhyper
chr2	10809477	10809491	A16A2hyper	YOhyper
chr2	13010002	13010039	A16A2hyper	YOhyper
chr2	13010654	13011691	A16A2hyper	YOhyper
chr2	18681121	18681217	A16A2hyper	YOhyper
chr2	21194164	21194232	A16A2hyper	YOhyper
chr2	30503950	30504200	A16A2hyper	YOhyper
chr2	33585244	33585282	A16A2hyper	YOhyper
chr2	37776743	37776966	A16A2hyper	YOhyper
chr2	38672331	38672590	A16A2hyper	YOhyper
chr2	43889220	43889226	A16A2hyper	YOhyper
chr2	45184183	45184270	A16A2hyper	YOhyper
chr2	92660759	92661021	A16A2hyper	YOhyper
chr2	93199770	93199955	A16A2hyper	YOhyper
chr2	93694731	93694749	A16A2hyper	YOhyper
chr2	94902772	94902778	A16A2hyper	YOhyper
chr2	96735733	96735799	A16A2hyper	YOhyper
chr2	105336477	105337012	A16A2hyper	YOhyper
chr2	105370520	105370905	A16A2hyper	YOhyper
chr2	114186366	114186589	A16A2hyper	YOhyper
chr2	132880821	132880914	A16A2hyper	YOhyper
chr2	132881313	132881525	A16A2hyper	YOhyper
chr2	132989946	132990203	A16A2hyper	YOhyper
chr2	134792887	134793092	A16A2hyper	YOhyper
chr2	144380995	144381281	A16A2hyper	YOhyper
chr2	144441984	144442078	A16A2hyper	YOhyper
chr2	145602498	145602563	A16A2hyper	YOhyper
chr2	145852344	145852742	A16A2hyper	YOhyper
chr2	145854313	145854770	A16A2hyper	YOhyper
chr2	145881283	145881371	A16A2hyper	YOhyper
chr2	145914452	145914519	A16A2hyper	YOhyper
chr2	145916600	145917041	A16A2hyper	YOhyper
chr2	145958000	145958244	A16A2hyper	YOhyper
chr2	146014794	146015021	A16A2hyper	YOhyper
chr2	146039034	146039155	A16A2hyper	YOhyper
chr2	146053694	146053729	A16A2hyper	YOhyper
chr2	146070500	146070549	A16A2hyper	YOhyper
chr2	146074730	146074968	A16A2hyper	YOhyper
chr2	146077193	146077270	A16A2hyper	YOhyper
chr2	146090127	146090431	A16A2hyper	YOhyper
chr2	146094159	146094567	A16A2hyper	YOhyper
chr2	146107574	146107656	A16A2hyper	YOhyper
chr2	146340118	146340595	A16A2hyper	YOhyper
chr2	146445366	146445802	A16A2hyper	YOhyper
chr2	146592771	146593023	A16A2hyper	YOhyper
chr2	146611312	146611683	A16A2hyper	YOhyper
chr2	146633481	146633491	A16A2hyper	YOhyper
chr2	155630748	155630806	A16A2hyper	YOhyper
chr2	163177502	163177611	A16A2hyper	YOhyper
chr2	164167841	164167880	A16A2hyper	YOhyper
chr2	165304617	165304954	A16A2hyper	YOhyper
chr2	165601266	165601293	A16A2hyper	YOhyper
chr2	170464406	170464920	A16A2hyper	YOhyper
chr2	174327874	174327988	A16A2hyper	YOhyper
chr2	174328923	174329030	A16A2hyper	YOhyper
chr2	178269394	178269421	A16A2hyper	YOhyper
chr3	3309040	3309147	A16A2hyper	YOhyper
chr3	3935357	3935519	A16A2hyper	YOhyper
chr3	9365485	9365535	A16A2hyper	YOhyper
chr3	10088258	10088412	A16A2hyper	YOhyper
chr3	11141517	11141557	A16A2hyper	YOhyper
chr3	24968681	24968761	A16A2hyper	YOhyper
chr3	38221517	38221620	A16A2hyper	YOhyper
chr3	50061219	50061239	A16A2hyper	YOhyper
chr3	51724929	51725076	A16A2hyper	YOhyper
chr3	58987313	58987381	A16A2hyper	YOhyper
chr3	66292292	66292342	A16A2hyper	YOhyper
chr3	69045934	69046112	A16A2hyper	YOhyper
chr3	84270349	84270574	A16A2hyper	YOhyper
chr3	97875143	97875236	A16A2hyper	YOhyper
chr3	108940441	108940468	A16A2hyper	YOhyper
chr3	117005327	117005402	A16A2hyper	YOhyper
chr3	121912788	121912796	A16A2hyper	YOhyper
chr3	122931109	122931206	A16A2hyper	YOhyper
chr3	127695294	127695751	A16A2hyper	YOhyper
chr3	127749103	127749550	A16A2hyper	YOhyper
chr3	127873176	127873503	A16A2hyper	YOhyper
chr3	130776055	130776147	A16A2hyper	YOhyper
chr3	131637815	131637941	A16A2hyper	YOhyper
chr3	138795427	138795469	A16A2hyper	YOhyper
chr3	141390296	141390310	A16A2hyper	YOhyper
chr3	148347348	148347380	A16A2hyper	YOhyper
chr3	152111007	152111019	A16A2hyper	YOhyper
chr4	24890519	24890655	A16A2hyper	YOhyper
chr4	32530995	32531240	A16A2hyper	YOhyper
chr4	41498270	41498284	A16A2hyper	YOhyper
chr4	43895325	43895408	A16A2hyper	YOhyper
chr4	44985063	44985311	A16A2hyper	YOhyper
chr4	55038074	55038080	A16A2hyper	YOhyper
chr4	63171383	63171631	A16A2hyper	YOhyper
chr4	92236898	92236968	A16A2hyper	YOhyper
chr4	102635464	102635522	A16A2hyper	YOhyper
chr4	107834702	107834736	A16A2hyper	YOhyper
chr4	112357336	112357464	A16A2hyper	YOhyper
chr4	117729419	117729479	A16A2hyper	YOhyper
chr4	118486482	118486546	A16A2hyper	YOhyper
chr4	122400494	122400628	A16A2hyper	YOhyper
chr4	123104761	123104860	A16A2hyper	YOhyper
chr4	126289536	126289552	A16A2hyper	YOhyper
chr4	128678553	128678696	A16A2hyper	YOhyper
chr4	128789917	128790019	A16A2hyper	YOhyper
chr4	129239282	129239398	A16A2hyper	YOhyper
chr4	132356470	132356502	A16A2hyper	YOhyper
chr4	133251550	133251615	A16A2hyper	YOhyper
chr4	133256921	133257109	A16A2hyper	YOhyper
chr4	134164555	134164562	A16A2hyper	YOhyper
chr4	134371099	134371162	A16A2hyper	YOhyper
chr4	137913648	137913681	A16A2hyper	YOhyper
chr4	139905734	139905789	A16A2hyper	YOhyper
chr4	142901152	142901162	A16A2hyper	YOhyper
chr4	146475165	146475253	A16A2hyper	YOhyper
chr4	150406497	150406598	A16A2hyper	YOhyper
chr4	151233016	151233026	A16A2hyper	YOhyper
chr4	152691261	152691281	A16A2hyper	YOhyper
chr4	154682365	154682411	A16A2hyper	YOhyper
chr4	155345036	155345098	A16A2hyper	YOhyper
chr4	155654514	155654586	A16A2hyper	YOhyper
chr4	155740015	155740060	A16A2hyper	YOhyper
chr4	155839459	155839617	A16A2hyper	YOhyper
chr4	156237344	156237359	A16A2hyper	YOhyper
chr5	14669355	14669466	A16A2hyper	YOhyper
chr5	24474243	24474832	A16A2hyper	YOhyper
chr5	31251835	31251887	A16A2hyper	YOhyper
chr5	31887756	31887781	A16A2hyper	YOhyper
chr5	34549528	34549673	A16A2hyper	YOhyper
chr5	35444740	35444750	A16A2hyper	YOhyper
chr5	37733318	37733342	A16A2hyper	YOhyper
chr5	52368254	52368334	A16A2hyper	YOhyper
chr5	53379769	53379830	A16A2hyper	YOhyper
chr5	63597161	63597279	A16A2hyper	YOhyper
chr5	65131167	65131188	A16A2hyper	YOhyper
chr5	67822762	67822931	A16A2hyper	YOhyper
chr5	73669652	73669689	A16A2hyper	YOhyper
chr5	86318668	86318726	A16A2hyper	YOhyper
chr5	90492959	90493098	A16A2hyper	YOhyper
chr5	92808788	92809096	A16A2hyper	YOhyper
chr5	95055413	95055541	A16A2hyper	YOhyper
chr5	97696078	97696100	A16A2hyper	YOhyper
chr5	97935669	97935816	A16A2hyper	YOhyper
chr5	101864050	101864071	A16A2hyper	YOhyper
chr5	105732062	105732140	A16A2hyper	YOhyper
chr5	112454715	112454769	A16A2hyper	YOhyper
chr5	114175959	114176031	A16A2hyper	YOhyper
chr5	118532618	118532712	A16A2hyper	YOhyper
chr5	120513243	120513258	A16A2hyper	YOhyper
chr5	122987772	122987802	A16A2hyper	YOhyper
chr5	124725237	124725342	A16A2hyper	YOhyper
chr5	125339213	125339303	A16A2hyper	YOhyper
chr5	126749834	126749857	A16A2hyper	YOhyper
chr5	128507327	128507347	A16A2hyper	YOhyper
chr5	137531212	137531248	A16A2hyper	YOhyper
chr5	139161799	139161828	A16A2hyper	YOhyper
chr5	140388375	140388381	A16A2hyper	YOhyper
chr5	142931151	142931458	A16A2hyper	YOhyper
chr5	147366518	147366556	A16A2hyper	YOhyper
chr5	149287596	149287672	A16A2hyper	YOhyper
chr6	4092367	4092449	A16A2hyper	YOhyper
chr6	7133047	7133059	A16A2hyper	YOhyper
chr6	17749178	17749308	A16A2hyper	YOhyper
chr6	23410748	23411023	A16A2hyper	YOhyper
chr6	28833194	28833396	A16A2hyper	YOhyper
chr6	30461171	30461347	A16A2hyper	YOhyper
chr6	36638696	36639012	A16A2hyper	YOhyper
chr6	36713951	36713957	A16A2hyper	YOhyper
chr6	36729038	36729317	A16A2hyper	YOhyper
chr6	36730099	36730476	A16A2hyper	YOhyper
chr6	37081703	37081743	A16A2hyper	YOhyper
chr6	37117449	37117475	A16A2hyper	YOhyper
chr6	38676898	38676933	A16A2hyper	YOhyper
chr6	46287596	46287687	A16A2hyper	YOhyper
chr6	51592940	51592955	A16A2hyper	YOhyper
chr6	54703984	54704267	A16A2hyper	YOhyper
chr6	55474116	55474232	A16A2hyper	YOhyper
chr6	77127896	77127906	A16A2hyper	YOhyper
chr6	83142433	83142486	A16A2hyper	YOhyper
chr6	90309413	90309478	A16A2hyper	YOhyper
chr6	90905804	90905844	A16A2hyper	YOhyper
chr6	92035076	92035191	A16A2hyper	YOhyper
chr6	94005921	94005980	A16A2hyper	YOhyper
chr6	99623716	99623773	A16A2hyper	YOhyper
chr6	100571165	100571211	A16A2hyper	YOhyper
chr6	112728947	112729466	A16A2hyper	YOhyper
chr6	115859414	115859514	A16A2hyper	YOhyper
chr6	119480859	119480993	A16A2hyper	YOhyper
chr6	120187799	120187850	A16A2hyper	YOhyper
chr6	125584313	125584363	A16A2hyper	YOhyper
chr6	133319083	133319117	A16A2hyper	YOhyper
chr6	136979625	136979655	A16A2hyper	YOhyper
chr6	137019139	137019267	A16A2hyper	YOhyper
chr6	143326868	143326881	A16A2hyper	YOhyper
chr6	145187691	145187708	A16A2hyper	YOhyper
chr6	147079228	147079251	A16A2hyper	YOhyper
chr7	3172952	3173057	A16A2hyper	YOhyper
chr7	3305034	3305046	A16A2hyper	YOhyper
chr7	7278390	7278409	A16A2hyper	YOhyper
chr7	15028866	15029096	A16A2hyper	YOhyper
chr7	16858440	16858537	A16A2hyper	YOhyper
chr7	18893168	18893236	A16A2hyper	YOhyper
chr7	19370064	19370134	A16A2hyper	YOhyper
chr7	24362005	24362229	A16A2hyper	YOhyper
chr7	25048627	25048892	A16A2hyper	YOhyper
chr7	31084472	31084484	A16A2hyper	YOhyper
chr7	35186745	35186881	A16A2hyper	YOhyper
chr7	35259458	35259468	A16A2hyper	YOhyper
chr7	35650921	35650968	A16A2hyper	YOhyper
chr7	43454051	43454082	A16A2hyper	YOhyper
chr7	44606647	44606885	A16A2hyper	YOhyper
chr7	45189691	45189779	A16A2hyper	YOhyper
chr7	45862251	45862417	A16A2hyper	YOhyper
chr7	63576746	63577050	A16A2hyper	YOhyper
chr7	71376420	71376545	A16A2hyper	YOhyper
chr7	71383284	71383580	A16A2hyper	YOhyper
chr7	71787576	71787594	A16A2hyper	YOhyper
chr7	72917229	72917459	A16A2hyper	YOhyper
chr7	74499874	74500262	A16A2hyper	YOhyper
chr7	74502897	74503220	A16A2hyper	YOhyper
chr7	75127095	75127287	A16A2hyper	YOhyper
chr7	75447985	75448295	A16A2hyper	YOhyper
chr7	77220916	77221258	A16A2hyper	YOhyper
chr7	78147330	78147346	A16A2hyper	YOhyper
chr7	79157590	79157893	A16A2hyper	YOhyper
chr7	79176144	79176332	A16A2hyper	YOhyper
chr7	79198640	79198646	A16A2hyper	YOhyper
chr7	79202483	79202698	A16A2hyper	YOhyper
chr7	79464967	79465205	A16A2hyper	YOhyper
chr7	79811386	79811424	A16A2hyper	YOhyper
chr7	80110088	80110096	A16A2hyper	YOhyper
chr7	80330068	80330078	A16A2hyper	YOhyper
chr7	80980045	80980270	A16A2hyper	YOhyper
chr7	81453547	81453606	A16A2hyper	YOhyper
chr7	81732051	81732208	A16A2hyper	YOhyper
chr7	82804262	82804535	A16A2hyper	YOhyper
chr7	83185770	83185829	A16A2hyper	YOhyper
chr7	85076666	85077062	A16A2hyper	YOhyper
chr7	85855031	85855231	A16A2hyper	YOhyper
chr7	85935031	85935279	A16A2hyper	YOhyper
chr7	86908585	86908852	A16A2hyper	YOhyper
chr7	91583978	91583988	A16A2hyper	YOhyper
chr7	94809180	94809260	A16A2hyper	YOhyper
chr7	95603038	95603046	A16A2hyper	YOhyper
chr7	96748596	96748864	A16A2hyper	YOhyper
chr7	96754158	96754257	A16A2hyper	YOhyper
chr7	98567207	98567355	A16A2hyper	YOhyper
chr7	99345482	99345749	A16A2hyper	YOhyper
chr7	99482321	99482411	A16A2hyper	YOhyper
chr7	100532118	100532126	A16A2hyper	YOhyper
chr7	100652854	100652924	A16A2hyper	YOhyper
chr7	101692396	101692760	A16A2hyper	YOhyper
chr7	102781623	102781697	A16A2hyper	YOhyper
chr7	107210013	107210105	A16A2hyper	YOhyper
chr7	107690566	107690585	A16A2hyper	YOhyper
chr7	109026434	109026509	A16A2hyper	YOhyper
chr7	118911891	118911931	A16A2hyper	YOhyper
chr7	129566249	129566274	A16A2hyper	YOhyper
chr7	139566914	139567012	A16A2hyper	YOhyper
chr7	143438450	143438486	A16A2hyper	YOhyper
chr8	13601327	13601349	A16A2hyper	YOhyper
chr8	14257172	14257246	A16A2hyper	YOhyper
chr8	15587830	15588205	A16A2hyper	YOhyper
chr8	20384550	20384774	A16A2hyper	YOhyper
chr8	23161232	23161345	A16A2hyper	YOhyper
chr8	26966949	26967195	A16A2hyper	YOhyper
chr8	33711098	33711169	A16A2hyper	YOhyper
chr8	34970627	34970750	A16A2hyper	YOhyper
chr8	70087664	70088596	A16A2hyper	YOhyper
chr8	70695545	70695600	A16A2hyper	YOhyper
chr8	70792206	70792263	A16A2hyper	YOhyper
chr8	71480916	71481181	A16A2hyper	YOhyper
chr8	71680027	71680109	A16A2hyper	YOhyper
chr8	71684452	71684663	A16A2hyper	YOhyper
chr8	71685411	71686231	A16A2hyper	YOhyper
chr8	72320964	72320977	A16A2hyper	YOhyper
chr8	79384487	79384511	A16A2hyper	YOhyper
chr8	80669426	80669497	A16A2hyper	YOhyper
chr8	84703938	84704170	A16A2hyper	YOhyper
chr8	88627612	88627661	A16A2hyper	YOhyper
chr8	91371011	91371150	A16A2hyper	YOhyper
chr8	105270540	105270795	A16A2hyper	YOhyper
chr8	105275699	105275748	A16A2hyper	YOhyper
chr8	105613629	105613784	A16A2hyper	YOhyper
chr8	112854455	112854465	A16A2hyper	YOhyper
chr8	114734963	114735186	A16A2hyper	YOhyper
chr8	114752787	114752817	A16A2hyper	YOhyper
chr8	116606255	116606272	A16A2hyper	YOhyper
chr8	119445299	119445366	A16A2hyper	YOhyper
chr8	121698368	121698716	A16A2hyper	YOhyper
chr8	121874648	121874694	A16A2hyper	YOhyper
chr8	122047300	122047403	A16A2hyper	YOhyper
chr8	122865413	122865607	A16A2hyper	YOhyper
chr8	126340888	126340911	A16A2hyper	YOhyper
chr9	9027653	9027760	A16A2hyper	YOhyper
chr9	21244073	21245324	A16A2hyper	YOhyper
chr9	21842977	21843038	A16A2hyper	YOhyper
chr9	23254448	23254686	A16A2hyper	YOhyper
chr9	31191993	31192029	A16A2hyper	YOhyper
chr9	43882844	43882950	A16A2hyper	YOhyper
chr9	44089085	44089102	A16A2hyper	YOhyper
chr9	48837107	48837164	A16A2hyper	YOhyper
chr9	53596008	53596046	A16A2hyper	YOhyper
chr9	58247229	58247283	A16A2hyper	YOhyper
chr9	61886106	61886158	A16A2hyper	YOhyper
chr9	63706549	63706577	A16A2hyper	YOhyper
chr9	65721182	65721204	A16A2hyper	YOhyper
chr9	66720295	66720427	A16A2hyper	YOhyper
chr9	67138480	67138486	A16A2hyper	YOhyper
chr9	67966484	67966753	A16A2hyper	YOhyper
chr9	71644065	71644077	A16A2hyper	YOhyper
chr9	74847564	74847763	A16A2hyper	YOhyper
chr9	78427476	78427493	A16A2hyper	YOhyper
chr9	78567565	78567590	A16A2hyper	YOhyper
chr9	78732249	78732505	A16A2hyper	YOhyper
chr9	83550068	83550219	A16A2hyper	YOhyper
chr9	85873664	85873674	A16A2hyper	YOhyper
chr9	86610855	86611376	A16A2hyper	YOhyper
chr9	88623297	88623557	A16A2hyper	YOhyper
chr9	89066523	89066580	A16A2hyper	YOhyper
chr9	90927371	90927418	A16A2hyper	YOhyper
chr9	91648814	91649075	A16A2hyper	YOhyper
chr9	95316818	95316945	A16A2hyper	YOhyper
chr9	101615798	101615808	A16A2hyper	YOhyper
chr9	114811192	114811245	A16A2hyper	YOhyper
chr9	119123900	119124017	A16A2hyper	YOhyper
chrX	6400134	6400180	A16A2hyper	YOhyper
chrX	7319022	7319041	A16A2hyper	YOhyper
chrX	7375364	7375400	A16A2hyper	YOhyper
chrX	7679910	7679939	A16A2hyper	YOhyper
chrX	8074460	8074587	A16A2hyper	YOhyper
chrX	8893029	8893087	A16A2hyper	YOhyper
chrX	13846208	13846275	A16A2hyper	YOhyper
chrX	37085112	37085189	A16A2hyper	YOhyper
chrX	37191651	37191674	A16A2hyper	YOhyper
chrX	48034519	48034551	A16A2hyper	YOhyper
chrX	48341679	48341796	A16A2hyper	YOhyper
chrX	48342109	48342161	A16A2hyper	YOhyper
chrX	51680201	51680265	A16A2hyper	YOhyper
chrX	51680670	51680684	A16A2hyper	YOhyper
chrX	53884512	53884550	A16A2hyper	YOhyper
chrX	59466339	59466422	A16A2hyper	YOhyper
chrX	79786273	79786364	A16A2hyper	YOhyper
chrX	84681034	84681050	A16A2hyper	YOhyper
chrX	90319633	90319748	A16A2hyper	YOhyper
chrX	91121392	91121436	A16A2hyper	YOhyper
chrX	93980694	93980834	A16A2hyper	YOhyper
chrX	94367236	94367310	A16A2hyper	YOhyper
chrX	94541258	94541278	A16A2hyper	YOhyper
chrX	95196469	95196492	A16A2hyper	YOhyper
chrX	96095937	96095966	A16A2hyper	YOhyper
chrX	98937242	98937295	A16A2hyper	YOhyper
chrX	102189358	102189371	A16A2hyper	YOhyper
chrX	104200306	104200320	A16A2hyper	YOhyper
chrX	104670705	104670804	A16A2hyper	YOhyper
chrX	112600515	112600562	A16A2hyper	YOhyper
chrX	135838867	135838934	A16A2hyper	YOhyper
chrX	139654005	139654029	A16A2hyper	YOhyper
chrX	140061581	140061618	A16A2hyper	YOhyper
chrX	140664554	140664566	A16A2hyper	YOhyper
chrX	144319075	144319263	A16A2hyper	YOhyper
chrX	146963036	146963091	A16A2hyper	YOhyper
chrX	152144353	152144370	A16A2hyper	YOhyper
chrX	152368874	152369033	A16A2hyper	YOhyper
chrX	159398258	159398312	A16A2hyper	YOhyper
chrX	162158961	162158989	A16A2hyper	YOhyper
chrX	162159876	162159906	A16A2hyper	YOhyper

## Sheet: A16A2 hypoDMR
chr	Start	End	Paradigm	Paradigm
chr1	5072710	5072800	A16A2hypo	YOhypo
chr1	15614387	15614477	A16A2hypo	YOhypo
chr1	34298767	34298786	A16A2hypo	YOhypo
chr1	34307349	34307380	A16A2hypo	YOhypo
chr1	34399576	34399876	A16A2hypo	YOhypo
chr1	34666718	34666800	A16A2hypo	YOhypo
chr1	36781175	36781993	A16A2hypo	YOhypo
chr1	37583960	37584099	A16A2hypo	YOhypo
chr1	39098905	39099152	A16A2hypo	YOhypo
chr1	39105017	39105414	A16A2hypo	YOhypo
chr1	39285092	39285114	A16A2hypo	YOhypo
chr1	40161259	40161553	A16A2hypo	YOhypo
chr1	51751225	51751432	A16A2hypo	YOhypo
chr1	58097424	58097688	A16A2hypo	YOhypo
chr1	58715122	58715241	A16A2hypo	YOhypo
chr1	59110996	59111031	A16A2hypo	YOhypo
chr1	59178546	59178556	A16A2hypo	YOhypo
chr1	63803917	63804331	A16A2hypo	YOhypo
chr1	65104734	65104761	A16A2hypo	YOhypo
chr1	71642939	71643128	A16A2hypo	YOhypo
chr1	72010103	72010124	A16A2hypo	YOhypo
chr1	72626301	72626616	A16A2hypo	YOhypo
chr1	73987937	73988266	A16A2hypo	YOhypo
chr1	74028329	74028341	A16A2hypo	YOhypo
chr1	76451061	76451125	A16A2hypo	YOhypo
chr1	78031967	78031975	A16A2hypo	YOhypo
chr1	84263942	84263963	A16A2hypo	YOhypo
chr1	86500851	86500987	A16A2hypo	YOhypo
chr1	88205384	88205431	A16A2hypo	YOhypo
chr1	91370162	91370248	A16A2hypo	YOhypo
chr1	91618605	91618772	A16A2hypo	YOhypo
chr1	118765640	118765767	A16A2hypo	YOhypo
chr1	121396944	121397421	A16A2hypo	YOhypo
chr1	130663308	130663649	A16A2hypo	YOhypo
chr1	130827908	130828350	A16A2hypo	YOhypo
chr1	131546585	131546743	A16A2hypo	YOhypo
chr1	132538613	132538983	A16A2hypo	YOhypo
chr1	133279840	133279949	A16A2hypo	YOhypo
chr1	133672214	133672269	A16A2hypo	YOhypo
chr1	134517762	134518158	A16A2hypo	YOhypo
chr1	135181983	135182050	A16A2hypo	YOhypo
chr1	135281858	135281924	A16A2hypo	YOhypo
chr1	135797446	135797452	A16A2hypo	YOhypo
chr1	135821882	135822176	A16A2hypo	YOhypo
chr1	135847747	135847997	A16A2hypo	YOhypo
chr1	136170158	136170214	A16A2hypo	YOhypo
chr1	143640849	143640937	A16A2hypo	YOhypo
chr1	152516736	152516855	A16A2hypo	YOhypo
chr1	152613254	152613321	A16A2hypo	YOhypo
chr1	155122060	155122429	A16A2hypo	YOhypo
chr1	157480268	157480355	A16A2hypo	YOhypo
chr1	162300081	162300306	A16A2hypo	YOhypo
chr1	164770752	164770790	A16A2hypo	YOhypo
chr1	165121835	165122254	A16A2hypo	YOhypo
chr1	167262807	167263096	A16A2hypo	YOhypo
chr1	167390134	167390180	A16A2hypo	YOhypo
chr1	171189131	171189170	A16A2hypo	YOhypo
chr1	175632637	175632655	A16A2hypo	YOhypo
chr1	180189596	180189634	A16A2hypo	YOhypo
chr1	180228716	180228948	A16A2hypo	YOhypo
chr1	181475723	181475856	A16A2hypo	YOhypo
chr1	183905583	183905949	A16A2hypo	YOhypo
chr1	191432130	191432208	A16A2hypo	YOhypo
chr10	5083014	5083068	A16A2hypo	YOhypo
chr10	8834084	8834148	A16A2hypo	YOhypo
chr10	17225436	17225510	A16A2hypo	YOhypo
chr10	20225857	20225932	A16A2hypo	YOhypo
chr10	20516944	20517050	A16A2hypo	YOhypo
chr10	20518768	20518877	A16A2hypo	YOhypo
chr10	21380657	21380802	A16A2hypo	YOhypo
chr10	21999324	21999602	A16A2hypo	YOhypo
chr10	24714316	24714465	A16A2hypo	YOhypo
chr10	40165070	40165421	A16A2hypo	YOhypo
chr10	41554152	41554494	A16A2hypo	YOhypo
chr10	42206691	42207077	A16A2hypo	YOhypo
chr10	42225185	42225324	A16A2hypo	YOhypo
chr10	42323029	42323167	A16A2hypo	YOhypo
chr10	43516869	43516934	A16A2hypo	YOhypo
chr10	43518359	43518612	A16A2hypo	YOhypo
chr10	45126506	45126592	A16A2hypo	YOhypo
chr10	47755868	47755985	A16A2hypo	YOhypo
chr10	59860984	59861263	A16A2hypo	YOhypo
chr10	60001901	60001930	A16A2hypo	YOhypo
chr10	60781793	60781938	A16A2hypo	YOhypo
chr10	67029315	67029448	A16A2hypo	YOhypo
chr10	67792805	67793009	A16A2hypo	YOhypo
chr10	68125922	68125977	A16A2hypo	YOhypo
chr10	69208510	69208546	A16A2hypo	YOhypo
chr10	69248671	69248850	A16A2hypo	YOhypo
chr10	70163954	70164284	A16A2hypo	YOhypo
chr10	71350813	71350872	A16A2hypo	YOhypo
chr10	71398952	71398973	A16A2hypo	YOhypo
chr10	74933687	74933828	A16A2hypo	YOhypo
chr10	75477095	75477295	A16A2hypo	YOhypo
chr10	75954899	75954938	A16A2hypo	YOhypo
chr10	77897523	77897790	A16A2hypo	YOhypo
chr10	78021366	78021484	A16A2hypo	YOhypo
chr10	79858751	79858764	A16A2hypo	YOhypo
chr10	79967398	79967586	A16A2hypo	YOhypo
chr10	80058498	80058717	A16A2hypo	YOhypo
chr10	80093690	80093716	A16A2hypo	YOhypo
chr10	81408716	81408778	A16A2hypo	YOhypo
chr10	81411043	81411192	A16A2hypo	YOhypo
chr10	81435312	81435399	A16A2hypo	YOhypo
chr10	81498538	81498615	A16A2hypo	YOhypo
chr10	82875742	82875800	A16A2hypo	YOhypo
chr10	82879122	82879258	A16A2hypo	YOhypo
chr10	84491768	84491829	A16A2hypo	YOhypo
chr10	88511259	88511703	A16A2hypo	YOhypo
chr10	93486481	93486777	A16A2hypo	YOhypo
chr10	93688576	93688602	A16A2hypo	YOhypo
chr10	95191234	95191366	A16A2hypo	YOhypo
chr10	95219285	95219324	A16A2hypo	YOhypo
chr10	95266063	95266352	A16A2hypo	YOhypo
chr10	95317753	95317889	A16A2hypo	YOhypo
chr10	95340608	95340627	A16A2hypo	YOhypo
chr10	95717295	95717437	A16A2hypo	YOhypo
chr10	99181640	99181684	A16A2hypo	YOhypo
chr10	99599862	99599931	A16A2hypo	YOhypo
chr10	100646751	100646878	A16A2hypo	YOhypo
chr10	105392262	105392426	A16A2hypo	YOhypo
chr10	106957710	106957875	A16A2hypo	YOhypo
chr10	108444410	108444475	A16A2hypo	YOhypo
chr10	111594601	111594626	A16A2hypo	YOhypo
chr10	115170286	115170471	A16A2hypo	YOhypo
chr10	117358901	117358915	A16A2hypo	YOhypo
chr10	118739906	118739989	A16A2hypo	YOhypo
chr10	118854231	118854242	A16A2hypo	YOhypo
chr10	119043225	119043317	A16A2hypo	YOhypo
chr10	121121690	121121884	A16A2hypo	YOhypo
chr10	123730335	123730424	A16A2hypo	YOhypo
chr10	125271568	125271595	A16A2hypo	YOhypo
chr10	127517161	127517186	A16A2hypo	YOhypo
chr10	127518075	127518123	A16A2hypo	YOhypo
chr10	127519936	127520699	A16A2hypo	YOhypo
chr10	127756183	127756348	A16A2hypo	YOhypo
chr10	127821029	127821235	A16A2hypo	YOhypo
chr10	127936602	127936770	A16A2hypo	YOhypo
chr10	128957673	128957948	A16A2hypo	YOhypo
chr10	130412347	130412451	A16A2hypo	YOhypo
chr11	3934157	3934203	A16A2hypo	YOhypo
chr11	3937259	3937659	A16A2hypo	YOhypo
chr11	4108240	4108521	A16A2hypo	YOhypo
chr11	5523284	5523444	A16A2hypo	YOhypo
chr11	7151223	7151323	A16A2hypo	YOhypo
chr11	8843171	8843216	A16A2hypo	YOhypo
chr11	13946977	13947028	A16A2hypo	YOhypo
chr11	17500398	17500744	A16A2hypo	YOhypo
chr11	18957629	18957711	A16A2hypo	YOhypo
chr11	35755419	35755616	A16A2hypo	YOhypo
chr11	43836600	43836673	A16A2hypo	YOhypo
chr11	50674541	50674745	A16A2hypo	YOhypo
chr11	51643801	51643930	A16A2hypo	YOhypo
chr11	51841447	51841514	A16A2hypo	YOhypo
chr11	53466596	53466636	A16A2hypo	YOhypo
chr11	55130117	55130135	A16A2hypo	YOhypo
chr11	55428219	55428230	A16A2hypo	YOhypo
chr11	57951553	57951617	A16A2hypo	YOhypo
chr11	58999253	58999449	A16A2hypo	YOhypo
chr11	60731486	60731666	A16A2hypo	YOhypo
chr11	63282661	63282796	A16A2hypo	YOhypo
chr11	67532702	67532881	A16A2hypo	YOhypo
chr11	70629856	70629983	A16A2hypo	YOhypo
chr11	70755043	70755132	A16A2hypo	YOhypo
chr11	73230972	73231030	A16A2hypo	YOhypo
chr11	75267837	75268158	A16A2hypo	YOhypo
chr11	75294023	75294044	A16A2hypo	YOhypo
chr11	77777487	77777552	A16A2hypo	YOhypo
chr11	78044379	78044444	A16A2hypo	YOhypo
chr11	78160062	78160264	A16A2hypo	YOhypo
chr11	79771876	79771917	A16A2hypo	YOhypo
chr11	84204496	84204543	A16A2hypo	YOhypo
chr11	84208071	84208140	A16A2hypo	YOhypo
chr11	84587362	84587373	A16A2hypo	YOhypo
chr11	86920632	86920688	A16A2hypo	YOhypo
chr11	88840823	88841089	A16A2hypo	YOhypo
chr11	88846940	88846950	A16A2hypo	YOhypo
chr11	89723452	89723855	A16A2hypo	YOhypo
chr11	90380379	90380417	A16A2hypo	YOhypo
chr11	94391586	94391930	A16A2hypo	YOhypo
chr11	96863514	96863542	A16A2hypo	YOhypo
chr11	98077198	98077317	A16A2hypo	YOhypo
chr11	98598970	98599000	A16A2hypo	YOhypo
chr11	98918578	98918785	A16A2hypo	YOhypo
chr11	99110255	99110435	A16A2hypo	YOhypo
chr11	99982799	99982874	A16A2hypo	YOhypo
chr11	100861427	100861463	A16A2hypo	YOhypo
chr11	101174861	101175051	A16A2hypo	YOhypo
chr11	101507235	101507422	A16A2hypo	YOhypo
chr11	101928843	101928897	A16A2hypo	YOhypo
chr11	103264656	103264846	A16A2hypo	YOhypo
chr11	104267344	104267772	A16A2hypo	YOhypo
chr11	110410104	110410224	A16A2hypo	YOhypo
chr11	111605010	111605598	A16A2hypo	YOhypo
chr11	112978547	112978725	A16A2hypo	YOhypo
chr11	114822926	114822933	A16A2hypo	YOhypo
chr11	114854660	114854756	A16A2hypo	YOhypo
chr11	115183940	115184401	A16A2hypo	YOhypo
chr11	115809031	115809113	A16A2hypo	YOhypo
chr11	115850646	115850660	A16A2hypo	YOhypo
chr11	115889268	115889329	A16A2hypo	YOhypo
chr11	116101979	116102330	A16A2hypo	YOhypo
chr11	116183482	116183546	A16A2hypo	YOhypo
chr11	116189705	116189841	A16A2hypo	YOhypo
chr11	116245863	116245918	A16A2hypo	YOhypo
chr11	117313432	117313502	A16A2hypo	YOhypo
chr11	117361962	117362112	A16A2hypo	YOhypo
chr11	118267435	118267515	A16A2hypo	YOhypo
chr11	119192517	119192753	A16A2hypo	YOhypo
chr11	120009383	120010141	A16A2hypo	YOhypo
chr11	120279976	120280823	A16A2hypo	YOhypo
chr11	120353152	120353228	A16A2hypo	YOhypo
chr11	120614668	120614901	A16A2hypo	YOhypo
chr11	120618480	120618782	A16A2hypo	YOhypo
chr11	120687049	120687082	A16A2hypo	YOhypo
chr11	120817018	120817044	A16A2hypo	YOhypo
chr11	120819632	120819886	A16A2hypo	YOhypo
chr11	120820274	120820560	A16A2hypo	YOhypo
chr11	121544276	121544376	A16A2hypo	YOhypo
chr11	121704062	121704159	A16A2hypo	YOhypo
chr12	3385322	3385442	A16A2hypo	YOhypo
chr12	3871241	3871258	A16A2hypo	YOhypo
chr12	8319105	8319177	A16A2hypo	YOhypo
chr12	12324509	12324519	A16A2hypo	YOhypo
chr12	13752954	13752991	A16A2hypo	YOhypo
chr12	24705759	24706057	A16A2hypo	YOhypo
chr12	25265192	25265292	A16A2hypo	YOhypo
chr12	26822171	26822179	A16A2hypo	YOhypo
chr12	28700734	28701113	A16A2hypo	YOhypo
chr12	30691472	30691489	A16A2hypo	YOhypo
chr12	33340667	33340747	A16A2hypo	YOhypo
chr12	37013577	37013703	A16A2hypo	YOhypo
chr12	39573915	39574149	A16A2hypo	YOhypo
chr12	43670751	43670852	A16A2hypo	YOhypo
chr12	54252101	54252270	A16A2hypo	YOhypo
chr12	55344751	55345044	A16A2hypo	YOhypo
chr12	55415112	55415130	A16A2hypo	YOhypo
chr12	55487472	55487796	A16A2hypo	YOhypo
chr12	55490600	55490828	A16A2hypo	YOhypo
chr12	56900613	56900814	A16A2hypo	YOhypo
chr12	58156229	58156245	A16A2hypo	YOhypo
chr12	68934021	68934105	A16A2hypo	YOhypo
chr12	72627671	72628084	A16A2hypo	YOhypo
chr12	72643659	72643698	A16A2hypo	YOhypo
chr12	73125907	73125975	A16A2hypo	YOhypo
chr12	73408110	73408206	A16A2hypo	YOhypo
chr12	75859596	75859604	A16A2hypo	YOhypo
chr12	76446454	76446504	A16A2hypo	YOhypo
chr12	80136441	80136520	A16A2hypo	YOhypo
chr12	80949822	80949944	A16A2hypo	YOhypo
chr12	82218342	82218559	A16A2hypo	YOhypo
chr12	83411169	83411507	A16A2hypo	YOhypo
chr12	83621005	83621019	A16A2hypo	YOhypo
chr12	83789175	83789271	A16A2hypo	YOhypo
chr12	84040441	84040758	A16A2hypo	YOhypo
chr12	84142555	84142815	A16A2hypo	YOhypo
chr12	84945374	84945506	A16A2hypo	YOhypo
chr12	85348116	85348187	A16A2hypo	YOhypo
chr12	86335437	86335543	A16A2hypo	YOhypo
chr12	87153801	87153884	A16A2hypo	YOhypo
chr12	100512805	100513034	A16A2hypo	YOhypo
chr12	101613491	101613570	A16A2hypo	YOhypo
chr12	103347187	103347224	A16A2hypo	YOhypo
chr12	103424484	103424550	A16A2hypo	YOhypo
chr12	104584561	104584598	A16A2hypo	YOhypo
chr12	104808639	104808752	A16A2hypo	YOhypo
chr12	107751084	107751340	A16A2hypo	YOhypo
chr12	108854336	108854649	A16A2hypo	YOhypo
chr12	108855365	108855402	A16A2hypo	YOhypo
chr12	110062339	110062420	A16A2hypo	YOhypo
chr12	110231425	110231673	A16A2hypo	YOhypo
chr12	111794146	111794557	A16A2hypo	YOhypo
chr12	112597971	112598162	A16A2hypo	YOhypo
chr12	112869116	112869205	A16A2hypo	YOhypo
chr13	3774092	3774108	A16A2hypo	YOhypo
chr13	13506376	13506463	A16A2hypo	YOhypo
chr13	24882643	24882703	A16A2hypo	YOhypo
chr13	29944432	29944536	A16A2hypo	YOhypo
chr13	31655727	31656028	A16A2hypo	YOhypo
chr13	34648943	34648961	A16A2hypo	YOhypo
chr13	37508341	37508359	A16A2hypo	YOhypo
chr13	37729203	37729369	A16A2hypo	YOhypo
chr13	38929908	38930424	A16A2hypo	YOhypo
chr13	41818138	41818336	A16A2hypo	YOhypo
chr13	42849499	42849749	A16A2hypo	YOhypo
chr13	43348788	43348918	A16A2hypo	YOhypo
chr13	43349538	43349722	A16A2hypo	YOhypo
chr13	43975363	43975455	A16A2hypo	YOhypo
chr13	44357221	44357277	A16A2hypo	YOhypo
chr13	44416194	44416229	A16A2hypo	YOhypo
chr13	45078879	45079038	A16A2hypo	YOhypo
chr13	46349879	46350219	A16A2hypo	YOhypo
chr13	46593060	46593472	A16A2hypo	YOhypo
chr13	51868849	51868988	A16A2hypo	YOhypo
chr13	52736312	52736403	A16A2hypo	YOhypo
chr13	52985528	52985636	A16A2hypo	YOhypo
chr13	53067813	53067982	A16A2hypo	YOhypo
chr13	55154892	55154961	A16A2hypo	YOhypo
chr13	56324043	56324174	A16A2hypo	YOhypo
chr13	58070712	58070764	A16A2hypo	YOhypo
chr13	58897307	58897895	A16A2hypo	YOhypo
chr13	62856890	62857264	A16A2hypo	YOhypo
chr13	64184668	64184709	A16A2hypo	YOhypo
chr13	64252273	64252401	A16A2hypo	YOhypo
chr13	68393655	68393870	A16A2hypo	YOhypo
chr13	94290603	94290688	A16A2hypo	YOhypo
chr13	95858801	95858807	A16A2hypo	YOhypo
chr13	95989751	95989783	A16A2hypo	YOhypo
chr13	96665846	96666242	A16A2hypo	YOhypo
chr13	97444166	97444281	A16A2hypo	YOhypo
chr13	97853068	97853084	A16A2hypo	YOhypo
chr13	98170411	98170649	A16A2hypo	YOhypo
chr13	98904099	98904290	A16A2hypo	YOhypo
chr13	101092688	101092766	A16A2hypo	YOhypo
chr13	101409145	101409296	A16A2hypo	YOhypo
chr13	109049127	109049157	A16A2hypo	YOhypo
chr13	110874517	110875189	A16A2hypo	YOhypo
chr13	112859719	112859891	A16A2hypo	YOhypo
chr13	119669785	119669920	A16A2hypo	YOhypo
chr13	119710288	119710313	A16A2hypo	YOhypo
chr13	119724650	119724708	A16A2hypo	YOhypo
chr14	5070529	5070770	A16A2hypo	YOhypo
chr14	7843067	7843235	A16A2hypo	YOhypo
chr14	7934371	7934638	A16A2hypo	YOhypo
chr14	8331595	8331616	A16A2hypo	YOhypo
chr14	8408989	8409037	A16A2hypo	YOhypo
chr14	19401694	19401740	A16A2hypo	YOhypo
chr14	20116465	20116500	A16A2hypo	YOhypo
chr14	20242631	20242650	A16A2hypo	YOhypo
chr14	20757435	20757871	A16A2hypo	YOhypo
chr14	25185718	25185825	A16A2hypo	YOhypo
chr14	25509834	25509868	A16A2hypo	YOhypo
chr14	25555770	25555880	A16A2hypo	YOhypo
chr14	25606804	25606870	A16A2hypo	YOhypo
chr14	25671139	25671197	A16A2hypo	YOhypo
chr14	29185956	29186079	A16A2hypo	YOhypo
chr14	34620205	34620263	A16A2hypo	YOhypo
chr14	40839534	40839584	A16A2hypo	YOhypo
chr14	45636221	45636251	A16A2hypo	YOhypo
chr14	47718383	47718389	A16A2hypo	YOhypo
chr14	48482993	48483038	A16A2hypo	YOhypo
chr14	51255573	51255660	A16A2hypo	YOhypo
chr14	51908798	51908884	A16A2hypo	YOhypo
chr14	51943130	51943293	A16A2hypo	YOhypo
chr14	55712180	55712437	A16A2hypo	YOhypo
chr14	55720416	55720782	A16A2hypo	YOhypo
chr14	57098172	57098262	A16A2hypo	YOhypo
chr14	61258108	61258275	A16A2hypo	YOhypo
chr14	61575219	61575467	A16A2hypo	YOhypo
chr14	62563815	62563953	A16A2hypo	YOhypo
chr14	67935473	67935517	A16A2hypo	YOhypo
chr14	68361613	68361738	A16A2hypo	YOhypo
chr14	68721276	68721459	A16A2hypo	YOhypo
chr14	70314256	70314321	A16A2hypo	YOhypo
chr14	73000140	73000386	A16A2hypo	YOhypo
chr14	73370911	73371018	A16A2hypo	YOhypo
chr14	74915130	74915292	A16A2hypo	YOhypo
chr14	75237256	75237357	A16A2hypo	YOhypo
chr14	75873955	75874084	A16A2hypo	YOhypo
chr14	100225950	100226016	A16A2hypo	YOhypo
chr14	101500946	101501027	A16A2hypo	YOhypo
chr14	101549125	101549532	A16A2hypo	YOhypo
chr14	103083119	103083222	A16A2hypo	YOhypo
chr14	118371628	118371640	A16A2hypo	YOhypo
chr14	118716768	118716793	A16A2hypo	YOhypo
chr14	118910174	118910313	A16A2hypo	YOhypo
chr14	120288723	120288783	A16A2hypo	YOhypo
chr14	120296144	120296409	A16A2hypo	YOhypo
chr14	120378456	120378591	A16A2hypo	YOhypo
chr14	120379362	120379877	A16A2hypo	YOhypo
chr14	121347371	121347389	A16A2hypo	YOhypo
chr14	122231227	122231284	A16A2hypo	YOhypo
chr15	5121732	5121761	A16A2hypo	YOhypo
chr15	5163065	5163194	A16A2hypo	YOhypo
chr15	8280206	8280239	A16A2hypo	YOhypo
chr15	9106744	9106831	A16A2hypo	YOhypo
chr15	10238731	10238793	A16A2hypo	YOhypo
chr15	11383899	11384067	A16A2hypo	YOhypo
chr15	12845120	12845232	A16A2hypo	YOhypo
chr15	18670521	18670617	A16A2hypo	YOhypo
chr15	27578342	27578708	A16A2hypo	YOhypo
chr15	27931581	27931694	A16A2hypo	YOhypo
chr15	31571845	31571944	A16A2hypo	YOhypo
chr15	36680860	36681091	A16A2hypo	YOhypo
chr15	37452788	37453037	A16A2hypo	YOhypo
chr15	38390652	38390703	A16A2hypo	YOhypo
chr15	39868650	39869133	A16A2hypo	YOhypo
chr15	42669437	42669670	A16A2hypo	YOhypo
chr15	53281740	53281801	A16A2hypo	YOhypo
chr15	54914792	54914810	A16A2hypo	YOhypo
chr15	59006919	59006981	A16A2hypo	YOhypo
chr15	59194539	59194622	A16A2hypo	YOhypo
chr15	59693727	59693797	A16A2hypo	YOhypo
chr15	64479238	64479607	A16A2hypo	YOhypo
chr15	74799905	74799925	A16A2hypo	YOhypo
chr15	74825248	74825270	A16A2hypo	YOhypo
chr15	74932603	74932907	A16A2hypo	YOhypo
chr15	75099252	75099305	A16A2hypo	YOhypo
chr15	77045727	77045751	A16A2hypo	YOhypo
chr15	77913276	77913319	A16A2hypo	YOhypo
chr15	78513093	78513178	A16A2hypo	YOhypo
chr15	79425445	79425456	A16A2hypo	YOhypo
chr15	79502767	79502933	A16A2hypo	YOhypo
chr15	80087705	80087826	A16A2hypo	YOhypo
chr15	81750099	81750122	A16A2hypo	YOhypo
chr15	82582733	82582785	A16A2hypo	YOhypo
chr15	85232641	85232700	A16A2hypo	YOhypo
chr15	85654080	85654462	A16A2hypo	YOhypo
chr15	85658253	85658280	A16A2hypo	YOhypo
chr15	85707563	85707601	A16A2hypo	YOhypo
chr15	86102805	86102814	A16A2hypo	YOhypo
chr15	89158598	89159040	A16A2hypo	YOhypo
chr15	89416206	89416242	A16A2hypo	YOhypo
chr15	89430900	89430955	A16A2hypo	YOhypo
chr15	89523722	89523749	A16A2hypo	YOhypo
chr15	93252091	93252118	A16A2hypo	YOhypo
chr15	95480173	95480239	A16A2hypo	YOhypo
chr15	96258201	96258209	A16A2hypo	YOhypo
chr15	96370145	96370437	A16A2hypo	YOhypo
chr15	96852344	96852494	A16A2hypo	YOhypo
chr15	97016937	97016991	A16A2hypo	YOhypo
chr15	97023630	97023827	A16A2hypo	YOhypo
chr15	97027639	97027670	A16A2hypo	YOhypo
chr15	97164817	97164932	A16A2hypo	YOhypo
chr15	98694249	98694457	A16A2hypo	YOhypo
chr15	99101475	99101515	A16A2hypo	YOhypo
chr15	100451384	100451532	A16A2hypo	YOhypo
chr15	100588418	100588571	A16A2hypo	YOhypo
chr15	100619306	100619428	A16A2hypo	YOhypo
chr15	101092977	101093127	A16A2hypo	YOhypo
chr15	102244869	102244896	A16A2hypo	YOhypo
chr15	103359580	103359684	A16A2hypo	YOhypo
chr16	4489511	4489523	A16A2hypo	YOhypo
chr16	10526000	10526043	A16A2hypo	YOhypo
chr16	11815394	11815504	A16A2hypo	YOhypo
chr16	14200713	14200783	A16A2hypo	YOhypo
chr16	17337628	17337668	A16A2hypo	YOhypo
chr16	18087527	18087763	A16A2hypo	YOhypo
chr16	22021003	22021111	A16A2hypo	YOhypo
chr16	25220195	25220352	A16A2hypo	YOhypo
chr16	29903353	29903426	A16A2hypo	YOhypo
chr16	30259965	30260112	A16A2hypo	YOhypo
chr16	30860073	30860331	A16A2hypo	YOhypo
chr16	31275103	31275175	A16A2hypo	YOhypo
chr16	31648431	31648529	A16A2hypo	YOhypo
chr16	38135510	38135612	A16A2hypo	YOhypo
chr16	38254153	38254205	A16A2hypo	YOhypo
chr16	38618203	38618307	A16A2hypo	YOhypo
chr16	39121229	39121264	A16A2hypo	YOhypo
chr16	40375337	40375623	A16A2hypo	YOhypo
chr16	43539812	43539824	A16A2hypo	YOhypo
chr16	55813818	55814992	A16A2hypo	YOhypo
chr16	55815316	55815509	A16A2hypo	YOhypo
chr16	55818002	55818742	A16A2hypo	YOhypo
chr16	58511712	58511781	A16A2hypo	YOhypo
chr16	58518865	58519592	A16A2hypo	YOhypo
chr16	59493324	59493481	A16A2hypo	YOhypo
chr16	63040622	63040636	A16A2hypo	YOhypo
chr16	70326610	70326906	A16A2hypo	YOhypo
chr16	70327226	70327326	A16A2hypo	YOhypo
chr16	70328951	70329514	A16A2hypo	YOhypo
chr16	77500845	77500886	A16A2hypo	YOhypo
chr16	86196953	86197020	A16A2hypo	YOhypo
chr16	87670622	87670998	A16A2hypo	YOhypo
chr16	87719827	87719876	A16A2hypo	YOhypo
chr16	90690113	90690127	A16A2hypo	YOhypo
chr16	90736019	90736062	A16A2hypo	YOhypo
chr16	90737546	90737784	A16A2hypo	YOhypo
chr16	90739974	90740195	A16A2hypo	YOhypo
chr16	91348913	91348931	A16A2hypo	YOhypo
chr16	92345455	92345485	A16A2hypo	YOhypo
chr16	92349296	92349369	A16A2hypo	YOhypo
chr16	92611890	92611953	A16A2hypo	YOhypo
chr16	93359913	93359996	A16A2hypo	YOhypo
chr16	93589406	93589475	A16A2hypo	YOhypo
chr16	93770119	93770371	A16A2hypo	YOhypo
chr16	93770789	93770901	A16A2hypo	YOhypo
chr16	93792994	93793225	A16A2hypo	YOhypo
chr16	94307839	94308165	A16A2hypo	YOhypo
chr16	95741416	95741447	A16A2hypo	YOhypo
chr17	3461918	3462322	A16A2hypo	YOhypo
chr17	4612537	4613022	A16A2hypo	YOhypo
chr17	4974746	4974783	A16A2hypo	YOhypo
chr17	5367932	5368298	A16A2hypo	YOhypo
chr17	5949730	5949758	A16A2hypo	YOhypo
chr17	7025266	7025482	A16A2hypo	YOhypo
chr17	8167293	8167511	A16A2hypo	YOhypo
chr17	8965453	8965497	A16A2hypo	YOhypo
chr17	10401953	10402649	A16A2hypo	YOhypo
chr17	10408384	10408523	A16A2hypo	YOhypo
chr17	11973343	11973405	A16A2hypo	YOhypo
chr17	12382006	12382014	A16A2hypo	YOhypo
chr17	12402186	12402236	A16A2hypo	YOhypo
chr17	12688575	12688686	A16A2hypo	YOhypo
chr17	13129797	13129869	A16A2hypo	YOhypo
chr17	14074396	14074690	A16A2hypo	YOhypo
chr17	15725355	15725468	A16A2hypo	YOhypo
chr17	17121839	17121862	A16A2hypo	YOhypo
chr17	24442124	24442331	A16A2hypo	YOhypo
chr17	24880619	24881071	A16A2hypo	YOhypo
chr17	25223704	25223819	A16A2hypo	YOhypo
chr17	25382485	25382554	A16A2hypo	YOhypo
chr17	25539793	25539825	A16A2hypo	YOhypo
chr17	26192593	26192616	A16A2hypo	YOhypo
chr17	26275999	26276112	A16A2hypo	YOhypo
chr17	26994688	26994734	A16A2hypo	YOhypo
chr17	27023706	27023763	A16A2hypo	YOhypo
chr17	27790033	27790102	A16A2hypo	YOhypo
chr17	27965497	27965597	A16A2hypo	YOhypo
chr17	27986229	27986239	A16A2hypo	YOhypo
chr17	28032129	28032349	A16A2hypo	YOhypo
chr17	28808733	28808765	A16A2hypo	YOhypo
chr17	28894631	28894720	A16A2hypo	YOhypo
chr17	29248088	29248354	A16A2hypo	YOhypo
chr17	29540677	29540717	A16A2hypo	YOhypo
chr17	29707150	29707197	A16A2hypo	YOhypo
chr17	30606355	30606603	A16A2hypo	YOhypo
chr17	31739642	31739776	A16A2hypo	YOhypo
chr17	31747503	31747513	A16A2hypo	YOhypo
chr17	31905555	31905603	A16A2hypo	YOhypo
chr17	33911729	33911804	A16A2hypo	YOhypo
chr17	33912158	33912286	A16A2hypo	YOhypo
chr17	33948450	33948577	A16A2hypo	YOhypo
chr17	34309833	34309887	A16A2hypo	YOhypo
chr17	34720030	34720139	A16A2hypo	YOhypo
chr17	34817203	34817259	A16A2hypo	YOhypo
chr17	35171942	35172186	A16A2hypo	YOhypo
chr17	42892112	42892127	A16A2hypo	YOhypo
chr17	45588486	45588579	A16A2hypo	YOhypo
chr17	45748550	45748587	A16A2hypo	YOhypo
chr17	45807481	45807495	A16A2hypo	YOhypo
chr17	45889718	45889840	A16A2hypo	YOhypo
chr17	46265737	46265857	A16A2hypo	YOhypo
chr17	46439420	46439622	A16A2hypo	YOhypo
chr17	46520547	46520637	A16A2hypo	YOhypo
chr17	46553344	46553374	A16A2hypo	YOhypo
chr17	46747512	46747738	A16A2hypo	YOhypo
chr17	47841357	47841862	A16A2hypo	YOhypo
chr17	47845969	47846026	A16A2hypo	YOhypo
chr17	48281646	48281918	A16A2hypo	YOhypo
chr17	50650588	50650787	A16A2hypo	YOhypo
chr17	54050308	54050328	A16A2hypo	YOhypo
chr17	56124203	56124224	A16A2hypo	YOhypo
chr17	56412978	56413105	A16A2hypo	YOhypo
chr17	62832625	62832675	A16A2hypo	YOhypo
chr17	64716540	64716812	A16A2hypo	YOhypo
chr17	64767500	64767708	A16A2hypo	YOhypo
chr17	70442977	70443084	A16A2hypo	YOhypo
chr17	70459217	70459272	A16A2hypo	YOhypo
chr17	80054256	80054550	A16A2hypo	YOhypo
chr17	80095838	80095933	A16A2hypo	YOhypo
chr17	83043261	83043305	A16A2hypo	YOhypo
chr17	83812365	83812418	A16A2hypo	YOhypo
chr17	83820305	83820520	A16A2hypo	YOhypo
chr17	83894352	83894366	A16A2hypo	YOhypo
chr17	85028568	85029458	A16A2hypo	YOhypo
chr17	86187245	86187369	A16A2hypo	YOhypo
chr17	86254563	86254591	A16A2hypo	YOhypo
chr17	86493289	86493437	A16A2hypo	YOhypo
chr17	87351806	87351856	A16A2hypo	YOhypo
chr18	6986091	6986097	A16A2hypo	YOhypo
chr18	7826952	7827083	A16A2hypo	YOhypo
chr18	11077513	11077531	A16A2hypo	YOhypo
chr18	14522148	14522154	A16A2hypo	YOhypo
chr18	32543268	32543394	A16A2hypo	YOhypo
chr18	35625754	35625802	A16A2hypo	YOhypo
chr18	37682333	37682398	A16A2hypo	YOhypo
chr18	38887920	38888006	A16A2hypo	YOhypo
chr18	39537173	39537463	A16A2hypo	YOhypo
chr18	39909903	39909932	A16A2hypo	YOhypo
chr18	50138612	50138697	A16A2hypo	YOhypo
chr18	53740951	53741155	A16A2hypo	YOhypo
chr18	53824324	53824570	A16A2hypo	YOhypo
chr18	54973646	54973664	A16A2hypo	YOhypo
chr18	56563004	56563170	A16A2hypo	YOhypo
chr18	58115520	58115818	A16A2hypo	YOhypo
chr18	59082398	59082526	A16A2hypo	YOhypo
chr18	64346594	64346619	A16A2hypo	YOhypo
chr18	65157410	65157475	A16A2hypo	YOhypo
chr18	65278497	65278507	A16A2hypo	YOhypo
chr18	66065069	66065079	A16A2hypo	YOhypo
chr18	74463316	74463360	A16A2hypo	YOhypo
chr18	75050597	75050803	A16A2hypo	YOhypo
chr18	75272742	75272804	A16A2hypo	YOhypo
chr18	75448825	75448983	A16A2hypo	YOhypo
chr18	81198133	81198191	A16A2hypo	YOhypo
chr18	81198546	81198908	A16A2hypo	YOhypo
chr18	81319463	81319773	A16A2hypo	YOhypo
chr18	82106807	82106859	A16A2hypo	YOhypo
chr18	82858972	82859197	A16A2hypo	YOhypo
chr18	82922222	82922441	A16A2hypo	YOhypo
chr18	89851445	89851451	A16A2hypo	YOhypo
chr19	4615551	4615603	A16A2hypo	YOhypo
chr19	4717064	4717152	A16A2hypo	YOhypo
chr19	5483381	5483484	A16A2hypo	YOhypo
chr19	5763471	5763506	A16A2hypo	YOhypo
chr19	6677766	6677879	A16A2hypo	YOhypo
chr19	10277442	10277452	A16A2hypo	YOhypo
chr19	16368152	16368185	A16A2hypo	YOhypo
chr19	20375858	20375878	A16A2hypo	YOhypo
chr19	20557720	20557856	A16A2hypo	YOhypo
chr19	20604428	20604683	A16A2hypo	YOhypo
chr19	20954991	20955077	A16A2hypo	YOhypo
chr19	21012498	21012523	A16A2hypo	YOhypo
chr19	23698627	23698651	A16A2hypo	YOhypo
chr19	24537086	24537151	A16A2hypo	YOhypo
chr19	25436328	25436422	A16A2hypo	YOhypo
chr19	29048977	29049120	A16A2hypo	YOhypo
chr19	29118147	29118431	A16A2hypo	YOhypo
chr19	29285103	29285340	A16A2hypo	YOhypo
chr19	37887404	37887424	A16A2hypo	YOhypo
chr19	41101046	41101314	A16A2hypo	YOhypo
chr19	41109705	41109813	A16A2hypo	YOhypo
chr19	41993662	41993764	A16A2hypo	YOhypo
chr19	42029940	42029954	A16A2hypo	YOhypo
chr19	43662208	43662310	A16A2hypo	YOhypo
chr19	43729867	43729932	A16A2hypo	YOhypo
chr19	43766030	43766139	A16A2hypo	YOhypo
chr19	43886769	43886955	A16A2hypo	YOhypo
chr19	43890024	43890291	A16A2hypo	YOhypo
chr19	43890918	43890971	A16A2hypo	YOhypo
chr19	44121122	44121906	A16A2hypo	YOhypo
chr19	46606407	46606692	A16A2hypo	YOhypo
chr19	46711957	46712081	A16A2hypo	YOhypo
chr19	46726250	46726412	A16A2hypo	YOhypo
chr19	47316808	47316828	A16A2hypo	YOhypo
chr19	47413056	47413223	A16A2hypo	YOhypo
chr19	55105503	55105531	A16A2hypo	YOhypo
chr19	55141421	55141670	A16A2hypo	YOhypo
chr19	55184172	55184484	A16A2hypo	YOhypo
chr19	55870844	55870916	A16A2hypo	YOhypo
chr19	56631546	56631596	A16A2hypo	YOhypo
chr19	56678412	56678608	A16A2hypo	YOhypo
chr19	56744338	56744466	A16A2hypo	YOhypo
chr19	57258046	57258126	A16A2hypo	YOhypo
chr19	57271985	57272245	A16A2hypo	YOhypo
chr19	58023709	58023783	A16A2hypo	YOhypo
chr2	5674287	5674626	A16A2hypo	YOhypo
chr2	5676080	5676379	A16A2hypo	YOhypo
chr2	20899399	20899476	A16A2hypo	YOhypo
chr2	26485964	26486215	A16A2hypo	YOhypo
chr2	26591264	26591344	A16A2hypo	YOhypo
chr2	26593855	26593942	A16A2hypo	YOhypo
chr2	27487137	27487193	A16A2hypo	YOhypo
chr2	27572776	27573040	A16A2hypo	YOhypo
chr2	28199803	28199935	A16A2hypo	YOhypo
chr2	28536087	28536107	A16A2hypo	YOhypo
chr2	29738774	29739002	A16A2hypo	YOhypo
chr2	30311217	30311259	A16A2hypo	YOhypo
chr2	31530621	31530673	A16A2hypo	YOhypo
chr2	49838036	49838048	A16A2hypo	YOhypo
chr2	52361135	52361198	A16A2hypo	YOhypo
chr2	52955185	52955438	A16A2hypo	YOhypo
chr2	56529433	56529439	A16A2hypo	YOhypo
chr2	60907884	60908121	A16A2hypo	YOhypo
chr2	68175638	68175695	A16A2hypo	YOhypo
chr2	68927590	68927684	A16A2hypo	YOhypo
chr2	68960477	68960491	A16A2hypo	YOhypo
chr2	69064017	69064109	A16A2hypo	YOhypo
chr2	71481958	71481985	A16A2hypo	YOhypo
chr2	71875351	71875365	A16A2hypo	YOhypo
chr2	75752783	75753187	A16A2hypo	YOhypo
chr2	77518357	77518384	A16A2hypo	YOhypo
chr2	79368517	79368534	A16A2hypo	YOhypo
chr2	85050406	85050540	A16A2hypo	YOhypo
chr2	101344341	101344625	A16A2hypo	YOhypo
chr2	104270489	104270670	A16A2hypo	YOhypo
chr2	104737887	104738155	A16A2hypo	YOhypo
chr2	105302421	105302427	A16A2hypo	YOhypo
chr2	105638786	105638792	A16A2hypo	YOhypo
chr2	106340879	106340897	A16A2hypo	YOhypo
chr2	106570869	106571370	A16A2hypo	YOhypo
chr2	112591103	112591273	A16A2hypo	YOhypo
chr2	113547060	113547076	A16A2hypo	YOhypo
chr2	114812170	114812247	A16A2hypo	YOhypo
chr2	116823892	116823908	A16A2hypo	YOhypo
chr2	118789700	118789783	A16A2hypo	YOhypo
chr2	119828557	119828583	A16A2hypo	YOhypo
chr2	120652194	120652204	A16A2hypo	YOhypo
chr2	125068280	125068387	A16A2hypo	YOhypo
chr2	125598480	125598548	A16A2hypo	YOhypo
chr2	128033503	128033515	A16A2hypo	YOhypo
chr2	132127968	132128133	A16A2hypo	YOhypo
chr2	132212400	132212417	A16A2hypo	YOhypo
chr2	132870158	132870324	A16A2hypo	YOhypo
chr2	140740514	140740699	A16A2hypo	YOhypo
chr2	140773619	140773771	A16A2hypo	YOhypo
chr2	144044854	144045007	A16A2hypo	YOhypo
chr2	144115518	144115559	A16A2hypo	YOhypo
chr2	144167123	144167137	A16A2hypo	YOhypo
chr2	144232172	144232180	A16A2hypo	YOhypo
chr2	144312258	144312365	A16A2hypo	YOhypo
chr2	144338695	144338747	A16A2hypo	YOhypo
chr2	144421585	144421839	A16A2hypo	YOhypo
chr2	144453693	144453762	A16A2hypo	YOhypo
chr2	145825434	145825696	A16A2hypo	YOhypo
chr2	146546548	146547014	A16A2hypo	YOhypo
chr2	147560871	147560962	A16A2hypo	YOhypo
chr2	152411315	152411408	A16A2hypo	YOhypo
chr2	152686872	152686971	A16A2hypo	YOhypo
chr2	152708163	152708225	A16A2hypo	YOhypo
chr2	155641122	155641537	A16A2hypo	YOhypo
chr2	156578853	156579278	A16A2hypo	YOhypo
chr2	156853717	156853774	A16A2hypo	YOhypo
chr2	157766998	157767034	A16A2hypo	YOhypo
chr2	157769569	157769637	A16A2hypo	YOhypo
chr2	157818716	157818941	A16A2hypo	YOhypo
chr2	157915174	157915230	A16A2hypo	YOhypo
chr2	158094412	158094445	A16A2hypo	YOhypo
chr2	158175007	158175021	A16A2hypo	YOhypo
chr2	158654725	158655014	A16A2hypo	YOhypo
chr2	161154757	161154844	A16A2hypo	YOhypo
chr2	164185741	164185793	A16A2hypo	YOhypo
chr2	164423482	164423523	A16A2hypo	YOhypo
chr2	164452101	164452518	A16A2hypo	YOhypo
chr2	164791726	164792294	A16A2hypo	YOhypo
chr2	165515306	165515358	A16A2hypo	YOhypo
chr2	165759345	165759370	A16A2hypo	YOhypo
chr2	166121153	166121165	A16A2hypo	YOhypo
chr2	166142688	166142723	A16A2hypo	YOhypo
chr2	166676941	166677205	A16A2hypo	YOhypo
chr2	167007121	167007365	A16A2hypo	YOhypo
chr2	167321557	167321642	A16A2hypo	YOhypo
chr2	167417397	167417481	A16A2hypo	YOhypo
chr2	167722195	167722433	A16A2hypo	YOhypo
chr2	167931567	167931611	A16A2hypo	YOhypo
chr2	168084353	168084420	A16A2hypo	YOhypo
chr2	168107268	168107361	A16A2hypo	YOhypo
chr2	168948327	168948353	A16A2hypo	YOhypo
chr2	168980410	168980474	A16A2hypo	YOhypo
chr2	169960125	169960133	A16A2hypo	YOhypo
chr2	170094230	170094501	A16A2hypo	YOhypo
chr2	170356203	170356238	A16A2hypo	YOhypo
chr2	173045032	173045083	A16A2hypo	YOhypo
chr2	173110479	173110571	A16A2hypo	YOhypo
chr2	173182036	173182059	A16A2hypo	YOhypo
chr2	173633823	173634355	A16A2hypo	YOhypo
chr2	174284213	174284240	A16A2hypo	YOhypo
chr2	174299423	174299515	A16A2hypo	YOhypo
chr2	174328505	174328522	A16A2hypo	YOhypo
chr2	178631046	178631259	A16A2hypo	YOhypo
chr2	180787971	180788041	A16A2hypo	YOhypo
chr3	9358244	9358424	A16A2hypo	YOhypo
chr3	9526145	9526205	A16A2hypo	YOhypo
chr3	9825978	9826385	A16A2hypo	YOhypo
chr3	19161707	19161827	A16A2hypo	YOhypo
chr3	22084758	22084829	A16A2hypo	YOhypo
chr3	27214500	27214851	A16A2hypo	YOhypo
chr3	27279398	27279855	A16A2hypo	YOhypo
chr3	27321659	27321684	A16A2hypo	YOhypo
chr3	30266765	30266904	A16A2hypo	YOhypo
chr3	37769125	37769238	A16A2hypo	YOhypo
chr3	41102246	41102290	A16A2hypo	YOhypo
chr3	41514725	41514895	A16A2hypo	YOhypo
chr3	41589624	41589634	A16A2hypo	YOhypo
chr3	41598990	41599467	A16A2hypo	YOhypo
chr3	44080383	44080578	A16A2hypo	YOhypo
chr3	51572874	51572920	A16A2hypo	YOhypo
chr3	52000141	52000528	A16A2hypo	YOhypo
chr3	59401533	59401939	A16A2hypo	YOhypo
chr3	69289905	69290335	A16A2hypo	YOhypo
chr3	69393903	69393962	A16A2hypo	YOhypo
chr3	84325181	84325252	A16A2hypo	YOhypo
chr3	87508720	87508868	A16A2hypo	YOhypo
chr3	87778424	87778494	A16A2hypo	YOhypo
chr3	88420549	88420930	A16A2hypo	YOhypo
chr3	91481884	91482239	A16A2hypo	YOhypo
chr3	93554119	93554140	A16A2hypo	YOhypo
chr3	94935018	94935086	A16A2hypo	YOhypo
chr3	95139494	95139659	A16A2hypo	YOhypo
chr3	95424977	95425061	A16A2hypo	YOhypo
chr3	98282404	98282478	A16A2hypo	YOhypo
chr3	102175771	102175777	A16A2hypo	YOhypo
chr3	103864078	103864340	A16A2hypo	YOhypo
chr3	113568192	113568355	A16A2hypo	YOhypo
chr3	122606521	122606610	A16A2hypo	YOhypo
chr3	126669176	126669224	A16A2hypo	YOhypo
chr3	126693355	126693797	A16A2hypo	YOhypo
chr3	129331103	129331399	A16A2hypo	YOhypo
chr3	130214674	130214705	A16A2hypo	YOhypo
chr3	138133965	138134250	A16A2hypo	YOhypo
chr3	138860504	138860582	A16A2hypo	YOhypo
chr3	142555628	142556030	A16A2hypo	YOhypo
chr3	143668130	143668656	A16A2hypo	YOhypo
chr3	145556101	145556412	A16A2hypo	YOhypo
chr3	145643157	145643217	A16A2hypo	YOhypo
chr3	145989890	145989902	A16A2hypo	YOhypo
chr3	148978602	148978788	A16A2hypo	YOhypo
chr3	148998483	148998543	A16A2hypo	YOhypo
chr3	149042562	149042680	A16A2hypo	YOhypo
chr3	149210550	149210753	A16A2hypo	YOhypo
chr3	149910802	149910846	A16A2hypo	YOhypo
chr4	6287063	6287294	A16A2hypo	YOhypo
chr4	19490490	19490502	A16A2hypo	YOhypo
chr4	33495159	33495201	A16A2hypo	YOhypo
chr4	34881427	34881655	A16A2hypo	YOhypo
chr4	40174596	40174770	A16A2hypo	YOhypo
chr4	40205910	40205996	A16A2hypo	YOhypo
chr4	43371792	43372046	A16A2hypo	YOhypo
chr4	43400037	43400066	A16A2hypo	YOhypo
chr4	43400553	43400802	A16A2hypo	YOhypo
chr4	43940996	43941114	A16A2hypo	YOhypo
chr4	45482507	45482534	A16A2hypo	YOhypo
chr4	45512997	45513052	A16A2hypo	YOhypo
chr4	45549690	45549803	A16A2hypo	YOhypo
chr4	45741127	45741206	A16A2hypo	YOhypo
chr4	46605866	46605988	A16A2hypo	YOhypo
chr4	47245471	47245642	A16A2hypo	YOhypo
chr4	48195363	48195431	A16A2hypo	YOhypo
chr4	49374241	49374368	A16A2hypo	YOhypo
chr4	49383108	49383358	A16A2hypo	YOhypo
chr4	54858482	54858813	A16A2hypo	YOhypo
chr4	55733191	55733415	A16A2hypo	YOhypo
chr4	60380079	60380396	A16A2hypo	YOhypo
chr4	61822563	61822572	A16A2hypo	YOhypo
chr4	62699783	62700039	A16A2hypo	YOhypo
chr4	63222400	63222419	A16A2hypo	YOhypo
chr4	72961847	72961901	A16A2hypo	YOhypo
chr4	82498649	82498691	A16A2hypo	YOhypo
chr4	83624337	83624652	A16A2hypo	YOhypo
chr4	84065427	84065494	A16A2hypo	YOhypo
chr4	84088468	84088511	A16A2hypo	YOhypo
chr4	84100513	84100668	A16A2hypo	YOhypo
chr4	96325146	96325797	A16A2hypo	YOhypo
chr4	96330610	96331026	A16A2hypo	YOhypo
chr4	97618747	97618768	A16A2hypo	YOhypo
chr4	97997180	97997406	A16A2hypo	YOhypo
chr4	100240932	100241038	A16A2hypo	YOhypo
chr4	101438339	101438416	A16A2hypo	YOhypo
chr4	105202859	105203145	A16A2hypo	YOhypo
chr4	105209540	105209778	A16A2hypo	YOhypo
chr4	106192347	106192581	A16A2hypo	YOhypo
chr4	108118014	108118036	A16A2hypo	YOhypo
chr4	109590039	109590151	A16A2hypo	YOhypo
chr4	116322314	116322353	A16A2hypo	YOhypo
chr4	117478273	117478324	A16A2hypo	YOhypo
chr4	118147592	118147809	A16A2hypo	YOhypo
chr4	118230782	118230871	A16A2hypo	YOhypo
chr4	119137622	119137821	A16A2hypo	YOhypo
chr4	120063600	120063854	A16A2hypo	YOhypo
chr4	122956254	122956272	A16A2hypo	YOhypo
chr4	123080906	123080963	A16A2hypo	YOhypo
chr4	123117156	123117191	A16A2hypo	YOhypo
chr4	123690439	123690583	A16A2hypo	YOhypo
chr4	124028059	124028122	A16A2hypo	YOhypo
chr4	124816260	124816394	A16A2hypo	YOhypo
chr4	126097969	126098096	A16A2hypo	YOhypo
chr4	129994181	129994299	A16A2hypo	YOhypo
chr4	130307075	130307215	A16A2hypo	YOhypo
chr4	132905246	132905293	A16A2hypo	YOhypo
chr4	133680493	133680688	A16A2hypo	YOhypo
chr4	133775040	133775048	A16A2hypo	YOhypo
chr4	134163767	134164009	A16A2hypo	YOhypo
chr4	134495245	134495387	A16A2hypo	YOhypo
chr4	135832240	135832365	A16A2hypo	YOhypo
chr4	136214364	136214415	A16A2hypo	YOhypo
chr4	136261409	136261439	A16A2hypo	YOhypo
chr4	137134159	137134169	A16A2hypo	YOhypo
chr4	137875855	137876158	A16A2hypo	YOhypo
chr4	138045000	138045300	A16A2hypo	YOhypo
chr4	138879956	138880102	A16A2hypo	YOhypo
chr4	139329949	139330053	A16A2hypo	YOhypo
chr4	139357222	139357569	A16A2hypo	YOhypo
chr4	139393036	139393080	A16A2hypo	YOhypo
chr4	139889085	139889314	A16A2hypo	YOhypo
chr4	140361990	140362000	A16A2hypo	YOhypo
chr4	140858290	140858435	A16A2hypo	YOhypo
chr4	141313942	141313975	A16A2hypo	YOhypo
chr4	141456321	141456456	A16A2hypo	YOhypo
chr4	145110929	145110987	A16A2hypo	YOhypo
chr4	148462848	148462947	A16A2hypo	YOhypo
chr4	148942967	148943054	A16A2hypo	YOhypo
chr4	149951388	149951465	A16A2hypo	YOhypo
chr4	149999859	149999992	A16A2hypo	YOhypo
chr4	150902057	150902207	A16A2hypo	YOhypo
chr4	151368817	151369028	A16A2hypo	YOhypo
chr4	152327850	152327863	A16A2hypo	YOhypo
chr4	152848773	152848787	A16A2hypo	YOhypo
chr4	154390534	154390583	A16A2hypo	YOhypo
chr5	9058959	9059131	A16A2hypo	YOhypo
chr5	16520541	16520732	A16A2hypo	YOhypo
chr5	25051572	25051778	A16A2hypo	YOhypo
chr5	30537821	30537891	A16A2hypo	YOhypo
chr5	30552106	30552260	A16A2hypo	YOhypo
chr5	30921046	30921058	A16A2hypo	YOhypo
chr5	33735483	33735553	A16A2hypo	YOhypo
chr5	34921053	34921807	A16A2hypo	YOhypo
chr5	35812179	35812415	A16A2hypo	YOhypo
chr5	45436251	45436302	A16A2hypo	YOhypo
chr5	50059705	50059954	A16A2hypo	YOhypo
chr5	64707528	64707592	A16A2hypo	YOhypo
chr5	64881798	64881874	A16A2hypo	YOhypo
chr5	65109009	65109052	A16A2hypo	YOhypo
chr5	66051375	66051594	A16A2hypo	YOhypo
chr5	66122503	66122551	A16A2hypo	YOhypo
chr5	73538705	73538851	A16A2hypo	YOhypo
chr5	77038416	77038568	A16A2hypo	YOhypo
chr5	77167547	77167694	A16A2hypo	YOhypo
chr5	77606212	77606234	A16A2hypo	YOhypo
chr5	89070477	89070650	A16A2hypo	YOhypo
chr5	89449101	89449171	A16A2hypo	YOhypo
chr5	90925106	90925121	A16A2hypo	YOhypo
chr5	90930204	90930370	A16A2hypo	YOhypo
chr5	92364137	92365146	A16A2hypo	YOhypo
chr5	92856665	92856718	A16A2hypo	YOhypo
chr5	93265830	93265934	A16A2hypo	YOhypo
chr5	96770129	96770140	A16A2hypo	YOhypo
chr5	100872277	100872315	A16A2hypo	YOhypo
chr5	101854187	101854423	A16A2hypo	YOhypo
chr5	103000699	103000834	A16A2hypo	YOhypo
chr5	104511052	104511193	A16A2hypo	YOhypo
chr5	105428559	105428579	A16A2hypo	YOhypo
chr5	106313555	106313814	A16A2hypo	YOhypo
chr5	108671671	108671774	A16A2hypo	YOhypo
chr5	108672603	108672812	A16A2hypo	YOhypo
chr5	109294754	109295021	A16A2hypo	YOhypo
chr5	110431812	110431845	A16A2hypo	YOhypo
chr5	111504556	111504898	A16A2hypo	YOhypo
chr5	112133931	112134011	A16A2hypo	YOhypo
chr5	113181014	113181042	A16A2hypo	YOhypo
chr5	114151524	114151962	A16A2hypo	YOhypo
chr5	114575405	114575543	A16A2hypo	YOhypo
chr5	114923567	114923709	A16A2hypo	YOhypo
chr5	115662792	115662861	A16A2hypo	YOhypo
chr5	119329530	119329590	A16A2hypo	YOhypo
chr5	119680425	119680471	A16A2hypo	YOhypo
chr5	120138910	120139171	A16A2hypo	YOhypo
chr5	120521058	120521375	A16A2hypo	YOhypo
chr5	121944825	121944941	A16A2hypo	YOhypo
chr5	122171138	122171371	A16A2hypo	YOhypo
chr5	122756516	122756693	A16A2hypo	YOhypo
chr5	122763414	122763543	A16A2hypo	YOhypo
chr5	122965677	122965707	A16A2hypo	YOhypo
chr5	123103677	123103794	A16A2hypo	YOhypo
chr5	123179447	123179810	A16A2hypo	YOhypo
chr5	124027568	124027814	A16A2hypo	YOhypo
chr5	125057973	125058183	A16A2hypo	YOhypo
chr5	125149191	125149266	A16A2hypo	YOhypo
chr5	125252719	125252878	A16A2hypo	YOhypo
chr5	128806496	128806721	A16A2hypo	YOhypo
chr5	135139714	135139995	A16A2hypo	YOhypo
chr5	136129857	136129871	A16A2hypo	YOhypo
chr5	136627619	136627809	A16A2hypo	YOhypo
chr5	136967773	136967792	A16A2hypo	YOhypo
chr5	137571629	137571709	A16A2hypo	YOhypo
chr5	137648413	137648815	A16A2hypo	YOhypo
chr5	139366193	139366252	A16A2hypo	YOhypo
chr5	142915625	142915642	A16A2hypo	YOhypo
chr5	145218404	145218438	A16A2hypo	YOhypo
chr5	145415762	145415955	A16A2hypo	YOhypo
chr5	145581317	145581557	A16A2hypo	YOhypo
chr5	147315257	147315273	A16A2hypo	YOhypo
chr5	147868463	147868510	A16A2hypo	YOhypo
chr5	149157576	149157794	A16A2hypo	YOhypo
chr5	150918063	150918122	A16A2hypo	YOhypo
chr5	151196923	151197223	A16A2hypo	YOhypo
chr6	4747231	4747315	A16A2hypo	YOhypo
chr6	5991813	5991875	A16A2hypo	YOhypo
chr6	6290236	6290398	A16A2hypo	YOhypo
chr6	23038785	23038815	A16A2hypo	YOhypo
chr6	23387779	23387811	A16A2hypo	YOhypo
chr6	24348392	24348491	A16A2hypo	YOhypo
chr6	24458006	24458203	A16A2hypo	YOhypo
chr6	28128745	28129180	A16A2hypo	YOhypo
chr6	31125922	31126053	A16A2hypo	YOhypo
chr6	31172166	31172353	A16A2hypo	YOhypo
chr6	31368274	31368419	A16A2hypo	YOhypo
chr6	34713011	34713051	A16A2hypo	YOhypo
chr6	37548886	37549010	A16A2hypo	YOhypo
chr6	37784817	37784952	A16A2hypo	YOhypo
chr6	38983175	38983293	A16A2hypo	YOhypo
chr6	39185955	39185996	A16A2hypo	YOhypo
chr6	47819655	47819918	A16A2hypo	YOhypo
chr6	49116495	49116529	A16A2hypo	YOhypo
chr6	54140917	54140959	A16A2hypo	YOhypo
chr6	54431775	54431981	A16A2hypo	YOhypo
chr6	54679461	54679508	A16A2hypo	YOhypo
chr6	54802665	54802746	A16A2hypo	YOhypo
chr6	55188074	55188192	A16A2hypo	YOhypo
chr6	55252233	55252569	A16A2hypo	YOhypo
chr6	55373630	55373772	A16A2hypo	YOhypo
chr6	56035170	56035430	A16A2hypo	YOhypo
chr6	56250477	56250775	A16A2hypo	YOhypo
chr6	56621192	56621252	A16A2hypo	YOhypo
chr6	57343266	57343425	A16A2hypo	YOhypo
chr6	57512586	57512616	A16A2hypo	YOhypo
chr6	57518458	57518476	A16A2hypo	YOhypo
chr6	57695775	57695992	A16A2hypo	YOhypo
chr6	71959272	71959441	A16A2hypo	YOhypo
chr6	72198638	72198693	A16A2hypo	YOhypo
chr6	72402980	72403178	A16A2hypo	YOhypo
chr6	72627329	72627688	A16A2hypo	YOhypo
chr6	72636420	72636485	A16A2hypo	YOhypo
chr6	72878143	72878149	A16A2hypo	YOhypo
chr6	83497372	83497689	A16A2hypo	YOhypo
chr6	84135102	84135906	A16A2hypo	YOhypo
chr6	84928319	84928407	A16A2hypo	YOhypo
chr6	90464515	90464574	A16A2hypo	YOhypo
chr6	90626112	90626120	A16A2hypo	YOhypo
chr6	91486857	91486922	A16A2hypo	YOhypo
chr6	91552462	91552664	A16A2hypo	YOhypo
chr6	99335607	99335628	A16A2hypo	YOhypo
chr6	100644981	100645420	A16A2hypo	YOhypo
chr6	108263888	108263920	A16A2hypo	YOhypo
chr6	108667119	108667406	A16A2hypo	YOhypo
chr6	112875863	112875975	A16A2hypo	YOhypo
chr6	113461866	113462018	A16A2hypo	YOhypo
chr6	113479622	113480004	A16A2hypo	YOhypo
chr6	113672858	113672919	A16A2hypo	YOhypo
chr6	116821538	116821661	A16A2hypo	YOhypo
chr6	118163026	118163059	A16A2hypo	YOhypo
chr6	119096153	119096211	A16A2hypo	YOhypo
chr6	119481143	119481177	A16A2hypo	YOhypo
chr6	120242610	120242633	A16A2hypo	YOhypo
chr6	121017405	121017424	A16A2hypo	YOhypo
chr6	122118088	122118124	A16A2hypo	YOhypo
chr6	124882992	124883120	A16A2hypo	YOhypo
chr6	125838008	125838097	A16A2hypo	YOhypo
chr6	126159291	126159307	A16A2hypo	YOhypo
chr6	133961866	133961879	A16A2hypo	YOhypo
chr6	134211479	134211565	A16A2hypo	YOhypo
chr6	136010465	136010731	A16A2hypo	YOhypo
chr6	136462240	136462605	A16A2hypo	YOhypo
chr6	139821305	139821379	A16A2hypo	YOhypo
chr6	140281724	140281779	A16A2hypo	YOhypo
chr6	141368187	141368217	A16A2hypo	YOhypo
chr6	141610569	141610631	A16A2hypo	YOhypo
chr6	141633381	141633387	A16A2hypo	YOhypo
chr6	142538450	142538504	A16A2hypo	YOhypo
chr6	144202862	144203073	A16A2hypo	YOhypo
chr6	144851092	144851116	A16A2hypo	YOhypo
chr6	145291456	145291602	A16A2hypo	YOhypo
chr6	149189515	149189944	A16A2hypo	YOhypo
chr7	4856705	4856768	A16A2hypo	YOhypo
chr7	6183933	6184386	A16A2hypo	YOhypo
chr7	16422217	16422476	A16A2hypo	YOhypo
chr7	24535928	24536288	A16A2hypo	YOhypo
chr7	25892239	25892433	A16A2hypo	YOhypo
chr7	26307658	26308336	A16A2hypo	YOhypo
chr7	26335207	26335313	A16A2hypo	YOhypo
chr7	26835710	26836224	A16A2hypo	YOhypo
chr7	27164555	27164712	A16A2hypo	YOhypo
chr7	28196552	28196843	A16A2hypo	YOhypo
chr7	30955210	30955506	A16A2hypo	YOhypo
chr7	30958445	30958693	A16A2hypo	YOhypo
chr7	34122556	34122562	A16A2hypo	YOhypo
chr7	35308207	35308261	A16A2hypo	YOhypo
chr7	37343368	37343455	A16A2hypo	YOhypo
chr7	45570295	45570336	A16A2hypo	YOhypo
chr7	46029027	46029213	A16A2hypo	YOhypo
chr7	46754338	46754413	A16A2hypo	YOhypo
chr7	49400842	49401088	A16A2hypo	YOhypo
chr7	49759657	49759680	A16A2hypo	YOhypo
chr7	50586473	50586481	A16A2hypo	YOhypo
chr7	65610708	65610999	A16A2hypo	YOhypo
chr7	66246835	66246885	A16A2hypo	YOhypo
chr7	67487652	67487677	A16A2hypo	YOhypo
chr7	68318697	68318943	A16A2hypo	YOhypo
chr7	80439442	80439614	A16A2hypo	YOhypo
chr7	80586742	80586793	A16A2hypo	YOhypo
chr7	81084708	81084774	A16A2hypo	YOhypo
chr7	81164539	81164671	A16A2hypo	YOhypo
chr7	81579371	81579389	A16A2hypo	YOhypo
chr7	88306153	88306314	A16A2hypo	YOhypo
chr7	90020181	90020374	A16A2hypo	YOhypo
chr7	90099607	90099671	A16A2hypo	YOhypo
chr7	98511346	98511391	A16A2hypo	YOhypo
chr7	100076134	100076178	A16A2hypo	YOhypo
chr7	101027821	101028099	A16A2hypo	YOhypo
chr7	101483959	101484389	A16A2hypo	YOhypo
chr7	102113398	102113466	A16A2hypo	YOhypo
chr7	114183126	114183180	A16A2hypo	YOhypo
chr7	114291527	114291565	A16A2hypo	YOhypo
chr7	116713359	116713502	A16A2hypo	YOhypo
chr7	118984173	118984291	A16A2hypo	YOhypo
chr7	119759528	119759600	A16A2hypo	YOhypo
chr7	126103108	126103167	A16A2hypo	YOhypo
chr7	127268638	127268843	A16A2hypo	YOhypo
chr7	127717200	127717232	A16A2hypo	YOhypo
chr7	128240186	128240299	A16A2hypo	YOhypo
chr7	128499798	128500185	A16A2hypo	YOhypo
chr7	133760074	133760184	A16A2hypo	YOhypo
chr7	136814007	136814104	A16A2hypo	YOhypo
chr7	138963808	138963872	A16A2hypo	YOhypo
chr7	141924014	141924383	A16A2hypo	YOhypo
chr7	142922700	142922712	A16A2hypo	YOhypo
chr7	144450989	144451048	A16A2hypo	YOhypo
chr7	144482309	144482412	A16A2hypo	YOhypo
chr8	8992033	8992064	A16A2hypo	YOhypo
chr8	11530255	11530346	A16A2hypo	YOhypo
chr8	12716237	12716250	A16A2hypo	YOhypo
chr8	13472480	13472552	A16A2hypo	YOhypo
chr8	13491857	13492002	A16A2hypo	YOhypo
chr8	13624058	13624110	A16A2hypo	YOhypo
chr8	14896455	14896512	A16A2hypo	YOhypo
chr8	22564338	22564434	A16A2hypo	YOhypo
chr8	22636196	22636580	A16A2hypo	YOhypo
chr8	22862305	22862378	A16A2hypo	YOhypo
chr8	27266153	27266205	A16A2hypo	YOhypo
chr8	31975866	31975917	A16A2hypo	YOhypo
chr8	33853327	33853435	A16A2hypo	YOhypo
chr8	34077833	34077923	A16A2hypo	YOhypo
chr8	35347943	35348011	A16A2hypo	YOhypo
chr8	35351687	35351835	A16A2hypo	YOhypo
chr8	35379756	35379878	A16A2hypo	YOhypo
chr8	36494705	36494838	A16A2hypo	YOhypo
chr8	36547225	36547395	A16A2hypo	YOhypo
chr8	36992749	36992755	A16A2hypo	YOhypo
chr8	41074241	41074292	A16A2hypo	YOhypo
chr8	46036295	46036368	A16A2hypo	YOhypo
chr8	46653138	46653198	A16A2hypo	YOhypo
chr8	47649477	47649600	A16A2hypo	YOhypo
chr8	48541892	48541981	A16A2hypo	YOhypo
chr8	57600098	57600119	A16A2hypo	YOhypo
chr8	70531943	70532161	A16A2hypo	YOhypo
chr8	72182599	72182724	A16A2hypo	YOhypo
chr8	84192205	84192214	A16A2hypo	YOhypo
chr8	88770216	88770251	A16A2hypo	YOhypo
chr8	88784988	88785094	A16A2hypo	YOhypo
chr8	89071831	89072137	A16A2hypo	YOhypo
chr8	89913891	89914020	A16A2hypo	YOhypo
chr8	90870295	90870415	A16A2hypo	YOhypo
chr8	91416332	91416597	A16A2hypo	YOhypo
chr8	91707724	91708123	A16A2hypo	YOhypo
chr8	91714520	91714760	A16A2hypo	YOhypo
chr8	91755208	91755245	A16A2hypo	YOhypo
chr8	92230832	92230838	A16A2hypo	YOhypo
chr8	92972901	92972927	A16A2hypo	YOhypo
chr8	93277975	93277985	A16A2hypo	YOhypo
chr8	93719157	93719441	A16A2hypo	YOhypo
chr8	93958845	93959231	A16A2hypo	YOhypo
chr8	94395126	94395294	A16A2hypo	YOhypo
chr8	94407951	94408031	A16A2hypo	YOhypo
chr8	94690775	94690789	A16A2hypo	YOhypo
chr8	103493297	103493306	A16A2hypo	YOhypo
chr8	105466713	105466762	A16A2hypo	YOhypo
chr8	105769303	105769363	A16A2hypo	YOhypo
chr8	106160184	106160219	A16A2hypo	YOhypo
chr8	108879004	108879087	A16A2hypo	YOhypo
chr8	109994706	109994842	A16A2hypo	YOhypo
chr8	111036925	111037059	A16A2hypo	YOhypo
chr8	115189908	115190001	A16A2hypo	YOhypo
chr8	116048992	116049045	A16A2hypo	YOhypo
chr8	116271361	116271419	A16A2hypo	YOhypo
chr8	117163413	117163637	A16A2hypo	YOhypo
chr8	117174740	117174851	A16A2hypo	YOhypo
chr8	117226406	117226544	A16A2hypo	YOhypo
chr8	117325223	117325290	A16A2hypo	YOhypo
chr8	117787561	117787597	A16A2hypo	YOhypo
chr8	119702191	119702260	A16A2hypo	YOhypo
chr8	119754247	119754265	A16A2hypo	YOhypo
chr8	119892276	119892395	A16A2hypo	YOhypo
chr8	119892955	119892998	A16A2hypo	YOhypo
chr8	119895942	119895981	A16A2hypo	YOhypo
chr8	120063070	120063139	A16A2hypo	YOhypo
chr8	120382541	120382582	A16A2hypo	YOhypo
chr8	120576112	120576166	A16A2hypo	YOhypo
chr8	120681244	120681316	A16A2hypo	YOhypo
chr8	121187524	121187599	A16A2hypo	YOhypo
chr8	121753141	121753248	A16A2hypo	YOhypo
chr8	122045846	122046135	A16A2hypo	YOhypo
chr8	122716253	122716463	A16A2hypo	YOhypo
chr8	122825401	122825460	A16A2hypo	YOhypo
chr8	122983312	122983342	A16A2hypo	YOhypo
chr8	123816886	123816947	A16A2hypo	YOhypo
chr8	124323479	124323627	A16A2hypo	YOhypo
chr8	125224626	125224706	A16A2hypo	YOhypo
chr8	125914837	125914851	A16A2hypo	YOhypo
chr8	126571370	126571501	A16A2hypo	YOhypo
chr9	9241532	9241599	A16A2hypo	YOhypo
chr9	14207277	14207359	A16A2hypo	YOhypo
chr9	21669568	21669689	A16A2hypo	YOhypo
chr9	21740553	21741033	A16A2hypo	YOhypo
chr9	22038692	22038731	A16A2hypo	YOhypo
chr9	22213458	22213695	A16A2hypo	YOhypo
chr9	22228656	22228910	A16A2hypo	YOhypo
chr9	22229296	22229360	A16A2hypo	YOhypo
chr9	29706703	29706729	A16A2hypo	YOhypo
chr9	31437850	31437983	A16A2hypo	YOhypo
chr9	32163942	32163959	A16A2hypo	YOhypo
chr9	40492146	40492172	A16A2hypo	YOhypo
chr9	42196094	42196261	A16A2hypo	YOhypo
chr9	42997689	42997827	A16A2hypo	YOhypo
chr9	43222682	43222780	A16A2hypo	YOhypo
chr9	44107208	44107217	A16A2hypo	YOhypo
chr9	44258792	44258830	A16A2hypo	YOhypo
chr9	44804976	44805432	A16A2hypo	YOhypo
chr9	44805810	44805983	A16A2hypo	YOhypo
chr9	44998372	44998394	A16A2hypo	YOhypo
chr9	45953232	45953505	A16A2hypo	YOhypo
chr9	46241169	46241257	A16A2hypo	YOhypo
chr9	46270414	46270585	A16A2hypo	YOhypo
chr9	47546102	47546419	A16A2hypo	YOhypo
chr9	47638124	47638595	A16A2hypo	YOhypo
chr9	48729929	48730280	A16A2hypo	YOhypo
chr9	50505968	50506146	A16A2hypo	YOhypo
chr9	53764926	53765011	A16A2hypo	YOhypo
chr9	54514009	54514059	A16A2hypo	YOhypo
chr9	56464857	56464913	A16A2hypo	YOhypo
chr9	56606780	56606812	A16A2hypo	YOhypo
chr9	56914256	56914328	A16A2hypo	YOhypo
chr9	57682070	57682081	A16A2hypo	YOhypo
chr9	60202895	60202903	A16A2hypo	YOhypo
chr9	61317068	61317093	A16A2hypo	YOhypo
chr9	62187108	62187133	A16A2hypo	YOhypo
chr9	62857739	62857749	A16A2hypo	YOhypo
chr9	63031460	63031808	A16A2hypo	YOhypo
chr9	63997786	63998074	A16A2hypo	YOhypo
chr9	65123850	65123905	A16A2hypo	YOhypo
chr9	65390601	65390641	A16A2hypo	YOhypo
chr9	71160858	71161104	A16A2hypo	YOhypo
chr9	74909609	74909634	A16A2hypo	YOhypo
chr9	77674840	77674965	A16A2hypo	YOhypo
chr9	77982027	77982211	A16A2hypo	YOhypo
chr9	78138285	78138318	A16A2hypo	YOhypo
chr9	78353913	78354047	A16A2hypo	YOhypo
chr9	79925810	79925822	A16A2hypo	YOhypo
chr9	83099302	83099424	A16A2hypo	YOhypo
chr9	83118184	83118233	A16A2hypo	YOhypo
chr9	83118570	83118617	A16A2hypo	YOhypo
chr9	83253530	83253800	A16A2hypo	YOhypo
chr9	86694536	86694832	A16A2hypo	YOhypo
chr9	88792704	88792770	A16A2hypo	YOhypo
chr9	90051353	90051548	A16A2hypo	YOhypo
chr9	90315540	90315650	A16A2hypo	YOhypo
chr9	97788137	97788392	A16A2hypo	YOhypo
chr9	98260330	98260447	A16A2hypo	YOhypo
chr9	99167236	99167301	A16A2hypo	YOhypo
chr9	99238380	99238581	A16A2hypo	YOhypo
chr9	101272592	101272644	A16A2hypo	YOhypo
chr9	102410582	102410925	A16A2hypo	YOhypo
chr9	102723366	102723593	A16A2hypo	YOhypo
chr9	102728443	102728575	A16A2hypo	YOhypo
chr9	106237538	106237649	A16A2hypo	YOhypo
chr9	114853313	114853782	A16A2hypo	YOhypo
chr9	115129474	115129492	A16A2hypo	YOhypo
chr9	119145993	119146236	A16A2hypo	YOhypo
chr9	119408262	119408598	A16A2hypo	YOhypo
chr9	119478559	119478719	A16A2hypo	YOhypo
chr9	119966724	119966850	A16A2hypo	YOhypo
chr9	120017719	120017751	A16A2hypo	YOhypo
chr9	120183557	120183733	A16A2hypo	YOhypo
chr9	121128009	121128111	A16A2hypo	YOhypo
chr9	121914831	121915049	A16A2hypo	YOhypo
chr9	121919028	121919304	A16A2hypo	YOhypo
chrX	7884376	7884402	A16A2hypo	YOhypo
chrX	7899454	7899462	A16A2hypo	YOhypo
chrX	19167223	19167257	A16A2hypo	YOhypo
chrX	36329305	36329346	A16A2hypo	YOhypo
chrX	36989631	36989768	A16A2hypo	YOhypo
chrX	38217106	38217120	A16A2hypo	YOhypo
chrX	50841740	50841763	A16A2hypo	YOhypo
chrX	51018680	51018702	A16A2hypo	YOhypo
chrX	52164887	52164966	A16A2hypo	YOhypo
chrX	70477241	70477296	A16A2hypo	YOhypo
chrX	73228791	73228897	A16A2hypo	YOhypo
chrX	85574052	85574104	A16A2hypo	YOhypo
chrX	86127384	86127447	A16A2hypo	YOhypo
chrX	94122850	94122901	A16A2hypo	YOhypo
chrX	95956838	95956875	A16A2hypo	YOhypo
chrX	99470008	99470024	A16A2hypo	YOhypo
chrX	99975554	99975656	A16A2hypo	YOhypo
chrX	103481890	103482018	A16A2hypo	YOhypo
chrX	135886195	135886217	A16A2hypo	YOhypo
chrX	136741985	136742047	A16A2hypo	YOhypo
chrX	139870975	139870999	A16A2hypo	YOhypo
chrX	142633233	142633250	A16A2hypo	YOhypo
chrX	143664489	143664527	A16A2hypo	YOhypo
chrX	147553969	147554030	A16A2hypo	YOhypo
chrX	155623550	155623568	A16A2hypo	YOhypo
chrX	159255959	159255970	A16A2hypo	YOhypo
chrX	159988497	159988595	A16A2hypo	YOhypo
chrX	162811072	162811082	A16A2hypo	YOhypo
