# Supplementary material for: Epigenome-wide analysis of aging effects on liver regeneration
Source: BMC Biol. 2023 Feb 13;21:30. doi: 10.1186/s12915-023-01533-1 (PMC9926786; doi:10.1186/s12915-023-01533-1)
Supplement: Supplementary file 4 — Additional file 4: Table 2. Four distinct subsets of aging DMRs based on their changing patterns from 2-to-8 m/o and from 8-to-16 m/o, including those found: (1) only in the 2-to-8-m/o paradigm (early single), (2) only in the 8-16-m/o paradigm (late single), (3) in both 2-to-8-m/o and 8-to-16-m/o paradigms in the same (progressive) direction, and (4) in both paradigms in opposite (inverse) directions. Associated genes were mapped by the DMR locations in their promoter and/or gene body regions. [file 12915_2023_1533_MOESM4_ESM.xlsx]

## Sheet: early single
Label	chr	start	end
A8:A2 hyperDMRs	chr1	9906627	9906649
A8:A2 hyperDMRs	chr1	13575499	13575595
A8:A2 hyperDMRs	chr1	25909925	25910007
A8:A2 hyperDMRs	chr1	52869281	52869289
A8:A2 hyperDMRs	chr1	55363192	55363226
A8:A2 hyperDMRs	chr1	63309538	63309551
A8:A2 hyperDMRs	chr1	87510208	87510423
A8:A2 hyperDMRs	chr1	90638860	90638868
A8:A2 hyperDMRs	chr1	91017378	91017672
A8:A2 hyperDMRs	chr1	118144744	118144921
A8:A2 hyperDMRs	chr1	120358572	120358606
A8:A2 hyperDMRs	chr1	153265217	153265296
A8:A2 hyperDMRs	chr1	157077622	157077673
A8:A2 hyperDMRs	chr1	157512796	157513233
A8:A2 hyperDMRs	chr1	158879859	158879971
A8:A2 hyperDMRs	chr1	170392872	170392894
A8:A2 hyperDMRs	chr1	171360695	171360805
A8:A2 hyperDMRs	chr1	172634876	172634975
A8:A2 hyperDMRs	chr1	190690696	190690764
A8:A2 hyperDMRs	chr1	190871014	190871032
A8:A2 hyperDMRs	chr10	8549283	8549546
A8:A2 hyperDMRs	chr10	11123767	11123903
A8:A2 hyperDMRs	chr10	12941664	12941727
A8:A2 hyperDMRs	chr10	18401575	18401680
A8:A2 hyperDMRs	chr10	20203654	20203717
A8:A2 hyperDMRs	chr10	25458647	25458764
A8:A2 hyperDMRs	chr10	35521401	35521457
A8:A2 hyperDMRs	chr10	56115126	56115177
A8:A2 hyperDMRs	chr10	61340535	61340547
A8:A2 hyperDMRs	chr10	63426132	63426161
A8:A2 hyperDMRs	chr10	75407395	75407510
A8:A2 hyperDMRs	chr10	80370074	80370150
A8:A2 hyperDMRs	chr10	80888498	80888511
A8:A2 hyperDMRs	chr10	80897899	80897943
A8:A2 hyperDMRs	chr10	84760264	84760323
A8:A2 hyperDMRs	chr10	93489150	93489172
A8:A2 hyperDMRs	chr10	93907542	93907560
A8:A2 hyperDMRs	chr10	95506395	95506465
A8:A2 hyperDMRs	chr10	111756730	111756752
A8:A2 hyperDMRs	chr10	117905766	117905814
A8:A2 hyperDMRs	chr11	5902253	5902422
A8:A2 hyperDMRs	chr11	8468975	8469019
A8:A2 hyperDMRs	chr11	19016199	19016249
A8:A2 hyperDMRs	chr11	32659393	32659554
A8:A2 hyperDMRs	chr11	36468185	36468230
A8:A2 hyperDMRs	chr11	53058370	53058421
A8:A2 hyperDMRs	chr11	60140252	60140367
A8:A2 hyperDMRs	chr11	66620462	66620536
A8:A2 hyperDMRs	chr11	75178330	75178590
A8:A2 hyperDMRs	chr11	86382626	86382632
A8:A2 hyperDMRs	chr11	88675916	88675990
A8:A2 hyperDMRs	chr11	97138955	97139089
A8:A2 hyperDMRs	chr11	97509787	97509951
A8:A2 hyperDMRs	chr11	98005289	98005358
A8:A2 hyperDMRs	chr11	98403866	98403931
A8:A2 hyperDMRs	chr11	98768227	98768493
A8:A2 hyperDMRs	chr11	103193158	103193174
A8:A2 hyperDMRs	chr11	103333426	103333442
A8:A2 hyperDMRs	chr11	103863144	103863170
A8:A2 hyperDMRs	chr11	105165860	105165897
A8:A2 hyperDMRs	chr11	106046588	106046664
A8:A2 hyperDMRs	chr11	114844226	114844258
A8:A2 hyperDMRs	chr11	116365814	116365827
A8:A2 hyperDMRs	chr11	118036947	118037169
A8:A2 hyperDMRs	chr11	120763869	120763920
A8:A2 hyperDMRs	chr12	8470062	8470076
A8:A2 hyperDMRs	chr12	13127347	13127507
A8:A2 hyperDMRs	chr12	13685577	13685597
A8:A2 hyperDMRs	chr12	22274409	22274539
A8:A2 hyperDMRs	chr12	30103200	30103234
A8:A2 hyperDMRs	chr12	31295266	31295315
A8:A2 hyperDMRs	chr12	76271938	76272021
A8:A2 hyperDMRs	chr12	76324852	76324908
A8:A2 hyperDMRs	chr12	84650637	84650723
A8:A2 hyperDMRs	chr12	85201408	85201490
A8:A2 hyperDMRs	chr12	86652504	86652522
A8:A2 hyperDMRs	chr12	108318586	108318894
A8:A2 hyperDMRs	chr12	109608070	109608077
A8:A2 hyperDMRs	chr12	111333172	111333280
A8:A2 hyperDMRs	chr12	112018719	112018817
A8:A2 hyperDMRs	chr13	6674456	6674542
A8:A2 hyperDMRs	chr13	29769731	29769794
A8:A2 hyperDMRs	chr13	41232233	41232247
A8:A2 hyperDMRs	chr13	46811892	46812006
A8:A2 hyperDMRs	chr13	48911628	48911751
A8:A2 hyperDMRs	chr13	55210487	55210510
A8:A2 hyperDMRs	chr13	55415108	55415130
A8:A2 hyperDMRs	chr13	65258654	65258797
A8:A2 hyperDMRs	chr13	74685720	74685959
A8:A2 hyperDMRs	chr13	96502306	96502324
A8:A2 hyperDMRs	chr13	113718449	113718556
A8:A2 hyperDMRs	chr14	7670448	7670472
A8:A2 hyperDMRs	chr14	19312272	19312410
A8:A2 hyperDMRs	chr14	25607666	25607826
A8:A2 hyperDMRs	chr14	27335392	27335436
A8:A2 hyperDMRs	chr14	28509765	28509871
A8:A2 hyperDMRs	chr14	34790653	34790661
A8:A2 hyperDMRs	chr14	41451798	41451814
A8:A2 hyperDMRs	chr14	45552019	45552121
A8:A2 hyperDMRs	chr14	51209895	51210128
A8:A2 hyperDMRs	chr14	64628144	64628166
A8:A2 hyperDMRs	chr14	66257946	66257981
A8:A2 hyperDMRs	chr14	72057301	72057491
A8:A2 hyperDMRs	chr14	74446042	74446140
A8:A2 hyperDMRs	chr14	79331368	79331389
A8:A2 hyperDMRs	chr14	104337040	104337196
A8:A2 hyperDMRs	chr14	120389129	120389145
A8:A2 hyperDMRs	chr15	8236561	8236650
A8:A2 hyperDMRs	chr15	16440243	16440269
A8:A2 hyperDMRs	chr15	26280748	26280809
A8:A2 hyperDMRs	chr15	36210723	36210746
A8:A2 hyperDMRs	chr15	37176174	37176487
A8:A2 hyperDMRs	chr15	38990237	38990327
A8:A2 hyperDMRs	chr15	76457528	76457581
A8:A2 hyperDMRs	chr15	79828829	79828923
A8:A2 hyperDMRs	chr15	96366423	96366460
A8:A2 hyperDMRs	chr15	97323710	97323768
A8:A2 hyperDMRs	chr15	97571831	97571841
A8:A2 hyperDMRs	chr15	98675956	98675991
A8:A2 hyperDMRs	chr15	99884175	99884219
A8:A2 hyperDMRs	chr15	101231821	101231843
A8:A2 hyperDMRs	chr15	101976226	101976255
A8:A2 hyperDMRs	chr16	3362583	3362785
A8:A2 hyperDMRs	chr16	4947359	4947417
A8:A2 hyperDMRs	chr16	12954333	12954473
A8:A2 hyperDMRs	chr16	18395274	18395587
A8:A2 hyperDMRs	chr16	20497434	20497467
A8:A2 hyperDMRs	chr16	34472670	34472770
A8:A2 hyperDMRs	chr16	45832630	45832700
A8:A2 hyperDMRs	chr16	58672489	58672628
A8:A2 hyperDMRs	chr16	71592882	71593035
A8:A2 hyperDMRs	chr17	12769255	12769308
A8:A2 hyperDMRs	chr17	24860064	24860134
A8:A2 hyperDMRs	chr17	24877541	24877598
A8:A2 hyperDMRs	chr17	26438748	26438828
A8:A2 hyperDMRs	chr17	29341674	29341744
A8:A2 hyperDMRs	chr17	30601472	30601572
A8:A2 hyperDMRs	chr17	33951438	33951529
A8:A2 hyperDMRs	chr17	34970538	34970597
A8:A2 hyperDMRs	chr17	42883380	42883441
A8:A2 hyperDMRs	chr17	43606477	43606485
A8:A2 hyperDMRs	chr17	44072377	44072558
A8:A2 hyperDMRs	chr17	45862619	45862625
A8:A2 hyperDMRs	chr17	46729900	46730049
A8:A2 hyperDMRs	chr17	47302955	47302969
A8:A2 hyperDMRs	chr17	47468655	47468701
A8:A2 hyperDMRs	chr17	47689437	47689508
A8:A2 hyperDMRs	chr17	47922212	47922563
A8:A2 hyperDMRs	chr17	47965922	47965936
A8:A2 hyperDMRs	chr17	48014466	48014485
A8:A2 hyperDMRs	chr17	49862140	49862146
A8:A2 hyperDMRs	chr17	54501008	54501025
A8:A2 hyperDMRs	chr17	56752456	56752488
A8:A2 hyperDMRs	chr17	57219685	57219710
A8:A2 hyperDMRs	chr17	65307466	65307707
A8:A2 hyperDMRs	chr17	72956335	72956361
A8:A2 hyperDMRs	chr17	78381411	78381477
A8:A2 hyperDMRs	chr17	83308329	83308358
A8:A2 hyperDMRs	chr17	84714466	84714543
A8:A2 hyperDMRs	chr18	12974004	12974103
A8:A2 hyperDMRs	chr18	14627606	14627723
A8:A2 hyperDMRs	chr18	20960480	20960559
A8:A2 hyperDMRs	chr18	31713862	31713924
A8:A2 hyperDMRs	chr18	34549783	34550167
A8:A2 hyperDMRs	chr18	35833022	35833390
A8:A2 hyperDMRs	chr18	37021593	37021636
A8:A2 hyperDMRs	chr18	45023920	45024291
A8:A2 hyperDMRs	chr18	46724228	46724298
A8:A2 hyperDMRs	chr18	80655889	80655913
A8:A2 hyperDMRs	chr19	6463414	6463538
A8:A2 hyperDMRs	chr19	17555124	17555354
A8:A2 hyperDMRs	chr19	23893686	23893729
A8:A2 hyperDMRs	chr19	38399334	38399458
A8:A2 hyperDMRs	chr19	40788169	40788249
A8:A2 hyperDMRs	chr2	3073775	3073867
A8:A2 hyperDMRs	chr2	13010084	13010165
A8:A2 hyperDMRs	chr2	25425751	25425777
A8:A2 hyperDMRs	chr2	29568339	29568376
A8:A2 hyperDMRs	chr2	30595262	30595291
A8:A2 hyperDMRs	chr2	31201958	31202184
A8:A2 hyperDMRs	chr2	32646919	32646970
A8:A2 hyperDMRs	chr2	34965410	34965446
A8:A2 hyperDMRs	chr2	38672504	38672590
A8:A2 hyperDMRs	chr2	46296784	46296861
A8:A2 hyperDMRs	chr2	59348157	59348203
A8:A2 hyperDMRs	chr2	67979643	67979894
A8:A2 hyperDMRs	chr2	80813339	80813345
A8:A2 hyperDMRs	chr2	101773746	101773800
A8:A2 hyperDMRs	chr2	116061282	116061323
A8:A2 hyperDMRs	chr2	119750491	119750727
A8:A2 hyperDMRs	chr2	126594100	126594253
A8:A2 hyperDMRs	chr2	129454902	129454984
A8:A2 hyperDMRs	chr2	150500821	150500838
A8:A2 hyperDMRs	chr2	155726696	155726815
A8:A2 hyperDMRs	chr2	156648502	156648554
A8:A2 hyperDMRs	chr2	157471162	157471460
A8:A2 hyperDMRs	chr2	157560090	157560520
A8:A2 hyperDMRs	chr2	158795386	158795413
A8:A2 hyperDMRs	chr2	158839325	158839343
A8:A2 hyperDMRs	chr2	172452760	172452836
A8:A2 hyperDMRs	chr2	172965299	172965488
A8:A2 hyperDMRs	chr2	174285267	174285320
A8:A2 hyperDMRs	chr3	3935257	3935457
A8:A2 hyperDMRs	chr3	11141517	11141545
A8:A2 hyperDMRs	chr3	24968681	24968761
A8:A2 hyperDMRs	chr3	30839197	30839205
A8:A2 hyperDMRs	chr3	32338160	32338386
A8:A2 hyperDMRs	chr3	34165459	34165637
A8:A2 hyperDMRs	chr3	58987313	58987322
A8:A2 hyperDMRs	chr3	69653434	69653475
A8:A2 hyperDMRs	chr3	87033397	87033603
A8:A2 hyperDMRs	chr3	88831581	88831754
A8:A2 hyperDMRs	chr3	102193855	102193886
A8:A2 hyperDMRs	chr3	108680961	108680996
A8:A2 hyperDMRs	chr3	116760217	116760388
A8:A2 hyperDMRs	chr3	121531122	121531222
A8:A2 hyperDMRs	chr3	127695017	127695717
A8:A2 hyperDMRs	chr3	127749103	127749667
A8:A2 hyperDMRs	chr3	127758823	127758859
A8:A2 hyperDMRs	chr3	138139111	138139119
A8:A2 hyperDMRs	chr3	139208400	139208408
A8:A2 hyperDMRs	chr3	141211770	141211841
A8:A2 hyperDMRs	chr3	157911709	157911755
A8:A2 hyperDMRs	chr4	24890519	24890596
A8:A2 hyperDMRs	chr4	32306138	32306152
A8:A2 hyperDMRs	chr4	43522916	43523125
A8:A2 hyperDMRs	chr4	46527386	46527416
A8:A2 hyperDMRs	chr4	50862496	50862543
A8:A2 hyperDMRs	chr4	54447249	54447561
A8:A2 hyperDMRs	chr4	83694321	83694364
A8:A2 hyperDMRs	chr4	91788845	91788975
A8:A2 hyperDMRs	chr4	95308481	95308709
A8:A2 hyperDMRs	chr4	106686275	106686353
A8:A2 hyperDMRs	chr4	106749658	106749945
A8:A2 hyperDMRs	chr4	133138632	133138638
A8:A2 hyperDMRs	chr4	134118663	134118682
A8:A2 hyperDMRs	chr4	137067633	137067688
A8:A2 hyperDMRs	chr4	141210214	141210294
A8:A2 hyperDMRs	chr4	141248004	141248015
A8:A2 hyperDMRs	chr4	142901152	142901162
A8:A2 hyperDMRs	chr4	145836837	145836900
A8:A2 hyperDMRs	chr4	150258464	150258628
A8:A2 hyperDMRs	chr4	151953607	151953974
A8:A2 hyperDMRs	chr4	152126208	152126217
A8:A2 hyperDMRs	chr4	152691270	152691281
A8:A2 hyperDMRs	chr4	155570485	155570530
A8:A2 hyperDMRs	chr4	155878177	155878187
A8:A2 hyperDMRs	chr5	24474815	24474961
A8:A2 hyperDMRs	chr5	34549528	34549701
A8:A2 hyperDMRs	chr5	35444736	35444750
A8:A2 hyperDMRs	chr5	48137530	48137582
A8:A2 hyperDMRs	chr5	63874684	63874897
A8:A2 hyperDMRs	chr5	67088944	67089152
A8:A2 hyperDMRs	chr5	69531716	69531740
A8:A2 hyperDMRs	chr5	77394311	77394364
A8:A2 hyperDMRs	chr5	95055428	95055462
A8:A2 hyperDMRs	chr5	99511271	99511326
A8:A2 hyperDMRs	chr5	111418634	111418671
A8:A2 hyperDMRs	chr5	111419940	111420014
A8:A2 hyperDMRs	chr5	112625848	112625923
A8:A2 hyperDMRs	chr5	114175930	114176062
A8:A2 hyperDMRs	chr5	115117703	115117724
A8:A2 hyperDMRs	chr5	115516613	115516657
A8:A2 hyperDMRs	chr5	134235618	134235634
A8:A2 hyperDMRs	chr5	136234972	136235063
A8:A2 hyperDMRs	chr5	142001478	142001562
A8:A2 hyperDMRs	chr5	144645031	144645318
A8:A2 hyperDMRs	chr5	148985110	148985156
A8:A2 hyperDMRs	chr5	149964827	149964874
A8:A2 hyperDMRs	chr5	151533772	151533839
A8:A2 hyperDMRs	chr6	14654454	14654664
A8:A2 hyperDMRs	chr6	28833194	28833382
A8:A2 hyperDMRs	chr6	31090574	31090737
A8:A2 hyperDMRs	chr6	46287596	46287808
A8:A2 hyperDMRs	chr6	51694078	51694185
A8:A2 hyperDMRs	chr6	63667821	63667868
A8:A2 hyperDMRs	chr6	72740864	72740920
A8:A2 hyperDMRs	chr6	77127896	77127906
A8:A2 hyperDMRs	chr6	85833343	85833359
A8:A2 hyperDMRs	chr6	88938678	88938740
A8:A2 hyperDMRs	chr6	90309413	90309499
A8:A2 hyperDMRs	chr6	90905777	90905844
A8:A2 hyperDMRs	chr6	92035076	92035191
A8:A2 hyperDMRs	chr6	94005921	94005980
A8:A2 hyperDMRs	chr6	95216378	95216482
A8:A2 hyperDMRs	chr6	111777820	111777931
A8:A2 hyperDMRs	chr6	112728947	112729466
A8:A2 hyperDMRs	chr6	119480972	119481085
A8:A2 hyperDMRs	chr6	121222491	121222582
A8:A2 hyperDMRs	chr6	124679109	124679138
A8:A2 hyperDMRs	chr6	125368444	125368632
A8:A2 hyperDMRs	chr6	128369885	128369917
A8:A2 hyperDMRs	chr6	128542045	128542098
A8:A2 hyperDMRs	chr6	133319083	133319161
A8:A2 hyperDMRs	chr6	137943968	137943974
A8:A2 hyperDMRs	chr6	145187691	145187816
A8:A2 hyperDMRs	chr6	145486021	145486370
A8:A2 hyperDMRs	chr7	4756122	4756132
A8:A2 hyperDMRs	chr7	18402711	18402837
A8:A2 hyperDMRs	chr7	19673965	19673999
A8:A2 hyperDMRs	chr7	20078506	20078910
A8:A2 hyperDMRs	chr7	24361937	24362037
A8:A2 hyperDMRs	chr7	25145851	25145932
A8:A2 hyperDMRs	chr7	27658286	27658309
A8:A2 hyperDMRs	chr7	28895403	28895450
A8:A2 hyperDMRs	chr7	29965402	29965551
A8:A2 hyperDMRs	chr7	48878355	48878425
A8:A2 hyperDMRs	chr7	65302983	65303029
A8:A2 hyperDMRs	chr7	67962238	67962391
A8:A2 hyperDMRs	chr7	79464914	79464975
A8:A2 hyperDMRs	chr7	83882521	83882529
A8:A2 hyperDMRs	chr7	91670411	91670419
A8:A2 hyperDMRs	chr7	95739830	95739904
A8:A2 hyperDMRs	chr7	107699211	107699296
A8:A2 hyperDMRs	chr7	121245807	121245915
A8:A2 hyperDMRs	chr7	130693486	130693636
A8:A2 hyperDMRs	chr7	131766003	131766056
A8:A2 hyperDMRs	chr7	141088849	141088886
A8:A2 hyperDMRs	chr7	141464777	141464804
A8:A2 hyperDMRs	chr8	22351106	22351191
A8:A2 hyperDMRs	chr8	29516919	29516953
A8:A2 hyperDMRs	chr8	34152676	34152841
A8:A2 hyperDMRs	chr8	34397704	34397716
A8:A2 hyperDMRs	chr8	34472780	34472899
A8:A2 hyperDMRs	chr8	46022402	46022426
A8:A2 hyperDMRs	chr8	70084771	70084799
A8:A2 hyperDMRs	chr8	70088388	70088509
A8:A2 hyperDMRs	chr8	71679875	71680138
A8:A2 hyperDMRs	chr8	71685533	71685601
A8:A2 hyperDMRs	chr8	84785346	84785603
A8:A2 hyperDMRs	chr8	105253892	105254003
A8:A2 hyperDMRs	chr8	105613767	105613828
A8:A2 hyperDMRs	chr8	105694576	105694711
A8:A2 hyperDMRs	chr8	114734939	114734973
A8:A2 hyperDMRs	chr8	114982974	114982999
A8:A2 hyperDMRs	chr8	118843053	118843151
A8:A2 hyperDMRs	chr8	120409471	120409930
A8:A2 hyperDMRs	chr8	121833497	121833570
A8:A2 hyperDMRs	chr9	7805094	7805125
A8:A2 hyperDMRs	chr9	17425223	17425384
A8:A2 hyperDMRs	chr9	20861007	20861291
A8:A2 hyperDMRs	chr9	21244299	21244933
A8:A2 hyperDMRs	chr9	40918748	40918813
A8:A2 hyperDMRs	chr9	43882898	43882932
A8:A2 hyperDMRs	chr9	48811403	48811413
A8:A2 hyperDMRs	chr9	48961658	48961748
A8:A2 hyperDMRs	chr9	61812776	61812784
A8:A2 hyperDMRs	chr9	65020050	65020268
A8:A2 hyperDMRs	chr9	66720295	66720427
A8:A2 hyperDMRs	chr9	69435420	69435434
A8:A2 hyperDMRs	chr9	78567504	78567590
A8:A2 hyperDMRs	chr9	82681225	82681337
A8:A2 hyperDMRs	chr9	83549886	83550072
A8:A2 hyperDMRs	chr9	92692260	92692274
A8:A2 hyperDMRs	chr9	103108623	103108681
A8:A2 hyperDMRs	chr9	103228578	103228606
A8:A2 hyperDMRs	chr9	106000579	106000612
A8:A2 hyperDMRs	chr9	107555657	107555690
A8:A2 hyperDMRs	chr9	107570410	107570562
A8:A2 hyperDMRs	chr9	110718299	110718421
A8:A2 hyperDMRs	chr9	110814369	110814391
A8:A2 hyperDMRs	chr9	110916178	110916186
A8:A2 hyperDMRs	chr9	114042439	114042472
A8:A2 hyperDMRs	chr9	120360630	120360752
A8:A2 hyperDMRs	chr9	121938079	121938159
A8:A2 hyperDMRs	chrX	7573794	7573833
A8:A2 hyperDMRs	chrX	8074292	8074335
A8:A2 hyperDMRs	chrX	34553489	34553521
A8:A2 hyperDMRs	chrX	42068751	42068811
A8:A2 hyperDMRs	chrX	51680248	51680271
A8:A2 hyperDMRs	chrX	53463214	53463506
A8:A2 hyperDMRs	chrX	73422132	73422193
A8:A2 hyperDMRs	chrX	74311222	74311246
A8:A2 hyperDMRs	chrX	74429726	74429808
A8:A2 hyperDMRs	chrX	97257104	97257437
A8:A2 hyperDMRs	chrX	99136320	99136350
A8:A2 hyperDMRs	chrX	103778837	103778871
A8:A2 hyperDMRs	chrX	105120957	105120988
A8:A2 hyperDMRs	chrX	112600838	112600878
A8:A2 hyperDMRs	chrX	134059129	134059246
A8:A2 hyperDMRs	chrX	135086834	135087005
A8:A2 hyperDMRs	chrX	136139461	136139649
A8:A2 hyperDMRs	chrX	136215156	136215219
A8:A2 hyperDMRs	chrX	139654005	139654021
A8:A2 hyperDMRs	chrX	140598665	140598702
A8:A2 hyperDMRs	chrX	140664379	140664560
A8:A2 hyperDMRs	chrX	141724867	141724890
A8:A2 hyperDMRs	chrX	142305777	142305888
A8:A2 hyperDMRs	chrX	144319093	144319263
A8:A2 hyperDMRs	chrX	153139754	153139764
A8:A2 hyperDMRs	chrX	154713696	154713812
A8:A2 hyperDMRs	chrX	157491841	157491864
A8:A2 hyperDMRs	chrX	159414479	159414511
A8:A2 hyperDMRs	chrX	162760797	162760832
A8:A2 hyperDMRs	chrX	166239334	166239442
A8:A2 hyperDMRs	chrX	166585499	166585531
A8:A2 hypoDMRs	chr1	35766632	35766647
A8:A2 hypoDMRs	chr1	39285081	39285114
A8:A2 hypoDMRs	chr1	39871667	39871709
A8:A2 hypoDMRs	chr1	40161334	40161461
A8:A2 hypoDMRs	chr1	42244141	42244179
A8:A2 hypoDMRs	chr1	58744936	58745065
A8:A2 hypoDMRs	chr1	59381201	59381237
A8:A2 hypoDMRs	chr1	82554775	82554795
A8:A2 hypoDMRs	chr1	97659318	97659475
A8:A2 hypoDMRs	chr1	118659022	118659064
A8:A2 hypoDMRs	chr1	119642550	119642626
A8:A2 hypoDMRs	chr1	125716544	125716575
A8:A2 hypoDMRs	chr1	127891991	127891998
A8:A2 hypoDMRs	chr1	127896797	127896916
A8:A2 hypoDMRs	chr1	131195928	131195996
A8:A2 hypoDMRs	chr1	131967723	131967740
A8:A2 hypoDMRs	chr1	135820270	135820459
A8:A2 hypoDMRs	chr1	136456380	136456480
A8:A2 hypoDMRs	chr1	138322811	138323084
A8:A2 hypoDMRs	chr1	154993584	154993713
A8:A2 hypoDMRs	chr1	160079284	160079372
A8:A2 hypoDMRs	chr1	164770683	164770790
A8:A2 hypoDMRs	chr1	174951641	174951697
A8:A2 hypoDMRs	chr1	184441216	184441244
A8:A2 hypoDMRs	chr1	187346991	187347053
A8:A2 hypoDMRs	chr1	190948973	190949175
A8:A2 hypoDMRs	chr10	8087963	8088087
A8:A2 hypoDMRs	chr10	13567701	13567769
A8:A2 hypoDMRs	chr10	17225436	17225510
A8:A2 hypoDMRs	chr10	24687495	24687630
A8:A2 hypoDMRs	chr10	39991643	39991799
A8:A2 hypoDMRs	chr10	40165070	40165162
A8:A2 hypoDMRs	chr10	43518588	43518701
A8:A2 hypoDMRs	chr10	59470603	59470862
A8:A2 hypoDMRs	chr10	59593795	59593976
A8:A2 hypoDMRs	chr10	60828517	60828651
A8:A2 hypoDMRs	chr10	61175082	61175137
A8:A2 hypoDMRs	chr10	61661998	61662065
A8:A2 hypoDMRs	chr10	67029237	67029423
A8:A2 hypoDMRs	chr10	69208510	69208635
A8:A2 hypoDMRs	chr10	69248800	69248853
A8:A2 hypoDMRs	chr10	69312119	69312157
A8:A2 hypoDMRs	chr10	79967500	79967572
A8:A2 hypoDMRs	chr10	80093698	80093716
A8:A2 hypoDMRs	chr10	80253695	80253731
A8:A2 hypoDMRs	chr10	80258365	80258467
A8:A2 hypoDMRs	chr10	83652429	83652628
A8:A2 hypoDMRs	chr10	88511319	88511438
A8:A2 hypoDMRs	chr10	89460054	89460106
A8:A2 hypoDMRs	chr10	95266340	95266446
A8:A2 hypoDMRs	chr10	95317564	95317947
A8:A2 hypoDMRs	chr10	99203757	99203811
A8:A2 hypoDMRs	chr10	117329292	117329305
A8:A2 hypoDMRs	chr10	121294674	121294742
A8:A2 hypoDMRs	chr10	121506789	121506866
A8:A2 hypoDMRs	chr10	124111652	124111949
A8:A2 hypoDMRs	chr10	127756195	127756526
A8:A2 hypoDMRs	chr10	127936750	127936785
A8:A2 hypoDMRs	chr10	130412315	130412354
A8:A2 hypoDMRs	chr11	6010143	6010244
A8:A2 hypoDMRs	chr11	7147844	7147882
A8:A2 hypoDMRs	chr11	7150770	7151247
A8:A2 hypoDMRs	chr11	12025892	12025964
A8:A2 hypoDMRs	chr11	12026411	12026514
A8:A2 hypoDMRs	chr11	22972092	22972128
A8:A2 hypoDMRs	chr11	25563274	25563285
A8:A2 hypoDMRs	chr11	43501760	43501780
A8:A2 hypoDMRs	chr11	46590560	46590613
A8:A2 hypoDMRs	chr11	49613316	49613380
A8:A2 hypoDMRs	chr11	53466607	53466720
A8:A2 hypoDMRs	chr11	60731039	60731267
A8:A2 hypoDMRs	chr11	62479098	62479461
A8:A2 hypoDMRs	chr11	63889614	63889628
A8:A2 hypoDMRs	chr11	67431132	67431161
A8:A2 hypoDMRs	chr11	73230972	73231066
A8:A2 hypoDMRs	chr11	77028739	77028757
A8:A2 hypoDMRs	chr11	77784406	77784712
A8:A2 hypoDMRs	chr11	92099182	92099223
A8:A2 hypoDMRs	chr11	98918766	98918887
A8:A2 hypoDMRs	chr11	101451911	101451956
A8:A2 hypoDMRs	chr11	101517094	101517435
A8:A2 hypoDMRs	chr11	103458691	103458804
A8:A2 hypoDMRs	chr11	104424299	104424343
A8:A2 hypoDMRs	chr11	111605487	111605598
A8:A2 hypoDMRs	chr11	112785058	112785290
A8:A2 hypoDMRs	chr11	114822926	114822933
A8:A2 hypoDMRs	chr11	115296191	115296411
A8:A2 hypoDMRs	chr11	115694109	115694151
A8:A2 hypoDMRs	chr11	116126294	116126410
A8:A2 hypoDMRs	chr11	116498829	116498858
A8:A2 hypoDMRs	chr11	116803316	116803336
A8:A2 hypoDMRs	chr11	118075411	118075509
A8:A2 hypoDMRs	chr11	119192517	119192703
A8:A2 hypoDMRs	chr11	119223779	119223830
A8:A2 hypoDMRs	chr11	120280637	120280823
A8:A2 hypoDMRs	chr12	8563293	8563309
A8:A2 hypoDMRs	chr12	18946713	18946743
A8:A2 hypoDMRs	chr12	26403846	26403917
A8:A2 hypoDMRs	chr12	34609346	34609354
A8:A2 hypoDMRs	chr12	55415116	55415130
A8:A2 hypoDMRs	chr12	55464670	55464854
A8:A2 hypoDMRs	chr12	70714474	70714488
A8:A2 hypoDMRs	chr12	73403951	73404222
A8:A2 hypoDMRs	chr12	73901266	73901536
A8:A2 hypoDMRs	chr12	78754791	78754834
A8:A2 hypoDMRs	chr12	87953287	87953804
A8:A2 hypoDMRs	chr12	91752258	91752363
A8:A2 hypoDMRs	chr12	91766452	91766520
A8:A2 hypoDMRs	chr12	91992031	91992037
A8:A2 hypoDMRs	chr12	99564813	99564896
A8:A2 hypoDMRs	chr12	102442663	102442677
A8:A2 hypoDMRs	chr12	106593745	106593759
A8:A2 hypoDMRs	chr12	108049752	108049844
A8:A2 hypoDMRs	chr12	108516496	108516549
A8:A2 hypoDMRs	chr12	113031290	113031312
A8:A2 hypoDMRs	chr12	113150898	113150937
A8:A2 hypoDMRs	chr13	5803049	5803270
A8:A2 hypoDMRs	chr13	30235584	30235743
A8:A2 hypoDMRs	chr13	34644484	34644492
A8:A2 hypoDMRs	chr13	35503942	35504052
A8:A2 hypoDMRs	chr13	38048234	38048255
A8:A2 hypoDMRs	chr13	44291142	44291209
A8:A2 hypoDMRs	chr13	45078879	45079016
A8:A2 hypoDMRs	chr13	46593060	46593472
A8:A2 hypoDMRs	chr13	51086323	51086352
A8:A2 hypoDMRs	chr13	51868811	51868862
A8:A2 hypoDMRs	chr13	52770444	52770563
A8:A2 hypoDMRs	chr13	53067813	53067887
A8:A2 hypoDMRs	chr13	55154892	55154961
A8:A2 hypoDMRs	chr13	56323898	56324061
A8:A2 hypoDMRs	chr13	56679207	56679345
A8:A2 hypoDMRs	chr13	64252273	64252401
A8:A2 hypoDMRs	chr13	69168729	69168737
A8:A2 hypoDMRs	chr13	69502159	69502174
A8:A2 hypoDMRs	chr13	73505484	73505595
A8:A2 hypoDMRs	chr13	94025046	94025096
A8:A2 hypoDMRs	chr13	95855152	95855166
A8:A2 hypoDMRs	chr13	95961614	95961674
A8:A2 hypoDMRs	chr13	97853068	97853084
A8:A2 hypoDMRs	chr13	98430995	98431102
A8:A2 hypoDMRs	chr13	99101218	99101236
A8:A2 hypoDMRs	chr13	99326216	99326334
A8:A2 hypoDMRs	chr13	103959796	103959834
A8:A2 hypoDMRs	chr13	109239407	109239502
A8:A2 hypoDMRs	chr13	110875187	110875388
A8:A2 hypoDMRs	chr13	112506837	112506881
A8:A2 hypoDMRs	chr13	115103165	115103463
A8:A2 hypoDMRs	chr13	118437221	118437342
A8:A2 hypoDMRs	chr13	118998116	118998196
A8:A2 hypoDMRs	chr13	119710311	119710353
A8:A2 hypoDMRs	chr14	11575385	11575649
A8:A2 hypoDMRs	chr14	20695139	20695185
A8:A2 hypoDMRs	chr14	25185674	25185910
A8:A2 hypoDMRs	chr14	25671139	25671187
A8:A2 hypoDMRs	chr14	30553047	30553098
A8:A2 hypoDMRs	chr14	30889584	30889770
A8:A2 hypoDMRs	chr14	31899879	31900081
A8:A2 hypoDMRs	chr14	34771936	34771984
A8:A2 hypoDMRs	chr14	37000755	37000761
A8:A2 hypoDMRs	chr14	40839534	40839584
A8:A2 hypoDMRs	chr14	51943206	51943293
A8:A2 hypoDMRs	chr14	52120115	52120488
A8:A2 hypoDMRs	chr14	55712180	55712233
A8:A2 hypoDMRs	chr14	57098172	57098191
A8:A2 hypoDMRs	chr14	58993349	58993396
A8:A2 hypoDMRs	chr14	61258108	61258444
A8:A2 hypoDMRs	chr14	63085277	63085310
A8:A2 hypoDMRs	chr14	63240828	63240867
A8:A2 hypoDMRs	chr14	72158973	72159025
A8:A2 hypoDMRs	chr14	75136830	75136894
A8:A2 hypoDMRs	chr14	75237256	75237456
A8:A2 hypoDMRs	chr14	100225945	100226016
A8:A2 hypoDMRs	chr14	120296144	120296409
A8:A2 hypoDMRs	chr14	120298546	120298750
A8:A2 hypoDMRs	chr14	120434124	120434177
A8:A2 hypoDMRs	chr14	121180577	121180686
A8:A2 hypoDMRs	chr14	122536982	122537012
A8:A2 hypoDMRs	chr15	5121732	5121761
A8:A2 hypoDMRs	chr15	6925235	6925255
A8:A2 hypoDMRs	chr15	7199548	7200071
A8:A2 hypoDMRs	chr15	24543136	24543169
A8:A2 hypoDMRs	chr15	25943936	25943948
A8:A2 hypoDMRs	chr15	27492395	27492488
A8:A2 hypoDMRs	chr15	27578325	27578368
A8:A2 hypoDMRs	chr15	30923458	30923581
A8:A2 hypoDMRs	chr15	36471505	36471546
A8:A2 hypoDMRs	chr15	36842962	36843128
A8:A2 hypoDMRs	chr15	46325332	46325574
A8:A2 hypoDMRs	chr15	55528667	55528731
A8:A2 hypoDMRs	chr15	58975118	58975334
A8:A2 hypoDMRs	chr15	64479238	64479461
A8:A2 hypoDMRs	chr15	68304795	68304907
A8:A2 hypoDMRs	chr15	75863264	75863283
A8:A2 hypoDMRs	chr15	76004422	76004492
A8:A2 hypoDMRs	chr15	76206367	76206417
A8:A2 hypoDMRs	chr15	77329607	77329692
A8:A2 hypoDMRs	chr15	79502767	79502933
A8:A2 hypoDMRs	chr15	81750099	81750122
A8:A2 hypoDMRs	chr15	82706421	82706451
A8:A2 hypoDMRs	chr15	84058081	84058101
A8:A2 hypoDMRs	chr15	84697452	84697650
A8:A2 hypoDMRs	chr15	85604892	85605140
A8:A2 hypoDMRs	chr15	85660889	85660914
A8:A2 hypoDMRs	chr15	85990986	85991193
A8:A2 hypoDMRs	chr15	86102812	86102886
A8:A2 hypoDMRs	chr15	87171311	87171389
A8:A2 hypoDMRs	chr15	89158673	89158836
A8:A2 hypoDMRs	chr15	89523715	89523755
A8:A2 hypoDMRs	chr15	91075081	91075147
A8:A2 hypoDMRs	chr15	93461108	93461122
A8:A2 hypoDMRs	chr15	96377490	96377626
A8:A2 hypoDMRs	chr15	97163197	97163244
A8:A2 hypoDMRs	chr15	97468957	97469009
A8:A2 hypoDMRs	chr15	100619393	100619428
A8:A2 hypoDMRs	chr15	100922112	100922175
A8:A2 hypoDMRs	chr16	4489493	4489516
A8:A2 hypoDMRs	chr16	22020931	22021111
A8:A2 hypoDMRs	chr16	22918916	22918957
A8:A2 hypoDMRs	chr16	25238397	25238728
A8:A2 hypoDMRs	chr16	30259965	30260112
A8:A2 hypoDMRs	chr16	31648293	31648649
A8:A2 hypoDMRs	chr16	32673499	32673808
A8:A2 hypoDMRs	chr16	34976890	34977030
A8:A2 hypoDMRs	chr16	35035187	35035221
A8:A2 hypoDMRs	chr16	36930708	36930908
A8:A2 hypoDMRs	chr16	38135334	38135588
A8:A2 hypoDMRs	chr16	55815276	55815509
A8:A2 hypoDMRs	chr16	58519048	58519334
A8:A2 hypoDMRs	chr16	76407291	76407338
A8:A2 hypoDMRs	chr16	89466537	89466551
A8:A2 hypoDMRs	chr16	90674317	90674375
A8:A2 hypoDMRs	chr16	91348913	91348935
A8:A2 hypoDMRs	chr16	91358985	91359034
A8:A2 hypoDMRs	chr16	91551090	91551273
A8:A2 hypoDMRs	chr16	93816155	93816297
A8:A2 hypoDMRs	chr16	95741416	95741442
A8:A2 hypoDMRs	chr17	3463850	3463860
A8:A2 hypoDMRs	chr17	5996919	5997056
A8:A2 hypoDMRs	chr17	8026672	8026747
A8:A2 hypoDMRs	chr17	9968218	9968260
A8:A2 hypoDMRs	chr17	10402042	10402649
A8:A2 hypoDMRs	chr17	12741654	12741770
A8:A2 hypoDMRs	chr17	25320953	25321113
A8:A2 hypoDMRs	chr17	25447867	25447906
A8:A2 hypoDMRs	chr17	28407448	28407502
A8:A2 hypoDMRs	chr17	28510755	28510839
A8:A2 hypoDMRs	chr17	29159998	29160341
A8:A2 hypoDMRs	chr17	29707150	29707197
A8:A2 hypoDMRs	chr17	31193435	31193632
A8:A2 hypoDMRs	chr17	32871938	32871948
A8:A2 hypoDMRs	chr17	34309739	34309887
A8:A2 hypoDMRs	chr17	35220946	35221004
A8:A2 hypoDMRs	chr17	38982162	38982499
A8:A2 hypoDMRs	chr17	44239110	44239159
A8:A2 hypoDMRs	chr17	45752595	45752705
A8:A2 hypoDMRs	chr17	47841357	47841506
A8:A2 hypoDMRs	chr17	50469929	50470188
A8:A2 hypoDMRs	chr17	54050298	54050349
A8:A2 hypoDMRs	chr17	56099182	56099247
A8:A2 hypoDMRs	chr17	63347954	63348050
A8:A2 hypoDMRs	chr17	65665842	65665893
A8:A2 hypoDMRs	chr17	70443145	70443200
A8:A2 hypoDMRs	chr17	70668658	70668873
A8:A2 hypoDMRs	chr17	72878867	72879016
A8:A2 hypoDMRs	chr17	74541743	74541780
A8:A2 hypoDMRs	chr17	80054256	80054491
A8:A2 hypoDMRs	chr17	83812311	83812418
A8:A2 hypoDMRs	chr17	85028861	85029100
A8:A2 hypoDMRs	chr17	86254563	86254591
A8:A2 hypoDMRs	chr17	86493292	86493437
A8:A2 hypoDMRs	chr18	6760428	6760776
A8:A2 hypoDMRs	chr18	10051979	10052135
A8:A2 hypoDMRs	chr18	11102243	11102257
A8:A2 hypoDMRs	chr18	11772811	11772916
A8:A2 hypoDMRs	chr18	11794493	11794560
A8:A2 hypoDMRs	chr18	11944478	11944582
A8:A2 hypoDMRs	chr18	13015564	13015570
A8:A2 hypoDMRs	chr18	15000956	15001118
A8:A2 hypoDMRs	chr18	25066243	25066285
A8:A2 hypoDMRs	chr18	35087605	35087660
A8:A2 hypoDMRs	chr18	38847217	38847227
A8:A2 hypoDMRs	chr18	42007378	42007393
A8:A2 hypoDMRs	chr18	58303088	58303130
A8:A2 hypoDMRs	chr18	61113381	61113397
A8:A2 hypoDMRs	chr18	65094091	65094400
A8:A2 hypoDMRs	chr18	68002163	68002416
A8:A2 hypoDMRs	chr18	74759243	74759382
A8:A2 hypoDMRs	chr18	75272745	75272786
A8:A2 hypoDMRs	chr18	75665200	75665234
A8:A2 hypoDMRs	chr18	77044174	77044188
A8:A2 hypoDMRs	chr18	79085901	79086002
A8:A2 hypoDMRs	chr18	80492475	80492563
A8:A2 hypoDMRs	chr19	3381875	3381886
A8:A2 hypoDMRs	chr19	4065323	4065467
A8:A2 hypoDMRs	chr19	5406682	5406722
A8:A2 hypoDMRs	chr19	5824766	5824814
A8:A2 hypoDMRs	chr19	6300468	6300596
A8:A2 hypoDMRs	chr19	7398691	7398834
A8:A2 hypoDMRs	chr19	16438007	16438314
A8:A2 hypoDMRs	chr19	17463419	17463729
A8:A2 hypoDMRs	chr19	22917268	22917340
A8:A2 hypoDMRs	chr19	23975067	23975351
A8:A2 hypoDMRs	chr19	24839556	24839861
A8:A2 hypoDMRs	chr19	25134598	25134880
A8:A2 hypoDMRs	chr19	26138403	26138607
A8:A2 hypoDMRs	chr19	26723410	26723717
A8:A2 hypoDMRs	chr19	26812169	26812218
A8:A2 hypoDMRs	chr19	29049075	29049127
A8:A2 hypoDMRs	chr19	29118147	29118400
A8:A2 hypoDMRs	chr19	31027110	31027259
A8:A2 hypoDMRs	chr19	41993662	41993764
A8:A2 hypoDMRs	chr19	42277503	42277542
A8:A2 hypoDMRs	chr19	42591134	42591192
A8:A2 hypoDMRs	chr19	42699384	42699459
A8:A2 hypoDMRs	chr19	43766030	43766134
A8:A2 hypoDMRs	chr19	43787733	43787753
A8:A2 hypoDMRs	chr19	43889371	43889429
A8:A2 hypoDMRs	chr19	44121381	44121483
A8:A2 hypoDMRs	chr19	44121856	44122090
A8:A2 hypoDMRs	chr19	47526378	47526639
A8:A2 hypoDMRs	chr19	53905947	53906151
A8:A2 hypoDMRs	chr19	55644022	55644160
A8:A2 hypoDMRs	chr19	55774635	55774855
A8:A2 hypoDMRs	chr19	56068918	56068986
A8:A2 hypoDMRs	chr2	5083523	5083606
A8:A2 hypoDMRs	chr2	5674287	5674626
A8:A2 hypoDMRs	chr2	5676293	5676379
A8:A2 hypoDMRs	chr2	18676144	18676188
A8:A2 hypoDMRs	chr2	30823895	30823941
A8:A2 hypoDMRs	chr2	32255140	32255198
A8:A2 hypoDMRs	chr2	32667603	32667715
A8:A2 hypoDMRs	chr2	33134860	33135004
A8:A2 hypoDMRs	chr2	52361135	52361334
A8:A2 hypoDMRs	chr2	70986925	70986989
A8:A2 hypoDMRs	chr2	71481820	71481985
A8:A2 hypoDMRs	chr2	71875351	71875365
A8:A2 hypoDMRs	chr2	80617976	80618059
A8:A2 hypoDMRs	chr2	87583041	87583121
A8:A2 hypoDMRs	chr2	91498253	91498374
A8:A2 hypoDMRs	chr2	91956033	91956159
A8:A2 hypoDMRs	chr2	97290047	97290071
A8:A2 hypoDMRs	chr2	113547060	113547076
A8:A2 hypoDMRs	chr2	115474252	115474342
A8:A2 hypoDMRs	chr2	118789601	118789731
A8:A2 hypoDMRs	chr2	119828557	119828652
A8:A2 hypoDMRs	chr2	120657509	120657675
A8:A2 hypoDMRs	chr2	120660590	120660636
A8:A2 hypoDMRs	chr2	121574562	121574867
A8:A2 hypoDMRs	chr2	121601880	121601894
A8:A2 hypoDMRs	chr2	122286497	122286517
A8:A2 hypoDMRs	chr2	122770515	122770693
A8:A2 hypoDMRs	chr2	131447743	131447863
A8:A2 hypoDMRs	chr2	132212400	132212417
A8:A2 hypoDMRs	chr2	137109941	137109972
A8:A2 hypoDMRs	chr2	145801386	145801871
A8:A2 hypoDMRs	chr2	145825434	145825628
A8:A2 hypoDMRs	chr2	152360928	152360951
A8:A2 hypoDMRs	chr2	155519469	155519641
A8:A2 hypoDMRs	chr2	155639347	155639419
A8:A2 hypoDMRs	chr2	156363027	156363217
A8:A2 hypoDMRs	chr2	157428816	157429006
A8:A2 hypoDMRs	chr2	158174739	158175017
A8:A2 hypoDMRs	chr2	163547538	163547560
A8:A2 hypoDMRs	chr2	163900350	163900671
A8:A2 hypoDMRs	chr2	164318546	164318561
A8:A2 hypoDMRs	chr2	165983713	165983742
A8:A2 hypoDMRs	chr2	166121159	166121167
A8:A2 hypoDMRs	chr2	167931584	167931625
A8:A2 hypoDMRs	chr2	169482105	169482229
A8:A2 hypoDMRs	chr2	173044784	173045083
A8:A2 hypoDMRs	chr2	173158207	173158248
A8:A2 hypoDMRs	chr2	173633812	173633903
A8:A2 hypoDMRs	chr2	174296053	174296097
A8:A2 hypoDMRs	chr2	180787971	180787983
A8:A2 hypoDMRs	chr3	7516535	7516613
A8:A2 hypoDMRs	chr3	9526203	9526419
A8:A2 hypoDMRs	chr3	30266765	30266982
A8:A2 hypoDMRs	chr3	31074744	31074789
A8:A2 hypoDMRs	chr3	32626434	32626455
A8:A2 hypoDMRs	chr3	37380113	37380134
A8:A2 hypoDMRs	chr3	37769109	37769238
A8:A2 hypoDMRs	chr3	51572874	51572900
A8:A2 hypoDMRs	chr3	52400283	52400464
A8:A2 hypoDMRs	chr3	53466757	53466812
A8:A2 hypoDMRs	chr3	66400937	66401020
A8:A2 hypoDMRs	chr3	69290043	69290081
A8:A2 hypoDMRs	chr3	69393924	69393980
A8:A2 hypoDMRs	chr3	84744691	84744719
A8:A2 hypoDMRs	chr3	89302840	89302910
A8:A2 hypoDMRs	chr3	95428644	95428746
A8:A2 hypoDMRs	chr3	96825469	96825507
A8:A2 hypoDMRs	chr3	108096354	108096422
A8:A2 hypoDMRs	chr3	127797455	127797652
A8:A2 hypoDMRs	chr3	131485806	131485826
A8:A2 hypoDMRs	chr3	136725397	136725418
A8:A2 hypoDMRs	chr3	138134201	138134250
A8:A2 hypoDMRs	chr3	144561723	144561762
A8:A2 hypoDMRs	chr3	146442381	146442415
A8:A2 hypoDMRs	chr3	148998500	148998543
A8:A2 hypoDMRs	chr3	153582273	153582336
A8:A2 hypoDMRs	chr3	153669227	153669263
A8:A2 hypoDMRs	chr3	154133753	154133761
A8:A2 hypoDMRs	chr4	9131708	9131853
A8:A2 hypoDMRs	chr4	14633336	14633359
A8:A2 hypoDMRs	chr4	33495155	33495181
A8:A2 hypoDMRs	chr4	34908164	34908325
A8:A2 hypoDMRs	chr4	35097358	35097463
A8:A2 hypoDMRs	chr4	43371762	43372046
A8:A2 hypoDMRs	chr4	43415704	43415806
A8:A2 hypoDMRs	chr4	55708044	55708243
A8:A2 hypoDMRs	chr4	55750558	55750614
A8:A2 hypoDMRs	chr4	77979884	77979902
A8:A2 hypoDMRs	chr4	86885808	86885930
A8:A2 hypoDMRs	chr4	100057738	100057769
A8:A2 hypoDMRs	chr4	105131838	105132152
A8:A2 hypoDMRs	chr4	106767716	106767893
A8:A2 hypoDMRs	chr4	106954956	106955018
A8:A2 hypoDMRs	chr4	116731293	116731391
A8:A2 hypoDMRs	chr4	117140312	117140395
A8:A2 hypoDMRs	chr4	117277069	117277286
A8:A2 hypoDMRs	chr4	117342173	117342454
A8:A2 hypoDMRs	chr4	117344050	117344111
A8:A2 hypoDMRs	chr4	118147592	118147809
A8:A2 hypoDMRs	chr4	119468411	119468497
A8:A2 hypoDMRs	chr4	120063809	120063854
A8:A2 hypoDMRs	chr4	123295242	123295292
A8:A2 hypoDMRs	chr4	123690465	123690583
A8:A2 hypoDMRs	chr4	124526875	124526943
A8:A2 hypoDMRs	chr4	124816280	124816394
A8:A2 hypoDMRs	chr4	126098031	126098082
A8:A2 hypoDMRs	chr4	126153105	126153139
A8:A2 hypoDMRs	chr4	132961315	132961363
A8:A2 hypoDMRs	chr4	134067534	134067547
A8:A2 hypoDMRs	chr4	134162088	134162185
A8:A2 hypoDMRs	chr4	139226574	139226693
A8:A2 hypoDMRs	chr4	139556237	139556299
A8:A2 hypoDMRs	chr4	139889312	139889342
A8:A2 hypoDMRs	chr4	140858290	140858405
A8:A2 hypoDMRs	chr4	141681045	141681126
A8:A2 hypoDMRs	chr4	142042855	142043049
A8:A2 hypoDMRs	chr4	144643751	144643759
A8:A2 hypoDMRs	chr4	146942306	146942367
A8:A2 hypoDMRs	chr4	149995096	149995117
A8:A2 hypoDMRs	chr5	9058963	9059009
A8:A2 hypoDMRs	chr5	15904222	15904319
A8:A2 hypoDMRs	chr5	21175348	21175527
A8:A2 hypoDMRs	chr5	24482373	24482421
A8:A2 hypoDMRs	chr5	29784980	29785135
A8:A2 hypoDMRs	chr5	30921040	30921076
A8:A2 hypoDMRs	chr5	31034847	31034939
A8:A2 hypoDMRs	chr5	34921540	34921693
A8:A2 hypoDMRs	chr5	36374145	36374243
A8:A2 hypoDMRs	chr5	36549631	36550015
A8:A2 hypoDMRs	chr5	44218900	44218928
A8:A2 hypoDMRs	chr5	44244335	44244564
A8:A2 hypoDMRs	chr5	52543562	52543617
A8:A2 hypoDMRs	chr5	64701472	64701552
A8:A2 hypoDMRs	chr5	65955523	65955589
A8:A2 hypoDMRs	chr5	73009742	73009752
A8:A2 hypoDMRs	chr5	75814706	75814803
A8:A2 hypoDMRs	chr5	77067472	77067533
A8:A2 hypoDMRs	chr5	92332874	92332980
A8:A2 hypoDMRs	chr5	92364137	92365111
A8:A2 hypoDMRs	chr5	103737604	103737656
A8:A2 hypoDMRs	chr5	112887084	112887251
A8:A2 hypoDMRs	chr5	113990240	113990274
A8:A2 hypoDMRs	chr5	118981137	118981174
A8:A2 hypoDMRs	chr5	121940906	121940996
A8:A2 hypoDMRs	chr5	121956498	121956637
A8:A2 hypoDMRs	chr5	121967067	121967221
A8:A2 hypoDMRs	chr5	122669643	122669665
A8:A2 hypoDMRs	chr5	125057973	125058196
A8:A2 hypoDMRs	chr5	125183630	125183760
A8:A2 hypoDMRs	chr5	128552964	128553077
A8:A2 hypoDMRs	chr5	130032673	130032711
A8:A2 hypoDMRs	chr5	134155911	134156349
A8:A2 hypoDMRs	chr5	135134506	135134586
A8:A2 hypoDMRs	chr5	136129821	136129843
A8:A2 hypoDMRs	chr5	137788400	137788450
A8:A2 hypoDMRs	chr5	139386961	139387332
A8:A2 hypoDMRs	chr5	139795012	139795205
A8:A2 hypoDMRs	chr5	144219315	144219447
A8:A2 hypoDMRs	chr5	145218404	145218418
A8:A2 hypoDMRs	chr6	4747278	4747356
A8:A2 hypoDMRs	chr6	4749136	4749158
A8:A2 hypoDMRs	chr6	5588568	5588574
A8:A2 hypoDMRs	chr6	22019828	22020015
A8:A2 hypoDMRs	chr6	25687877	25687997
A8:A2 hypoDMRs	chr6	31113153	31113232
A8:A2 hypoDMRs	chr6	31368274	31368328
A8:A2 hypoDMRs	chr6	31572844	31572898
A8:A2 hypoDMRs	chr6	56917113	56917183
A8:A2 hypoDMRs	chr6	57374763	57374852
A8:A2 hypoDMRs	chr6	57512608	57512640
A8:A2 hypoDMRs	chr6	72636420	72636485
A8:A2 hypoDMRs	chr6	72878132	72878149
A8:A2 hypoDMRs	chr6	82902804	82902843
A8:A2 hypoDMRs	chr6	84135685	84135753
A8:A2 hypoDMRs	chr6	89353205	89353245
A8:A2 hypoDMRs	chr6	100232214	100232328
A8:A2 hypoDMRs	chr6	100644981	100645420
A8:A2 hypoDMRs	chr6	113479622	113479778
A8:A2 hypoDMRs	chr6	113672858	113673205
A8:A2 hypoDMRs	chr6	121078935	121079087
A8:A2 hypoDMRs	chr6	124733131	124733332
A8:A2 hypoDMRs	chr6	124882992	124883120
A8:A2 hypoDMRs	chr6	125081752	125081784
A8:A2 hypoDMRs	chr6	141633381	141633391
A8:A2 hypoDMRs	chr6	142538498	142538609
A8:A2 hypoDMRs	chr6	142768814	142768827
A8:A2 hypoDMRs	chr6	142943872	142944197
A8:A2 hypoDMRs	chr6	143423761	143423767
A8:A2 hypoDMRs	chr6	145441457	145441656
A8:A2 hypoDMRs	chr6	147405041	147405134
A8:A2 hypoDMRs	chr7	3430470	3430498
A8:A2 hypoDMRs	chr7	8093020	8093060
A8:A2 hypoDMRs	chr7	12928850	12928950
A8:A2 hypoDMRs	chr7	16264406	16264514
A8:A2 hypoDMRs	chr7	19764090	19764133
A8:A2 hypoDMRs	chr7	26307694	26307716
A8:A2 hypoDMRs	chr7	26835671	26836188
A8:A2 hypoDMRs	chr7	27652509	27652569
A8:A2 hypoDMRs	chr7	28592477	28592507
A8:A2 hypoDMRs	chr7	30295375	30295468
A8:A2 hypoDMRs	chr7	30821584	30821722
A8:A2 hypoDMRs	chr7	31085223	31085298
A8:A2 hypoDMRs	chr7	39589608	39589663
A8:A2 hypoDMRs	chr7	45570306	45570371
A8:A2 hypoDMRs	chr7	55982508	55982602
A8:A2 hypoDMRs	chr7	62231389	62231597
A8:A2 hypoDMRs	chr7	65868354	65868373
A8:A2 hypoDMRs	chr7	66175940	66175959
A8:A2 hypoDMRs	chr7	66196687	66196814
A8:A2 hypoDMRs	chr7	68318788	68318908
A8:A2 hypoDMRs	chr7	72166259	72166288
A8:A2 hypoDMRs	chr7	79312527	79312829
A8:A2 hypoDMRs	chr7	80444927	80444987
A8:A2 hypoDMRs	chr7	81277308	81277316
A8:A2 hypoDMRs	chr7	84801123	84801256
A8:A2 hypoDMRs	chr7	98106899	98106913
A8:A2 hypoDMRs	chr7	112229312	112229406
A8:A2 hypoDMRs	chr7	118574256	118574501
A8:A2 hypoDMRs	chr7	118772718	118772740
A8:A2 hypoDMRs	chr7	124131489	124131607
A8:A2 hypoDMRs	chr7	126103121	126103167
A8:A2 hypoDMRs	chr7	127717198	127717239
A8:A2 hypoDMRs	chr7	128132320	128132410
A8:A2 hypoDMRs	chr7	130407727	130407936
A8:A2 hypoDMRs	chr7	131205991	131206009
A8:A2 hypoDMRs	chr7	131801261	131801408
A8:A2 hypoDMRs	chr7	132726219	132726366
A8:A2 hypoDMRs	chr7	138963840	138963872
A8:A2 hypoDMRs	chr8	13240267	13240303
A8:A2 hypoDMRs	chr8	18747673	18747700
A8:A2 hypoDMRs	chr8	26362083	26362199
A8:A2 hypoDMRs	chr8	26748801	26748832
A8:A2 hypoDMRs	chr8	35387676	35387794
A8:A2 hypoDMRs	chr8	40883808	40883858
A8:A2 hypoDMRs	chr8	46438549	46438586
A8:A2 hypoDMRs	chr8	60927351	60927522
A8:A2 hypoDMRs	chr8	61908666	61908989
A8:A2 hypoDMRs	chr8	64677518	64677526
A8:A2 hypoDMRs	chr8	70371997	70372118
A8:A2 hypoDMRs	chr8	70789013	70789029
A8:A2 hypoDMRs	chr8	70825628	70825942
A8:A2 hypoDMRs	chr8	71544059	71544280
A8:A2 hypoDMRs	chr8	72495527	72495598
A8:A2 hypoDMRs	chr8	75743170	75743234
A8:A2 hypoDMRs	chr8	79501593	79501607
A8:A2 hypoDMRs	chr8	84350713	84350836
A8:A2 hypoDMRs	chr8	86593046	86593112
A8:A2 hypoDMRs	chr8	91755208	91755245
A8:A2 hypoDMRs	chr8	94400909	94400940
A8:A2 hypoDMRs	chr8	108885737	108885754
A8:A2 hypoDMRs	chr8	109991544	109991586
A8:A2 hypoDMRs	chr8	110950359	110950463
A8:A2 hypoDMRs	chr8	117163392	117163686
A8:A2 hypoDMRs	chr8	117304029	117304139
A8:A2 hypoDMRs	chr8	119895748	119895906
A8:A2 hypoDMRs	chr8	120062971	120063139
A8:A2 hypoDMRs	chr8	120331222	120331427
A8:A2 hypoDMRs	chr8	123230561	123230699
A8:A2 hypoDMRs	chr8	123245506	123245688
A8:A2 hypoDMRs	chr8	123643506	123643666
A8:A2 hypoDMRs	chr8	127008583	127008626
A8:A2 hypoDMRs	chr9	29706705	29706729
A8:A2 hypoDMRs	chr9	42034248	42034307
A8:A2 hypoDMRs	chr9	42196094	42196339
A8:A2 hypoDMRs	chr9	45597998	45598513
A8:A2 hypoDMRs	chr9	46216780	46216896
A8:A2 hypoDMRs	chr9	47637893	47637929
A8:A2 hypoDMRs	chr9	64356550	64356595
A8:A2 hypoDMRs	chr9	65123869	65123892
A8:A2 hypoDMRs	chr9	71832915	71833000
A8:A2 hypoDMRs	chr9	72289706	72289728
A8:A2 hypoDMRs	chr9	72478306	72478364
A8:A2 hypoDMRs	chr9	74897111	74897291
A8:A2 hypoDMRs	chr9	74920446	74920452
A8:A2 hypoDMRs	chr9	77933402	77933473
A8:A2 hypoDMRs	chr9	97788137	97788392
A8:A2 hypoDMRs	chr9	98369871	98369877
A8:A2 hypoDMRs	chr9	102728465	102728575
A8:A2 hypoDMRs	chr9	102931026	102931049
A8:A2 hypoDMRs	chr9	103226760	103226959
A8:A2 hypoDMRs	chr9	106237538	106237649
A8:A2 hypoDMRs	chr9	106266593	106266607
A8:A2 hypoDMRs	chr9	108063656	108063681
A8:A2 hypoDMRs	chr9	111562868	111562888
A8:A2 hypoDMRs	chr9	117216912	117216926
A8:A2 hypoDMRs	chr9	119408254	119408857
A8:A2 hypoDMRs	chr9	121302239	121302288
A8:A2 hypoDMRs	chr9	122023895	122023989
A8:A2 hypoDMRs	chr9	123251146	123251174
A8:A2 hypoDMRs	chrX	7750639	7750697
A8:A2 hypoDMRs	chrX	9200486	9200530
A8:A2 hypoDMRs	chrX	36329305	36329327
A8:A2 hypoDMRs	chrX	36989631	36989768
A8:A2 hypoDMRs	chrX	38709684	38709742
A8:A2 hypoDMRs	chrX	48453608	48453617
A8:A2 hypoDMRs	chrX	50597337	50597385
A8:A2 hypoDMRs	chrX	58031543	58031574
A8:A2 hypoDMRs	chrX	73228791	73228853
A8:A2 hypoDMRs	chrX	85574054	85574095
A8:A2 hypoDMRs	chrX	106485564	106485604
A8:A2 hypoDMRs	chrX	111895056	111895117
A8:A2 hypoDMRs	chrX	140599020	140599067
A8:A2 hypoDMRs	chrX	140665297	140665348
A8:A2 hypoDMRs	chrX	144275827	144276006
A8:A2 hypoDMRs	chrX	158043190	158043257
A8:A2 hypoDMRs	chrX	159988560	159988605
A8:A2 hypoDMRs	chrX	162159338	162159392
A8:A2 hypoDMRs	chrX	169986706	169986761

## Sheet: late single
Label	chr	start	end
A16:A8 hyperDMRs	chr1	33754228	33754290
A16:A8 hyperDMRs	chr1	36554756	36554813
A16:A8 hyperDMRs	chr1	36569784	36569860
A16:A8 hyperDMRs	chr1	46600470	46600502
A16:A8 hyperDMRs	chr1	51934674	51934733
A16:A8 hyperDMRs	chr1	63266944	63267068
A16:A8 hyperDMRs	chr1	67240277	67240354
A16:A8 hyperDMRs	chr1	89962469	89962494
A16:A8 hyperDMRs	chr1	95856491	95856581
A16:A8 hyperDMRs	chr1	95882308	95882467
A16:A8 hyperDMRs	chr1	95903633	95904112
A16:A8 hyperDMRs	chr1	96533371	96533460
A16:A8 hyperDMRs	chr1	98935813	98935827
A16:A8 hyperDMRs	chr1	98974918	98975107
A16:A8 hyperDMRs	chr1	99130782	99130838
A16:A8 hyperDMRs	chr1	99202971	99202977
A16:A8 hyperDMRs	chr1	106301505	106301511
A16:A8 hyperDMRs	chr1	106716673	106716687
A16:A8 hyperDMRs	chr1	107794586	107794838
A16:A8 hyperDMRs	chr1	108176461	108176535
A16:A8 hyperDMRs	chr1	120043521	120043654
A16:A8 hyperDMRs	chr1	123530937	123531287
A16:A8 hyperDMRs	chr1	132120045	132120269
A16:A8 hyperDMRs	chr1	132347719	132347922
A16:A8 hyperDMRs	chr1	135110737	135110760
A16:A8 hyperDMRs	chr1	136187470	136187478
A16:A8 hyperDMRs	chr1	136952888	136952946
A16:A8 hyperDMRs	chr1	152414590	152414682
A16:A8 hyperDMRs	chr1	166308718	166309580
A16:A8 hyperDMRs	chr1	167254578	167254764
A16:A8 hyperDMRs	chr1	172001934	172001956
A16:A8 hyperDMRs	chr1	179874355	179874678
A16:A8 hyperDMRs	chr1	181904402	181904412
A16:A8 hyperDMRs	chr1	184793316	184793380
A16:A8 hyperDMRs	chr1	189559936	189560045
A16:A8 hyperDMRs	chr10	8866648	8866750
A16:A8 hyperDMRs	chr10	21212849	21212909
A16:A8 hyperDMRs	chr10	26564670	26564687
A16:A8 hyperDMRs	chr10	27878553	27878591
A16:A8 hyperDMRs	chr10	38774664	38774802
A16:A8 hyperDMRs	chr10	41598285	41598469
A16:A8 hyperDMRs	chr10	59223369	59223410
A16:A8 hyperDMRs	chr10	59590123	59590187
A16:A8 hyperDMRs	chr10	59845888	59845898
A16:A8 hyperDMRs	chr10	60931989	60932073
A16:A8 hyperDMRs	chr10	65389477	65389543
A16:A8 hyperDMRs	chr10	73764988	73765030
A16:A8 hyperDMRs	chr10	74990942	74990996
A16:A8 hyperDMRs	chr10	75853120	75853139
A16:A8 hyperDMRs	chr10	79735573	79735619
A16:A8 hyperDMRs	chr10	80021371	80021468
A16:A8 hyperDMRs	chr10	81401838	81401967
A16:A8 hyperDMRs	chr10	84760835	84760948
A16:A8 hyperDMRs	chr10	86506192	86506242
A16:A8 hyperDMRs	chr10	86939067	86939314
A16:A8 hyperDMRs	chr10	94829734	94829952
A16:A8 hyperDMRs	chr10	95409246	95409414
A16:A8 hyperDMRs	chr10	99169047	99169093
A16:A8 hyperDMRs	chr10	108621030	108621299
A16:A8 hyperDMRs	chr11	6650761	6650835
A16:A8 hyperDMRs	chr11	35401297	35401606
A16:A8 hyperDMRs	chr11	43634091	43634256
A16:A8 hyperDMRs	chr11	46039117	46039133
A16:A8 hyperDMRs	chr11	51925720	51925814
A16:A8 hyperDMRs	chr11	70073952	70074138
A16:A8 hyperDMRs	chr11	76328289	76328332
A16:A8 hyperDMRs	chr11	76679843	76679978
A16:A8 hyperDMRs	chr11	83019923	83019930
A16:A8 hyperDMRs	chr11	87755481	87755514
A16:A8 hyperDMRs	chr11	96795508	96795537
A16:A8 hyperDMRs	chr11	98464189	98464486
A16:A8 hyperDMRs	chr11	98709264	98709438
A16:A8 hyperDMRs	chr11	98780457	98780498
A16:A8 hyperDMRs	chr11	101263454	101263538
A16:A8 hyperDMRs	chr11	104273527	104273605
A16:A8 hyperDMRs	chr11	108656332	108656342
A16:A8 hyperDMRs	chr11	109874163	109874244
A16:A8 hyperDMRs	chr11	112784796	112784830
A16:A8 hyperDMRs	chr11	113132635	113132671
A16:A8 hyperDMRs	chr12	3837114	3837415
A16:A8 hyperDMRs	chr12	6588111	6588270
A16:A8 hyperDMRs	chr12	13577276	13577526
A16:A8 hyperDMRs	chr12	14175074	14175305
A16:A8 hyperDMRs	chr12	15076559	15076575
A16:A8 hyperDMRs	chr12	20700508	20700602
A16:A8 hyperDMRs	chr12	23426852	23426910
A16:A8 hyperDMRs	chr12	24252035	24252074
A16:A8 hyperDMRs	chr12	33780903	33780933
A16:A8 hyperDMRs	chr12	54652212	54652349
A16:A8 hyperDMRs	chr12	69179472	69179554
A16:A8 hyperDMRs	chr12	77060216	77060506
A16:A8 hyperDMRs	chr12	81771896	81771906
A16:A8 hyperDMRs	chr12	85698190	85698219
A16:A8 hyperDMRs	chr12	103686591	103686869
A16:A8 hyperDMRs	chr12	110779341	110779546
A16:A8 hyperDMRs	chr13	3236512	3236596
A16:A8 hyperDMRs	chr13	15615611	15615635
A16:A8 hyperDMRs	chr13	35189095	35189139
A16:A8 hyperDMRs	chr13	40917905	40917925
A16:A8 hyperDMRs	chr13	55187263	55187312
A16:A8 hyperDMRs	chr13	58668869	58668899
A16:A8 hyperDMRs	chr13	66129606	66129828
A16:A8 hyperDMRs	chr13	68455085	68455128
A16:A8 hyperDMRs	chr13	93199590	93199625
A16:A8 hyperDMRs	chr13	95328615	95328726
A16:A8 hyperDMRs	chr13	95888725	95888819
A16:A8 hyperDMRs	chr13	98994150	98994202
A16:A8 hyperDMRs	chr13	113021936	113021995
A16:A8 hyperDMRs	chr13	114234165	114234619
A16:A8 hyperDMRs	chr13	114270285	114270483
A16:A8 hyperDMRs	chr13	114353294	114353821
A16:A8 hyperDMRs	chr13	114431184	114431288
A16:A8 hyperDMRs	chr13	114994014	114994326
A16:A8 hyperDMRs	chr13	115744370	115744753
A16:A8 hyperDMRs	chr13	117996973	117997331
A16:A8 hyperDMRs	chr13	118671290	118671313
A16:A8 hyperDMRs	chr13	118784713	118785069
A16:A8 hyperDMRs	chr13	119000176	119000680
A16:A8 hyperDMRs	chr14	15641607	15641613
A16:A8 hyperDMRs	chr14	20695506	20695609
A16:A8 hyperDMRs	chr14	21362015	21362041
A16:A8 hyperDMRs	chr14	29489686	29489706
A16:A8 hyperDMRs	chr14	34764628	34764897
A16:A8 hyperDMRs	chr14	41591621	41591633
A16:A8 hyperDMRs	chr14	42718546	42718736
A16:A8 hyperDMRs	chr14	48738101	48738121
A16:A8 hyperDMRs	chr14	64138719	64138932
A16:A8 hyperDMRs	chr14	85709436	85709732
A16:A8 hyperDMRs	chr14	100982354	100982364
A16:A8 hyperDMRs	chr14	104189847	104189853
A16:A8 hyperDMRs	chr14	121261468	121261990
A16:A8 hyperDMRs	chr14	121405349	121405535
A16:A8 hyperDMRs	chr15	7149806	7149855
A16:A8 hyperDMRs	chr15	7174873	7175224
A16:A8 hyperDMRs	chr15	13063706	13063714
A16:A8 hyperDMRs	chr15	25364563	25364610
A16:A8 hyperDMRs	chr15	27856101	27856193
A16:A8 hyperDMRs	chr15	37804532	37804555
A16:A8 hyperDMRs	chr15	38371887	38371955
A16:A8 hyperDMRs	chr15	50088432	50088446
A16:A8 hyperDMRs	chr15	59311468	59311709
A16:A8 hyperDMRs	chr15	72809753	72809785
A16:A8 hyperDMRs	chr15	74788087	74788163
A16:A8 hyperDMRs	chr15	75996900	75997040
A16:A8 hyperDMRs	chr15	75997979	75998172
A16:A8 hyperDMRs	chr15	79261140	79261234
A16:A8 hyperDMRs	chr15	79270591	79270598
A16:A8 hyperDMRs	chr15	84358091	84358109
A16:A8 hyperDMRs	chr15	86707970	86708157
A16:A8 hyperDMRs	chr15	88890528	88890576
A16:A8 hyperDMRs	chr15	91106175	91106231
A16:A8 hyperDMRs	chr15	96371695	96371771
A16:A8 hyperDMRs	chr16	3362154	3362385
A16:A8 hyperDMRs	chr16	4935525	4935561
A16:A8 hyperDMRs	chr16	10784292	10784317
A16:A8 hyperDMRs	chr16	18159411	18159534
A16:A8 hyperDMRs	chr16	18588892	18588939
A16:A8 hyperDMRs	chr16	18976432	18976482
A16:A8 hyperDMRs	chr16	24231655	24231770
A16:A8 hyperDMRs	chr16	30873605	30873791
A16:A8 hyperDMRs	chr16	31428192	31428296
A16:A8 hyperDMRs	chr16	31429704	31429714
A16:A8 hyperDMRs	chr16	45843807	45843930
A16:A8 hyperDMRs	chr16	50841384	50841402
A16:A8 hyperDMRs	chr16	50994918	50995109
A16:A8 hyperDMRs	chr16	72970682	72970812
A16:A8 hyperDMRs	chr16	83058304	83058394
A16:A8 hyperDMRs	chr16	92028092	92028412
A16:A8 hyperDMRs	chr16	94856731	94856923
A16:A8 hyperDMRs	chr16	95935607	95935727
A16:A8 hyperDMRs	chr17	3325297	3325381
A16:A8 hyperDMRs	chr17	5911825	5911861
A16:A8 hyperDMRs	chr17	5949624	5949692
A16:A8 hyperDMRs	chr17	6321348	6321354
A16:A8 hyperDMRs	chr17	8002341	8002664
A16:A8 hyperDMRs	chr17	8465363	8465536
A16:A8 hyperDMRs	chr17	12637094	12637220
A16:A8 hyperDMRs	chr17	15146139	15146172
A16:A8 hyperDMRs	chr17	23290439	23290461
A16:A8 hyperDMRs	chr17	23755898	23755992
A16:A8 hyperDMRs	chr17	23806974	23807058
A16:A8 hyperDMRs	chr17	24206804	24206912
A16:A8 hyperDMRs	chr17	28253207	28253577
A16:A8 hyperDMRs	chr17	28391920	28391964
A16:A8 hyperDMRs	chr17	32528839	32528946
A16:A8 hyperDMRs	chr17	34934742	34934787
A16:A8 hyperDMRs	chr17	35231184	35231237
A16:A8 hyperDMRs	chr17	46775700	46775846
A16:A8 hyperDMRs	chr17	47462278	47462591
A16:A8 hyperDMRs	chr17	70818073	70818108
A16:A8 hyperDMRs	chr17	74898273	74898279
A16:A8 hyperDMRs	chr17	75539023	75539080
A16:A8 hyperDMRs	chr17	77395862	77395939
A16:A8 hyperDMRs	chr17	77398033	77398172
A16:A8 hyperDMRs	chr17	82552449	82552463
A16:A8 hyperDMRs	chr17	83007006	83007038
A16:A8 hyperDMRs	chr17	83732337	83732428
A16:A8 hyperDMRs	chr17	83945978	83945984
A16:A8 hyperDMRs	chr17	84802820	84802846
A16:A8 hyperDMRs	chr17	85627059	85627065
A16:A8 hyperDMRs	chr17	86783096	86783152
A16:A8 hyperDMRs	chr17	86803872	86803931
A16:A8 hyperDMRs	chr17	87063610	87063854
A16:A8 hyperDMRs	chr17	87360416	87360444
A16:A8 hyperDMRs	chr17	87580792	87580908
A16:A8 hyperDMRs	chr17	87774885	87775358
A16:A8 hyperDMRs	chr17	88090177	88090343
A16:A8 hyperDMRs	chr17	88371360	88371374
A16:A8 hyperDMRs	chr18	22784597	22784849
A16:A8 hyperDMRs	chr18	31833168	31833216
A16:A8 hyperDMRs	chr18	33542879	33542889
A16:A8 hyperDMRs	chr18	33723109	33723489
A16:A8 hyperDMRs	chr18	34784010	34784043
A16:A8 hyperDMRs	chr18	37356885	37357161
A16:A8 hyperDMRs	chr18	37521914	37521924
A16:A8 hyperDMRs	chr18	38590508	38590682
A16:A8 hyperDMRs	chr18	51706253	51706293
A16:A8 hyperDMRs	chr18	54900571	54900579
A16:A8 hyperDMRs	chr18	66514420	66514534
A16:A8 hyperDMRs	chr18	82762617	82762662
A16:A8 hyperDMRs	chr19	5307254	5307306
A16:A8 hyperDMRs	chr19	5937702	5937757
A16:A8 hyperDMRs	chr19	7070405	7070465
A16:A8 hyperDMRs	chr19	17249927	17250207
A16:A8 hyperDMRs	chr19	21027406	21027738
A16:A8 hyperDMRs	chr19	23758776	23758786
A16:A8 hyperDMRs	chr19	42772865	42772871
A16:A8 hyperDMRs	chr19	53424832	53424898
A16:A8 hyperDMRs	chr2	13010956	13011315
A16:A8 hyperDMRs	chr2	30552398	30552579
A16:A8 hyperDMRs	chr2	54599505	54599610
A16:A8 hyperDMRs	chr2	62643457	62643485
A16:A8 hyperDMRs	chr2	75791990	75792012
A16:A8 hyperDMRs	chr2	83120023	83120095
A16:A8 hyperDMRs	chr2	84922611	84923059
A16:A8 hyperDMRs	chr2	84937334	84937544
A16:A8 hyperDMRs	chr2	85062603	85063332
A16:A8 hyperDMRs	chr2	85155248	85155536
A16:A8 hyperDMRs	chr2	86086335	86086349
A16:A8 hyperDMRs	chr2	86462464	86462587
A16:A8 hyperDMRs	chr2	86466563	86466758
A16:A8 hyperDMRs	chr2	86499086	86499437
A16:A8 hyperDMRs	chr2	87078478	87078798
A16:A8 hyperDMRs	chr2	87125580	87125995
A16:A8 hyperDMRs	chr2	87503990	87504250
A16:A8 hyperDMRs	chr2	87716886	87717117
A16:A8 hyperDMRs	chr2	87785245	87785506
A16:A8 hyperDMRs	chr2	87976995	87977396
A16:A8 hyperDMRs	chr2	88165301	88165564
A16:A8 hyperDMRs	chr2	88814475	88814853
A16:A8 hyperDMRs	chr2	89560730	89561076
A16:A8 hyperDMRs	chr2	91873356	91873362
A16:A8 hyperDMRs	chr2	92224761	92224775
A16:A8 hyperDMRs	chr2	92350340	92350697
A16:A8 hyperDMRs	chr2	92660759	92661110
A16:A8 hyperDMRs	chr2	92703735	92704025
A16:A8 hyperDMRs	chr2	92881800	92882121
A16:A8 hyperDMRs	chr2	92888697	92889240
A16:A8 hyperDMRs	chr2	93068629	93068646
A16:A8 hyperDMRs	chr2	93133472	93133678
A16:A8 hyperDMRs	chr2	93242051	93242242
A16:A8 hyperDMRs	chr2	93261731	93262010
A16:A8 hyperDMRs	chr2	93357170	93357419
A16:A8 hyperDMRs	chr2	93444233	93444452
A16:A8 hyperDMRs	chr2	93467866	93468057
A16:A8 hyperDMRs	chr2	93524995	93525363
A16:A8 hyperDMRs	chr2	93527085	93527272
A16:A8 hyperDMRs	chr2	93556475	93556624
A16:A8 hyperDMRs	chr2	93559396	93559501
A16:A8 hyperDMRs	chr2	93835940	93835979
A16:A8 hyperDMRs	chr2	94902772	94902778
A16:A8 hyperDMRs	chr2	96532721	96532753
A16:A8 hyperDMRs	chr2	101133566	101133874
A16:A8 hyperDMRs	chr2	102441244	102441260
A16:A8 hyperDMRs	chr2	103011240	103011246
A16:A8 hyperDMRs	chr2	103054785	103054877
A16:A8 hyperDMRs	chr2	105336477	105337012
A16:A8 hyperDMRs	chr2	113820295	113820352
A16:A8 hyperDMRs	chr2	118554787	118555135
A16:A8 hyperDMRs	chr2	119712414	119712590
A16:A8 hyperDMRs	chr2	120055451	120055986
A16:A8 hyperDMRs	chr2	120475357	120475707
A16:A8 hyperDMRs	chr2	121141294	121141874
A16:A8 hyperDMRs	chr2	122322707	122322713
A16:A8 hyperDMRs	chr2	123754541	123754617
A16:A8 hyperDMRs	chr2	144516642	144516954
A16:A8 hyperDMRs	chr2	144525940	144526010
A16:A8 hyperDMRs	chr2	145791485	145791493
A16:A8 hyperDMRs	chr2	145852344	145852742
A16:A8 hyperDMRs	chr2	145854313	145854770
A16:A8 hyperDMRs	chr2	145857835	145857932
A16:A8 hyperDMRs	chr2	145914452	145914519
A16:A8 hyperDMRs	chr2	145916600	145917041
A16:A8 hyperDMRs	chr2	146039034	146039155
A16:A8 hyperDMRs	chr2	146045898	146046330
A16:A8 hyperDMRs	chr2	146053694	146053729
A16:A8 hyperDMRs	chr2	146070500	146070549
A16:A8 hyperDMRs	chr2	146074730	146074968
A16:A8 hyperDMRs	chr2	146077193	146077270
A16:A8 hyperDMRs	chr2	146093919	146094287
A16:A8 hyperDMRs	chr2	146107574	146107670
A16:A8 hyperDMRs	chr2	146340118	146340595
A16:A8 hyperDMRs	chr2	146445366	146445802
A16:A8 hyperDMRs	chr2	146592771	146593023
A16:A8 hyperDMRs	chr2	146611312	146611683
A16:A8 hyperDMRs	chr2	146633481	146633491
A16:A8 hyperDMRs	chr2	147162425	147162443
A16:A8 hyperDMRs	chr2	152754470	152754540
A16:A8 hyperDMRs	chr2	163914171	163914259
A16:A8 hyperDMRs	chr2	166950848	166950896
A16:A8 hyperDMRs	chr2	168107163	168107205
A16:A8 hyperDMRs	chr2	169783429	169783460
A16:A8 hyperDMRs	chr2	169944672	169944830
A16:A8 hyperDMRs	chr2	171078666	171078680
A16:A8 hyperDMRs	chr2	173937779	173937810
A16:A8 hyperDMRs	chr2	174328915	174329014
A16:A8 hyperDMRs	chr2	179698695	179698760
A16:A8 hyperDMRs	chr3	10088267	10088412
A16:A8 hyperDMRs	chr3	65150066	65150080
A16:A8 hyperDMRs	chr3	67680687	67681021
A16:A8 hyperDMRs	chr3	78354503	78354519
A16:A8 hyperDMRs	chr3	97392733	97392781
A16:A8 hyperDMRs	chr3	100223156	100223170
A16:A8 hyperDMRs	chr3	103140319	103140428
A16:A8 hyperDMRs	chr3	104433852	104434042
A16:A8 hyperDMRs	chr3	108940434	108940477
A16:A8 hyperDMRs	chr3	116107091	116107097
A16:A8 hyperDMRs	chr3	122021787	122021793
A16:A8 hyperDMRs	chr3	127962487	127962545
A16:A8 hyperDMRs	chr3	130756186	130756405
A16:A8 hyperDMRs	chr3	138643934	138644009
A16:A8 hyperDMRs	chr3	142688457	142688618
A16:A8 hyperDMRs	chr4	6688800	6688813
A16:A8 hyperDMRs	chr4	43524466	43524481
A16:A8 hyperDMRs	chr4	52834353	52834418
A16:A8 hyperDMRs	chr4	55000868	55000962
A16:A8 hyperDMRs	chr4	57842714	57842759
A16:A8 hyperDMRs	chr4	65280369	65280383
A16:A8 hyperDMRs	chr4	110015521	110015860
A16:A8 hyperDMRs	chr4	118692633	118692685
A16:A8 hyperDMRs	chr4	123051143	123051193
A16:A8 hyperDMRs	chr4	125131344	125131412
A16:A8 hyperDMRs	chr4	129239282	129239307
A16:A8 hyperDMRs	chr4	134164482	134164590
A16:A8 hyperDMRs	chr4	134371099	134371147
A16:A8 hyperDMRs	chr4	137729006	137729157
A16:A8 hyperDMRs	chr4	139807392	139807542
A16:A8 hyperDMRs	chr4	146942371	146942393
A16:A8 hyperDMRs	chr4	148134971	148135137
A16:A8 hyperDMRs	chr4	148701268	148701279
A16:A8 hyperDMRs	chr4	153866632	153866675
A16:A8 hyperDMRs	chr4	155654899	155654992
A16:A8 hyperDMRs	chr4	155962456	155962484
A16:A8 hyperDMRs	chr5	17198306	17198312
A16:A8 hyperDMRs	chr5	24474235	24474264
A16:A8 hyperDMRs	chr5	31887756	31887810
A16:A8 hyperDMRs	chr5	43103806	43104047
A16:A8 hyperDMRs	chr5	54077984	54078034
A16:A8 hyperDMRs	chr5	64960883	64960990
A16:A8 hyperDMRs	chr5	76183197	76183211
A16:A8 hyperDMRs	chr5	86318668	86318726
A16:A8 hyperDMRs	chr5	93841714	93842125
A16:A8 hyperDMRs	chr5	102810521	102810664
A16:A8 hyperDMRs	chr5	103972594	103972627
A16:A8 hyperDMRs	chr5	106664449	106664474
A16:A8 hyperDMRs	chr5	107296439	107296462
A16:A8 hyperDMRs	chr5	110363214	110363405
A16:A8 hyperDMRs	chr5	110481026	110481103
A16:A8 hyperDMRs	chr5	114216488	114216500
A16:A8 hyperDMRs	chr5	124005596	124005662
A16:A8 hyperDMRs	chr5	124010856	124010910
A16:A8 hyperDMRs	chr5	125253875	125253989
A16:A8 hyperDMRs	chr5	128507337	128507347
A16:A8 hyperDMRs	chr5	134029158	134029182
A16:A8 hyperDMRs	chr5	142931372	142931458
A16:A8 hyperDMRs	chr6	26496619	26496866
A16:A8 hyperDMRs	chr6	28639383	28639395
A16:A8 hyperDMRs	chr6	31880422	31880473
A16:A8 hyperDMRs	chr6	33583823	33583854
A16:A8 hyperDMRs	chr6	33689949	33690126
A16:A8 hyperDMRs	chr6	34105245	34105733
A16:A8 hyperDMRs	chr6	34128971	34129078
A16:A8 hyperDMRs	chr6	34130377	34130641
A16:A8 hyperDMRs	chr6	34373793	34374008
A16:A8 hyperDMRs	chr6	36098179	36098640
A16:A8 hyperDMRs	chr6	36603949	36604108
A16:A8 hyperDMRs	chr6	36638696	36639012
A16:A8 hyperDMRs	chr6	36713951	36713957
A16:A8 hyperDMRs	chr6	36729038	36729317
A16:A8 hyperDMRs	chr6	37117449	37117475
A16:A8 hyperDMRs	chr6	37391500	37391640
A16:A8 hyperDMRs	chr6	39526938	39527041
A16:A8 hyperDMRs	chr6	52175746	52175776
A16:A8 hyperDMRs	chr6	85207148	85207217
A16:A8 hyperDMRs	chr6	87502846	87502912
A16:A8 hyperDMRs	chr6	90232873	90232883
A16:A8 hyperDMRs	chr6	97354629	97354885
A16:A8 hyperDMRs	chr6	100155982	100156000
A16:A8 hyperDMRs	chr6	108429840	108429948
A16:A8 hyperDMRs	chr6	118304400	118304430
A16:A8 hyperDMRs	chr6	124635251	124635494
A16:A8 hyperDMRs	chr6	134133583	134133993
A16:A8 hyperDMRs	chr6	135180523	135180625
A16:A8 hyperDMRs	chr6	135296542	135296573
A16:A8 hyperDMRs	chr6	136690054	136690128
A16:A8 hyperDMRs	chr6	147606837	147606963
A16:A8 hyperDMRs	chr7	4866721	4866947
A16:A8 hyperDMRs	chr7	6995728	6995914
A16:A8 hyperDMRs	chr7	7080832	7080859
A16:A8 hyperDMRs	chr7	7209846	7209859
A16:A8 hyperDMRs	chr7	7278303	7278409
A16:A8 hyperDMRs	chr7	11354786	11354853
A16:A8 hyperDMRs	chr7	12128994	12129428
A16:A8 hyperDMRs	chr7	25120507	25120580
A16:A8 hyperDMRs	chr7	25903390	25903398
A16:A8 hyperDMRs	chr7	27302772	27303032
A16:A8 hyperDMRs	chr7	30585999	30586261
A16:A8 hyperDMRs	chr7	31547006	31547012
A16:A8 hyperDMRs	chr7	32430219	32430579
A16:A8 hyperDMRs	chr7	34985428	34985452
A16:A8 hyperDMRs	chr7	35964246	35964252
A16:A8 hyperDMRs	chr7	37934375	37934457
A16:A8 hyperDMRs	chr7	45082802	45082841
A16:A8 hyperDMRs	chr7	49503225	49503261
A16:A8 hyperDMRs	chr7	64504671	64504813
A16:A8 hyperDMRs	chr7	70350377	70350427
A16:A8 hyperDMRs	chr7	71376420	71376545
A16:A8 hyperDMRs	chr7	72917229	72917241
A16:A8 hyperDMRs	chr7	74068577	74069094
A16:A8 hyperDMRs	chr7	74402837	74402849
A16:A8 hyperDMRs	chr7	74499874	74500262
A16:A8 hyperDMRs	chr7	74501474	74501685
A16:A8 hyperDMRs	chr7	75127095	75127287
A16:A8 hyperDMRs	chr7	75614897	75615069
A16:A8 hyperDMRs	chr7	78147306	78147334
A16:A8 hyperDMRs	chr7	79176324	79176332
A16:A8 hyperDMRs	chr7	79198638	79198646
A16:A8 hyperDMRs	chr7	80110088	80110096
A16:A8 hyperDMRs	chr7	94848625	94848703
A16:A8 hyperDMRs	chr7	96754158	96754257
A16:A8 hyperDMRs	chr7	96923474	96923645
A16:A8 hyperDMRs	chr7	97791606	97791632
A16:A8 hyperDMRs	chr7	98534553	98534581
A16:A8 hyperDMRs	chr7	99161397	99161403
A16:A8 hyperDMRs	chr7	100532118	100532126
A16:A8 hyperDMRs	chr7	101692415	101692785
A16:A8 hyperDMRs	chr7	107690573	107690585
A16:A8 hyperDMRs	chr7	112681114	112681135
A16:A8 hyperDMRs	chr7	117258031	117258218
A16:A8 hyperDMRs	chr7	127092312	127092460
A16:A8 hyperDMRs	chr7	128582682	128582720
A16:A8 hyperDMRs	chr7	142654343	142654389
A16:A8 hyperDMRs	chr8	7749859	7749938
A16:A8 hyperDMRs	chr8	9175693	9175959
A16:A8 hyperDMRs	chr8	12113118	12113317
A16:A8 hyperDMRs	chr8	20384762	20384792
A16:A8 hyperDMRs	chr8	34076170	34076326
A16:A8 hyperDMRs	chr8	34451416	34451842
A16:A8 hyperDMRs	chr8	36676062	36676070
A16:A8 hyperDMRs	chr8	40610243	40610330
A16:A8 hyperDMRs	chr8	71685736	71685800
A16:A8 hyperDMRs	chr8	88627199	88627338
A16:A8 hyperDMRs	chr8	94181592	94181761
A16:A8 hyperDMRs	chr8	105613394	105613669
A16:A8 hyperDMRs	chr8	108900549	108900606
A16:A8 hyperDMRs	chr8	109997673	109997751
A16:A8 hyperDMRs	chr8	111879945	111880052
A16:A8 hyperDMRs	chr8	119445364	119445438
A16:A8 hyperDMRs	chr8	119972665	119972748
A16:A8 hyperDMRs	chr8	126908936	126909064
A16:A8 hyperDMRs	chr9	21474649	21474679
A16:A8 hyperDMRs	chr9	21947399	21947413
A16:A8 hyperDMRs	chr9	23083913	23084007
A16:A8 hyperDMRs	chr9	31203665	31203769
A16:A8 hyperDMRs	chr9	31316219	31316287
A16:A8 hyperDMRs	chr9	61339264	61339307
A16:A8 hyperDMRs	chr9	61401760	61402017
A16:A8 hyperDMRs	chr9	64232316	64232371
A16:A8 hyperDMRs	chr9	67138480	67138486
A16:A8 hyperDMRs	chr9	67291596	67291876
A16:A8 hyperDMRs	chr9	67874246	67874254
A16:A8 hyperDMRs	chr9	71644063	71644073
A16:A8 hyperDMRs	chr9	84774831	84774873
A16:A8 hyperDMRs	chr9	85873656	85873678
A16:A8 hyperDMRs	chr9	89066523	89066580
A16:A8 hyperDMRs	chr9	90118919	90119032
A16:A8 hyperDMRs	chr9	91300805	91300994
A16:A8 hyperDMRs	chr9	113988807	113988895
A16:A8 hyperDMRs	chrX	8074460	8074558
A16:A8 hyperDMRs	chrX	8893578	8893638
A16:A8 hyperDMRs	chrX	13846719	13846746
A16:A8 hyperDMRs	chrX	48034519	48034551
A16:A8 hyperDMRs	chrX	48341763	48341819
A16:A8 hyperDMRs	chrX	48454562	48454652
A16:A8 hyperDMRs	chrX	55999269	55999387
A16:A8 hyperDMRs	chrX	57503649	57503677
A16:A8 hyperDMRs	chrX	86192089	86192137
A16:A8 hyperDMRs	chrX	98937242	98937295
A16:A8 hyperDMRs	chrX	99820611	99820619
A16:A8 hyperDMRs	chrX	101850219	101850256
A16:A8 hyperDMRs	chrX	103165278	103165298
A16:A8 hyperDMRs	chrX	104199766	104199866
A16:A8 hyperDMRs	chrX	134751051	134751089
A16:A8 hyperDMRs	chrX	135008748	135008770
A16:A8 hyperDMRs	chrX	136490965	136491057
A16:A8 hyperDMRs	chrX	140061129	140061176
A16:A8 hyperDMRs	chrX	159988342	159988384
A16:A8 hyperDMRs	chrX	162829091	162829139
A16:A8 hyperDMRs	chrX	169983650	169983697
A16:A8 hyperDMRs	chrX	169987047	169987069
A16:A8 hypoDMRs	chr1	5072710	5072758
A16:A8 hypoDMRs	chr1	21080391	21080411
A16:A8 hypoDMRs	chr1	32073778	32073848
A16:A8 hypoDMRs	chr1	34307349	34307402
A16:A8 hypoDMRs	chr1	34666561	34666800
A16:A8 hypoDMRs	chr1	35754284	35754370
A16:A8 hypoDMRs	chr1	38108672	38108682
A16:A8 hypoDMRs	chr1	54850040	54850241
A16:A8 hypoDMRs	chr1	66017633	66017670
A16:A8 hypoDMRs	chr1	88205353	88205396
A16:A8 hypoDMRs	chr1	111612941	111612951
A16:A8 hypoDMRs	chr1	119511161	119511174
A16:A8 hypoDMRs	chr1	120561960	120561974
A16:A8 hypoDMRs	chr1	135797446	135797452
A16:A8 hypoDMRs	chr1	136682610	136682833
A16:A8 hypoDMRs	chr1	138947807	138947882
A16:A8 hypoDMRs	chr1	162847428	162847444
A16:A8 hypoDMRs	chr1	165663470	165663488
A16:A8 hypoDMRs	chr1	175632643	175632672
A16:A8 hypoDMRs	chr1	180394249	180394267
A16:A8 hypoDMRs	chr1	182829227	182829239
A16:A8 hypoDMRs	chr1	188036182	188036275
A16:A8 hypoDMRs	chr1	190833091	190833126
A16:A8 hypoDMRs	chr1	192125976	192126046
A16:A8 hypoDMRs	chr10	4426825	4426929
A16:A8 hypoDMRs	chr10	7268308	7268314
A16:A8 hypoDMRs	chr10	9900066	9900076
A16:A8 hypoDMRs	chr10	21271758	21271946
A16:A8 hypoDMRs	chr10	40325750	40325783
A16:A8 hypoDMRs	chr10	42207001	42207077
A16:A8 hypoDMRs	chr10	79928979	79929239
A16:A8 hypoDMRs	chr10	80923557	80923707
A16:A8 hypoDMRs	chr10	81978788	81978907
A16:A8 hypoDMRs	chr10	84853286	84853375
A16:A8 hypoDMRs	chr10	86777735	86777777
A16:A8 hypoDMRs	chr10	93538919	93538998
A16:A8 hypoDMRs	chr10	95219107	95219324
A16:A8 hypoDMRs	chr10	95340543	95340627
A16:A8 hypoDMRs	chr10	99181489	99181713
A16:A8 hypoDMRs	chr10	108455592	108455760
A16:A8 hypoDMRs	chr10	111783152	111783168
A16:A8 hypoDMRs	chr10	117072427	117072549
A16:A8 hypoDMRs	chr10	117358903	117358915
A16:A8 hypoDMRs	chr10	119262520	119262666
A16:A8 hypoDMRs	chr10	120377407	120377444
A16:A8 hypoDMRs	chr10	121121738	121121884
A16:A8 hypoDMRs	chr10	122826923	122827000
A16:A8 hypoDMRs	chr10	122886257	122886283
A16:A8 hypoDMRs	chr10	127520003	127520405
A16:A8 hypoDMRs	chr10	127572997	127573014
A16:A8 hypoDMRs	chr10	127936383	127936433
A16:A8 hypoDMRs	chr10	128957673	128957774
A16:A8 hypoDMRs	chr11	8843140	8843216
A16:A8 hypoDMRs	chr11	40348699	40348775
A16:A8 hypoDMRs	chr11	43836603	43836694
A16:A8 hypoDMRs	chr11	45890690	45890737
A16:A8 hypoDMRs	chr11	49795422	49795448
A16:A8 hypoDMRs	chr11	55130117	55130135
A16:A8 hypoDMRs	chr11	60731621	60731666
A16:A8 hypoDMRs	chr11	64589979	64589993
A16:A8 hypoDMRs	chr11	70678330	70678341
A16:A8 hypoDMRs	chr11	76506744	76506752
A16:A8 hypoDMRs	chr11	78825878	78825919
A16:A8 hypoDMRs	chr11	88895189	88895217
A16:A8 hypoDMRs	chr11	89723452	89723603
A16:A8 hypoDMRs	chr11	91783069	91783083
A16:A8 hypoDMRs	chr11	94391858	94391930
A16:A8 hypoDMRs	chr11	97684858	97684986
A16:A8 hypoDMRs	chr11	98969594	98969624
A16:A8 hypoDMRs	chr11	100809062	100809099
A16:A8 hypoDMRs	chr11	102265893	102265997
A16:A8 hypoDMRs	chr11	103140827	103140898
A16:A8 hypoDMRs	chr11	111605244	111605477
A16:A8 hypoDMRs	chr11	113748109	113748223
A16:A8 hypoDMRs	chr11	115850646	115850660
A16:A8 hypoDMRs	chr11	116189695	116189775
A16:A8 hypoDMRs	chr11	116190760	116190917
A16:A8 hypoDMRs	chr11	117264012	117264375
A16:A8 hypoDMRs	chr11	118431668	118431718
A16:A8 hypoDMRs	chr11	118725916	118725987
A16:A8 hypoDMRs	chr11	119544434	119544634
A16:A8 hypoDMRs	chr11	119937729	119937800
A16:A8 hypoDMRs	chr11	120498139	120498328
A16:A8 hypoDMRs	chr11	120618576	120618777
A16:A8 hypoDMRs	chr11	120820300	120820353
A16:A8 hypoDMRs	chr12	7859732	7859787
A16:A8 hypoDMRs	chr12	12324491	12324519
A16:A8 hypoDMRs	chr12	20961772	20961822
A16:A8 hypoDMRs	chr12	21939373	21939408
A16:A8 hypoDMRs	chr12	28800452	28800874
A16:A8 hypoDMRs	chr12	35516577	35516647
A16:A8 hypoDMRs	chr12	36980261	36980271
A16:A8 hypoDMRs	chr12	37273697	37273703
A16:A8 hypoDMRs	chr12	38715223	38715606
A16:A8 hypoDMRs	chr12	43670751	43670852
A16:A8 hypoDMRs	chr12	58156229	58156245
A16:A8 hypoDMRs	chr12	69423079	69423137
A16:A8 hypoDMRs	chr12	72627671	72628098
A16:A8 hypoDMRs	chr12	75701287	75701422
A16:A8 hypoDMRs	chr12	81155906	81155922
A16:A8 hypoDMRs	chr12	101151494	101151814
A16:A8 hypoDMRs	chr12	108234926	108234989
A16:A8 hypoDMRs	chr12	111794144	111794400
A16:A8 hypoDMRs	chr12	111820807	111820945
A16:A8 hypoDMRs	chr13	24411294	24411322
A16:A8 hypoDMRs	chr13	28872893	28872911
A16:A8 hypoDMRs	chr13	37838671	37838799
A16:A8 hypoDMRs	chr13	38525766	38525860
A16:A8 hypoDMRs	chr13	43975412	43975455
A16:A8 hypoDMRs	chr13	44762900	44762912
A16:A8 hypoDMRs	chr13	59446477	59446524
A16:A8 hypoDMRs	chr13	63901942	63901959
A16:A8 hypoDMRs	chr13	94290657	94290688
A16:A8 hypoDMRs	chr13	97435071	97435163
A16:A8 hypoDMRs	chr13	111769152	111769166
A16:A8 hypoDMRs	chr13	112507062	112507183
A16:A8 hypoDMRs	chr14	7939074	7939227
A16:A8 hypoDMRs	chr14	16938897	16939034
A16:A8 hypoDMRs	chr14	19311563	19311649
A16:A8 hypoDMRs	chr14	19311775	19311875
A16:A8 hypoDMRs	chr14	20695724	20695826
A16:A8 hypoDMRs	chr14	29185937	29185974
A16:A8 hypoDMRs	chr14	31439383	31439580
A16:A8 hypoDMRs	chr14	47635195	47635229
A16:A8 hypoDMRs	chr14	51908798	51908950
A16:A8 hypoDMRs	chr14	53427986	53427999
A16:A8 hypoDMRs	chr14	63142589	63142699
A16:A8 hypoDMRs	chr14	65864050	65864272
A16:A8 hypoDMRs	chr14	67749403	67749471
A16:A8 hypoDMRs	chr14	103083119	103083222
A16:A8 hypoDMRs	chr14	118910174	118910333
A16:A8 hypoDMRs	chr15	11082636	11082654
A16:A8 hypoDMRs	chr15	25364190	25364208
A16:A8 hypoDMRs	chr15	25678671	25678700
A16:A8 hypoDMRs	chr15	25803546	25803583
A16:A8 hypoDMRs	chr15	27888273	27888307
A16:A8 hypoDMRs	chr15	31571942	31572126
A16:A8 hypoDMRs	chr15	54914792	54914810
A16:A8 hypoDMRs	chr15	58985979	58986030
A16:A8 hypoDMRs	chr15	64449650	64449718
A16:A8 hypoDMRs	chr15	73746815	73746928
A16:A8 hypoDMRs	chr15	78467287	78467391
A16:A8 hypoDMRs	chr15	79435676	79435805
A16:A8 hypoDMRs	chr15	80672081	80672161
A16:A8 hypoDMRs	chr15	83748898	83748909
A16:A8 hypoDMRs	chr15	85684365	85684475
A16:A8 hypoDMRs	chr15	85743468	85743521
A16:A8 hypoDMRs	chr15	88852809	88852950
A16:A8 hypoDMRs	chr15	89416206	89416242
A16:A8 hypoDMRs	chr15	97015950	97016016
A16:A8 hypoDMRs	chr15	97023637	97023912
A16:A8 hypoDMRs	chr15	97027470	97027695
A16:A8 hypoDMRs	chr15	99101475	99101535
A16:A8 hypoDMRs	chr15	100382048	100382104
A16:A8 hypoDMRs	chr15	103655488	103655574
A16:A8 hypoDMRs	chr16	14200713	14200783
A16:A8 hypoDMRs	chr16	17257713	17257781
A16:A8 hypoDMRs	chr16	18058341	18058402
A16:A8 hypoDMRs	chr16	25518012	25518104
A16:A8 hypoDMRs	chr16	30260757	30260938
A16:A8 hypoDMRs	chr16	35564349	35564542
A16:A8 hypoDMRs	chr16	38703397	38703422
A16:A8 hypoDMRs	chr16	50030798	50031089
A16:A8 hypoDMRs	chr16	55814043	55814288
A16:A8 hypoDMRs	chr16	78459660	78459809
A16:A8 hypoDMRs	chr16	87719827	87719920
A16:A8 hypoDMRs	chr16	88225897	88225909
A16:A8 hypoDMRs	chr16	96357637	96357793
A16:A8 hypoDMRs	chr17	6201124	6201132
A16:A8 hypoDMRs	chr17	8928986	8929119
A16:A8 hypoDMRs	chr17	24880619	24880633
A16:A8 hypoDMRs	chr17	24881417	24881505
A16:A8 hypoDMRs	chr17	27023706	27023763
A16:A8 hypoDMRs	chr17	27986229	27986254
A16:A8 hypoDMRs	chr17	31856802	31856928
A16:A8 hypoDMRs	chr17	33950969	33951027
A16:A8 hypoDMRs	chr17	35161255	35161366
A16:A8 hypoDMRs	chr17	35220795	35220827
A16:A8 hypoDMRs	chr17	43502788	43502836
A16:A8 hypoDMRs	chr17	45646117	45646150
A16:A8 hypoDMRs	chr17	46265737	46265761
A16:A8 hypoDMRs	chr17	46439443	46439624
A16:A8 hypoDMRs	chr17	47792440	47792473
A16:A8 hypoDMRs	chr17	49399777	49399867
A16:A8 hypoDMRs	chr17	56279910	56279947
A16:A8 hypoDMRs	chr17	62782932	62783060
A16:A8 hypoDMRs	chr17	72195145	72195252
A16:A8 hypoDMRs	chr17	73886872	73886905
A16:A8 hypoDMRs	chr17	80433961	80434001
A16:A8 hypoDMRs	chr17	83043329	83043365
A16:A8 hypoDMRs	chr17	83360925	83360935
A16:A8 hypoDMRs	chr17	83399522	83399536
A16:A8 hypoDMRs	chr17	84033720	84033828
A16:A8 hypoDMRs	chr17	86732254	86732309
A16:A8 hypoDMRs	chr18	9282639	9282716
A16:A8 hypoDMRs	chr18	24156037	24156077
A16:A8 hypoDMRs	chr18	30269338	30269363
A16:A8 hypoDMRs	chr18	38415813	38415857
A16:A8 hypoDMRs	chr18	38887920	38888050
A16:A8 hypoDMRs	chr18	39537338	39537428
A16:A8 hypoDMRs	chr18	39595955	39596084
A16:A8 hypoDMRs	chr18	44400389	44400409
A16:A8 hypoDMRs	chr18	44554779	44554789
A16:A8 hypoDMRs	chr18	56556777	56556852
A16:A8 hypoDMRs	chr18	58115520	58115670
A16:A8 hypoDMRs	chr18	59287197	59287237
A16:A8 hypoDMRs	chr18	61639741	61639758
A16:A8 hypoDMRs	chr18	62059991	62059997
A16:A8 hypoDMRs	chr18	68187008	68187139
A16:A8 hypoDMRs	chr18	68302910	68302926
A16:A8 hypoDMRs	chr18	75118398	75118420
A16:A8 hypoDMRs	chr18	76072336	76072482
A16:A8 hypoDMRs	chr18	83046422	83046517
A16:A8 hypoDMRs	chr19	4061531	4061865
A16:A8 hypoDMRs	chr19	4172963	4173245
A16:A8 hypoDMRs	chr19	4615678	4615890
A16:A8 hypoDMRs	chr19	6181417	6181493
A16:A8 hypoDMRs	chr19	7075510	7075545
A16:A8 hypoDMRs	chr19	7182560	7182575
A16:A8 hypoDMRs	chr19	7196816	7196903
A16:A8 hypoDMRs	chr19	10181520	10181734
A16:A8 hypoDMRs	chr19	21937987	21938275
A16:A8 hypoDMRs	chr19	25060623	25060678
A16:A8 hypoDMRs	chr19	25271766	25271790
A16:A8 hypoDMRs	chr19	36808608	36808897
A16:A8 hypoDMRs	chr19	41109582	41109813
A16:A8 hypoDMRs	chr19	41330693	41330767
A16:A8 hypoDMRs	chr19	41375745	41376042
A16:A8 hypoDMRs	chr19	42029940	42029954
A16:A8 hypoDMRs	chr19	43788936	43789049
A16:A8 hypoDMRs	chr19	43890054	43890285
A16:A8 hypoDMRs	chr19	53349155	53349405
A16:A8 hypoDMRs	chr19	53369282	53369337
A16:A8 hypoDMRs	chr19	56505856	56505870
A16:A8 hypoDMRs	chr2	9874656	9874697
A16:A8 hypoDMRs	chr2	30375925	30376035
A16:A8 hypoDMRs	chr2	31501472	31501779
A16:A8 hypoDMRs	chr2	32431000	32431194
A16:A8 hypoDMRs	chr2	32475410	32475501
A16:A8 hypoDMRs	chr2	32689820	32690010
A16:A8 hypoDMRs	chr2	50022721	50022858
A16:A8 hypoDMRs	chr2	72912649	72912698
A16:A8 hypoDMRs	chr2	85958679	85958922
A16:A8 hypoDMRs	chr2	102112263	102112421
A16:A8 hypoDMRs	chr2	102112863	102113242
A16:A8 hypoDMRs	chr2	103454624	103454651
A16:A8 hypoDMRs	chr2	103899902	103900064
A16:A8 hypoDMRs	chr2	104243656	104243720
A16:A8 hypoDMRs	chr2	104270429	104270670
A16:A8 hypoDMRs	chr2	104546760	104547025
A16:A8 hypoDMRs	chr2	104733642	104733949
A16:A8 hypoDMRs	chr2	104867529	104867723
A16:A8 hypoDMRs	chr2	105638784	105638794
A16:A8 hypoDMRs	chr2	106551623	106551812
A16:A8 hypoDMRs	chr2	106570966	106571370
A16:A8 hypoDMRs	chr2	132687552	132687646
A16:A8 hypoDMRs	chr2	144167123	144167133
A16:A8 hypoDMRs	chr2	144312258	144312365
A16:A8 hypoDMRs	chr2	144338695	144338747
A16:A8 hypoDMRs	chr2	144453748	144453762
A16:A8 hypoDMRs	chr2	144697567	144697575
A16:A8 hypoDMRs	chr2	145884971	145885074
A16:A8 hypoDMRs	chr2	151292132	151292346
A16:A8 hypoDMRs	chr2	152686872	152686890
A16:A8 hypoDMRs	chr2	157653580	157653630
A16:A8 hypoDMRs	chr2	157915174	157915334
A16:A8 hypoDMRs	chr2	164791723	164792136
A16:A8 hypoDMRs	chr2	164892172	164892297
A16:A8 hypoDMRs	chr2	166675040	166675050
A16:A8 hypoDMRs	chr2	167692379	167692394
A16:A8 hypoDMRs	chr2	167713651	167713685
A16:A8 hypoDMRs	chr2	170094432	170094501
A16:A8 hypoDMRs	chr2	172698678	172698828
A16:A8 hypoDMRs	chr2	173152007	173152145
A16:A8 hypoDMRs	chr2	173181937	173182059
A16:A8 hypoDMRs	chr2	174284207	174284271
A16:A8 hypoDMRs	chr2	174298596	174298650
A16:A8 hypoDMRs	chr2	180114312	180114327
A16:A8 hypoDMRs	chr3	17335880	17335886
A16:A8 hypoDMRs	chr3	27155073	27155188
A16:A8 hypoDMRs	chr3	53372168	53372197
A16:A8 hypoDMRs	chr3	69186829	69186966
A16:A8 hypoDMRs	chr3	90458495	90458606
A16:A8 hypoDMRs	chr3	94355720	94355861
A16:A8 hypoDMRs	chr3	94935018	94935086
A16:A8 hypoDMRs	chr3	95139590	95139739
A16:A8 hypoDMRs	chr3	95865709	95865780
A16:A8 hypoDMRs	chr3	98044713	98044818
A16:A8 hypoDMRs	chr3	98185491	98185497
A16:A8 hypoDMRs	chr3	103409954	103409984
A16:A8 hypoDMRs	chr3	108940109	108940183
A16:A8 hypoDMRs	chr3	109685747	109685759
A16:A8 hypoDMRs	chr3	121214682	121214731
A16:A8 hypoDMRs	chr3	121804101	121804293
A16:A8 hypoDMRs	chr3	131365058	131365076
A16:A8 hypoDMRs	chr3	138239146	138239205
A16:A8 hypoDMRs	chr3	145643189	145643217
A16:A8 hypoDMRs	chr3	145900098	145900144
A16:A8 hypoDMRs	chr3	149210562	149210753
A16:A8 hypoDMRs	chr3	152394632	152394660
A16:A8 hypoDMRs	chr3	152563186	152563332
A16:A8 hypoDMRs	chr3	152763465	152763505
A16:A8 hypoDMRs	chr3	155141167	155141206
A16:A8 hypoDMRs	chr4	34197294	34197320
A16:A8 hypoDMRs	chr4	41700012	41700117
A16:A8 hypoDMRs	chr4	53246370	53246385
A16:A8 hypoDMRs	chr4	56444185	56444599
A16:A8 hypoDMRs	chr4	57282154	57282424
A16:A8 hypoDMRs	chr4	57285071	57285113
A16:A8 hypoDMRs	chr4	58579936	58579944
A16:A8 hypoDMRs	chr4	60380079	60380180
A16:A8 hypoDMRs	chr4	62702435	62702552
A16:A8 hypoDMRs	chr4	107999046	107999075
A16:A8 hypoDMRs	chr4	108154657	108154853
A16:A8 hypoDMRs	chr4	112979641	112979698
A16:A8 hypoDMRs	chr4	115972622	115972660
A16:A8 hypoDMRs	chr4	116012876	116012900
A16:A8 hypoDMRs	chr4	118110220	118110234
A16:A8 hypoDMRs	chr4	118286921	118287139
A16:A8 hypoDMRs	chr4	119958481	119958826
A16:A8 hypoDMRs	chr4	123026171	123026185
A16:A8 hypoDMRs	chr4	123117156	123117191
A16:A8 hypoDMRs	chr4	126097969	126097988
A16:A8 hypoDMRs	chr4	133775040	133775046
A16:A8 hypoDMRs	chr4	134476973	134476999
A16:A8 hypoDMRs	chr4	134495293	134495421
A16:A8 hypoDMRs	chr4	141317163	141317185
A16:A8 hypoDMRs	chr4	141893473	141893514
A16:A8 hypoDMRs	chr4	146475017	146475066
A16:A8 hypoDMRs	chr4	148463703	148463764
A16:A8 hypoDMRs	chr4	150808075	150808082
A16:A8 hypoDMRs	chr4	151351830	151351920
A16:A8 hypoDMRs	chr4	152214885	152215271
A16:A8 hypoDMRs	chr4	154798815	154798854
A16:A8 hypoDMRs	chr5	4004919	4004971
A16:A8 hypoDMRs	chr5	8993890	8993954
A16:A8 hypoDMRs	chr5	25019307	25019495
A16:A8 hypoDMRs	chr5	33217539	33217615
A16:A8 hypoDMRs	chr5	40471491	40471515
A16:A8 hypoDMRs	chr5	49754845	49754935
A16:A8 hypoDMRs	chr5	54053387	54053468
A16:A8 hypoDMRs	chr5	64500424	64500481
A16:A8 hypoDMRs	chr5	65231446	65231490
A16:A8 hypoDMRs	chr5	72202040	72202096
A16:A8 hypoDMRs	chr5	89209193	89209270
A16:A8 hypoDMRs	chr5	94518378	94518521
A16:A8 hypoDMRs	chr5	96489240	96489258
A16:A8 hypoDMRs	chr5	113218362	113218570
A16:A8 hypoDMRs	chr5	114796931	114797003
A16:A8 hypoDMRs	chr5	115866775	115866781
A16:A8 hypoDMRs	chr5	117546894	117546918
A16:A8 hypoDMRs	chr5	117945878	117945914
A16:A8 hypoDMRs	chr5	118344080	118344152
A16:A8 hypoDMRs	chr5	120521058	120521146
A16:A8 hypoDMRs	chr5	128806590	128806676
A16:A8 hypoDMRs	chr5	134592088	134592219
A16:A8 hypoDMRs	chr5	137123137	137123287
A16:A8 hypoDMRs	chr5	137747571	137747606
A16:A8 hypoDMRs	chr5	138920417	138920480
A16:A8 hypoDMRs	chr5	142977340	142977354
A16:A8 hypoDMRs	chr5	146960897	146960966
A16:A8 hypoDMRs	chr5	148965624	148965642
A16:A8 hypoDMRs	chr5	149157576	149157767
A16:A8 hypoDMRs	chr5	149853123	149853184
A16:A8 hypoDMRs	chr5	151163180	151163186
A16:A8 hypoDMRs	chr6	10076964	10077275
A16:A8 hypoDMRs	chr6	15136407	15136415
A16:A8 hypoDMRs	chr6	23038785	23038879
A16:A8 hypoDMRs	chr6	31936297	31936366
A16:A8 hypoDMRs	chr6	34713011	34713057
A16:A8 hypoDMRs	chr6	35258671	35258707
A16:A8 hypoDMRs	chr6	35262115	35262146
A16:A8 hypoDMRs	chr6	35272550	35273015
A16:A8 hypoDMRs	chr6	50307506	50307524
A16:A8 hypoDMRs	chr6	51540658	51540677
A16:A8 hypoDMRs	chr6	71959269	71959460
A16:A8 hypoDMRs	chr6	72568865	72568892
A16:A8 hypoDMRs	chr6	82946580	82946722
A16:A8 hypoDMRs	chr6	83497642	83497689
A16:A8 hypoDMRs	chr6	89949941	89950029
A16:A8 hypoDMRs	chr6	99335607	99335704
A16:A8 hypoDMRs	chr6	103217321	103217476
A16:A8 hypoDMRs	chr6	113427804	113427875
A16:A8 hypoDMRs	chr6	114931919	114932001
A16:A8 hypoDMRs	chr6	119370261	119370555
A16:A8 hypoDMRs	chr6	124914187	124914435
A16:A8 hypoDMRs	chr6	128011340	128011350
A16:A8 hypoDMRs	chr6	135108691	135108721
A16:A8 hypoDMRs	chr6	135676337	135676548
A16:A8 hypoDMRs	chr6	145291456	145291522
A16:A8 hypoDMRs	chr6	145481797	145481807
A16:A8 hypoDMRs	chr6	146539279	146539296
A16:A8 hypoDMRs	chr7	4707460	4707558
A16:A8 hypoDMRs	chr7	6183933	6184116
A16:A8 hypoDMRs	chr7	6184726	6184842
A16:A8 hypoDMRs	chr7	9320528	9320753
A16:A8 hypoDMRs	chr7	12949371	12949456
A16:A8 hypoDMRs	chr7	16353843	16353928
A16:A8 hypoDMRs	chr7	16370298	16370610
A16:A8 hypoDMRs	chr7	16422385	16422452
A16:A8 hypoDMRs	chr7	16490193	16490241
A16:A8 hypoDMRs	chr7	16710809	16710935
A16:A8 hypoDMRs	chr7	16795901	16795984
A16:A8 hypoDMRs	chr7	16826643	16827005
A16:A8 hypoDMRs	chr7	17540163	17540222
A16:A8 hypoDMRs	chr7	17611302	17611341
A16:A8 hypoDMRs	chr7	17617839	17617922
A16:A8 hypoDMRs	chr7	17820936	17821103
A16:A8 hypoDMRs	chr7	18634713	18634732
A16:A8 hypoDMRs	chr7	19680300	19680369
A16:A8 hypoDMRs	chr7	20091234	20091326
A16:A8 hypoDMRs	chr7	24500485	24500530
A16:A8 hypoDMRs	chr7	30967761	30967824
A16:A8 hypoDMRs	chr7	31051533	31051570
A16:A8 hypoDMRs	chr7	35308207	35308217
A16:A8 hypoDMRs	chr7	37590520	37590532
A16:A8 hypoDMRs	chr7	45644214	45644226
A16:A8 hypoDMRs	chr7	47053043	47053305
A16:A8 hypoDMRs	chr7	48635155	48635215
A16:A8 hypoDMRs	chr7	49608102	49608186
A16:A8 hypoDMRs	chr7	50586475	50586483
A16:A8 hypoDMRs	chr7	64357478	64357493
A16:A8 hypoDMRs	chr7	65914530	65914613
A16:A8 hypoDMRs	chr7	67168578	67168605
A16:A8 hypoDMRs	chr7	75866498	75866904
A16:A8 hypoDMRs	chr7	75983637	75983648
A16:A8 hypoDMRs	chr7	98121004	98121038
A16:A8 hypoDMRs	chr7	99944682	99944973
A16:A8 hypoDMRs	chr7	99971824	99971918
A16:A8 hypoDMRs	chr7	110124597	110124879
A16:A8 hypoDMRs	chr7	112451454	112451469
A16:A8 hypoDMRs	chr7	114183126	114183180
A16:A8 hypoDMRs	chr7	119416632	119416657
A16:A8 hypoDMRs	chr7	128240265	128240311
A16:A8 hypoDMRs	chr7	133760076	133760238
A16:A8 hypoDMRs	chr7	136814182	136814280
A16:A8 hypoDMRs	chr7	137456286	137456292
A16:A8 hypoDMRs	chr7	141521495	141521510
A16:A8 hypoDMRs	chr7	142922700	142922803
A16:A8 hypoDMRs	chr7	144284623	144284683
A16:A8 hypoDMRs	chr7	144482388	144482412
A16:A8 hypoDMRs	chr8	9152591	9152816
A16:A8 hypoDMRs	chr8	31975866	31975917
A16:A8 hypoDMRs	chr8	32920874	32921111
A16:A8 hypoDMRs	chr8	34940468	34940488
A16:A8 hypoDMRs	chr8	35381946	35382329
A16:A8 hypoDMRs	chr8	36130717	36130741
A16:A8 hypoDMRs	chr8	36992749	36992755
A16:A8 hypoDMRs	chr8	38872216	38872266
A16:A8 hypoDMRs	chr8	40187409	40187470
A16:A8 hypoDMRs	chr8	40880753	40880979
A16:A8 hypoDMRs	chr8	70531871	70532157
A16:A8 hypoDMRs	chr8	72228388	72228540
A16:A8 hypoDMRs	chr8	84784357	84784407
A16:A8 hypoDMRs	chr8	88770228	88770254
A16:A8 hypoDMRs	chr8	94620279	94620351
A16:A8 hypoDMRs	chr8	106164824	106164863
A16:A8 hypoDMRs	chr8	107682006	107682040
A16:A8 hypoDMRs	chr8	109575311	109575325
A16:A8 hypoDMRs	chr8	111105894	111106088
A16:A8 hypoDMRs	chr8	115189908	115190001
A16:A8 hypoDMRs	chr8	119754247	119754265
A16:A8 hypoDMRs	chr8	122306052	122306246
A16:A8 hypoDMRs	chr8	124308418	124308666
A16:A8 hypoDMRs	chr8	124323566	124323604
A16:A8 hypoDMRs	chr9	7805041	7805084
A16:A8 hypoDMRs	chr9	21740553	21740801
A16:A8 hypoDMRs	chr9	31437763	31437889
A16:A8 hypoDMRs	chr9	43747832	43747942
A16:A8 hypoDMRs	chr9	44258792	44258830
A16:A8 hypoDMRs	chr9	44805897	44805983
A16:A8 hypoDMRs	chr9	47546102	47546327
A16:A8 hypoDMRs	chr9	61380631	61380673
A16:A8 hypoDMRs	chr9	62187108	62187133
A16:A8 hypoDMRs	chr9	63201467	63201518
A16:A8 hypoDMRs	chr9	65390429	65390458
A16:A8 hypoDMRs	chr9	71160858	71160872
A16:A8 hypoDMRs	chr9	78154840	78154979
A16:A8 hypoDMRs	chr9	83118570	83118617
A16:A8 hypoDMRs	chr9	86573807	86573822
A16:A8 hypoDMRs	chr9	100620198	100620287
A16:A8 hypoDMRs	chr9	102723366	102723520
A16:A8 hypoDMRs	chr9	103118350	103118367
A16:A8 hypoDMRs	chr9	106232565	106232697
A16:A8 hypoDMRs	chr9	111075840	111075862
A16:A8 hypoDMRs	chr9	119330028	119330220
A16:A8 hypoDMRs	chr9	119966755	119966850
A16:A8 hypoDMRs	chr9	121128083	121128101
A16:A8 hypoDMRs	chr9	121413404	121413484
A16:A8 hypoDMRs	chrX	7714217	7714257
A16:A8 hypoDMRs	chrX	12204120	12204143
A16:A8 hypoDMRs	chrX	12588044	12588101
A16:A8 hypoDMRs	chrX	32695793	32695925
A16:A8 hypoDMRs	chrX	34527399	34527466
A16:A8 hypoDMRs	chrX	57922093	57922275
A16:A8 hypoDMRs	chrX	60147647	60147670
A16:A8 hypoDMRs	chrX	71215089	71215119
A16:A8 hypoDMRs	chrX	71962677	71962695
A16:A8 hypoDMRs	chrX	75729951	75730049
A16:A8 hypoDMRs	chrX	94122806	94122837
A16:A8 hypoDMRs	chrX	95711876	95711940
A16:A8 hypoDMRs	chrX	104200488	104200521
A16:A8 hypoDMRs	chrX	129750511	129750597
A16:A8 hypoDMRs	chrX	136139349	136139387
A16:A8 hypoDMRs	chrX	159627220	159627235
A16:A8 hypoDMRs	chrX	162811072	162811082
A16:A8 hypoDMRs	chrY	1890919	1890954

## Sheet: progressive
Label	chr	start	end	Label	chr	start	end
A8:A2 hypoDMRs	chr3	27279398	27279785	A16:A8 hypoDMRs	chr3	27279713	27279761
A8:A2 hypoDMRs	chr4	96325371	96325582	A16:A8 hypoDMRs	chr4	96325534	96325567
A8:A2 hypoDMRs	chr6	84135227	84135330	A16:A8 hypoDMRs	chr6	84134879	84135232

## Sheet: inverse
Label	chr	start	end	Label	chr	start	end
A8:A2 hyperDMRs	chr1	133504935	133504945	A16:A8 hypoDMRs	chr1	133504935	133504945
A8:A2 hyperDMRs	chr1	183617406	183617543	A16:A8 hypoDMRs	chr1	183617496	183617543
A8:A2 hyperDMRs	chr1	191388737	191388785	A16:A8 hypoDMRs	chr1	191388737	191388785
A8:A2 hyperDMRs	chr10	67540841	67541043	A16:A8 hypoDMRs	chr10	67540927	67540972
A8:A2 hyperDMRs	chr10	75057500	75057562	A16:A8 hypoDMRs	chr10	75057500	75057562
A8:A2 hyperDMRs	chr12	59095543	59095645	A16:A8 hypoDMRs	chr12	59095543	59095669
A8:A2 hyperDMRs	chr12	87177280	87177288	A16:A8 hypoDMRs	chr12	87177280	87177288
A8:A2 hyperDMRs	chr15	82363841	82363971	A16:A8 hypoDMRs	chr15	82363917	82363971
A8:A2 hyperDMRs	chr16	29967627	29967641	A16:A8 hypoDMRs	chr16	29967627	29967641
A8:A2 hyperDMRs	chr16	36769919	36770222	A16:A8 hypoDMRs	chr16	36770179	36770252
A8:A2 hyperDMRs	chr17	87095955	87095967	A16:A8 hypoDMRs	chr17	87095884	87095967
A8:A2 hyperDMRs	chr18	49643784	49643811	A16:A8 hypoDMRs	chr18	49643792	49643811
A8:A2 hyperDMRs	chr18	75371339	75371534	A16:A8 hypoDMRs	chr18	75371339	75371534
A8:A2 hyperDMRs	chr2	120973498	120973533	A16:A8 hypoDMRs	chr2	120973498	120973520
A8:A2 hyperDMRs	chr2	133371897	133371903	A16:A8 hypoDMRs	chr2	133371897	133371903
A8:A2 hyperDMRs	chr3	51201920	51201961	A16:A8 hypoDMRs	chr3	51201920	51201961
A8:A2 hyperDMRs	chr3	139028707	139028717	A16:A8 hypoDMRs	chr3	139028707	139028717
A8:A2 hyperDMRs	chr4	128789882	128790307	A16:A8 hypoDMRs	chr4	128789912	128789926
A8:A2 hyperDMRs	chr4	154213251	154213500	A16:A8 hypoDMRs	chr4	154213179	154213500
A8:A2 hyperDMRs	chr7	18403339	18403631	A16:A8 hypoDMRs	chr7	18403369	18403911
A8:A2 hyperDMRs	chr7	19255439	19255581	A16:A8 hypoDMRs	chr7	19255490	19255576
A8:A2 hyperDMRs	chr7	59730593	59731000	A16:A8 hypoDMRs	chr7	59730593	59731000
A8:A2 hyperDMRs	chr7	97417105	97417288	A16:A8 hypoDMRs	chr7	97417217	97417288
A8:A2 hyperDMRs	chr7	127691739	127691871	A16:A8 hypoDMRs	chr7	127691821	127691871
A8:A2 hyperDMRs	chr8	33987486	33987492	A16:A8 hypoDMRs	chr8	33987484	33987494
A8:A2 hyperDMRs	chr8	115989135	115989157	A16:A8 hypoDMRs	chr8	115989135	115989153
A8:A2 hyperDMRs	chr8	121398766	121398792	A16:A8 hypoDMRs	chr8	121398766	121398808
A8:A2 hyperDMRs	chr8	124314852	124314887	A16:A8 hypoDMRs	chr8	124314777	124314857
A8:A2 hyperDMRs	chr9	24328362	24328457	A16:A8 hypoDMRs	chr9	24328396	24328558
A8:A2 hyperDMRs	chr9	66806063	66806082	A16:A8 hypoDMRs	chr9	66806057	66806126
A8:A2 hyperDMRs	chr9	105813227	105813237	A16:A8 hypoDMRs	chr9	105813225	105813237
A8:A2 hyperDMRs	chrX	13846349	13846406	A16:A8 hypoDMRs	chrX	13846400	13846418
A8:A2 hyperDMRs	chrX	51017958	51018018	A16:A8 hypoDMRs	chrX	51017958	51018041
A8:A2 hyperDMRs	chrX	75754140	75754391	A16:A8 hypoDMRs	chrX	75754101	75754423
A8:A2 hyperDMRs	chrX	106778002	106778016	A16:A8 hypoDMRs	chrX	106778008	106778016
A8:A2 hyperDMRs	chrX	115746549	115746555	A16:A8 hypoDMRs	chrX	115746549	115746555
A8:A2 hypoDMRs	chr1	16503897	16503951	A16:A8 hyperDMRs	chr1	16503947	16503953
A8:A2 hypoDMRs	chr10	109169673	109169691	A16:A8 hyperDMRs	chr10	109169673	109169683
A8:A2 hypoDMRs	chr11	107346862	107346872	A16:A8 hyperDMRs	chr11	107346856	107346872
A8:A2 hypoDMRs	chr12	91736310	91736343	A16:A8 hyperDMRs	chr12	91736310	91736343
A8:A2 hypoDMRs	chr13	36326979	36327041	A16:A8 hyperDMRs	chr13	36326979	36327041
A8:A2 hypoDMRs	chr13	73488917	73488967	A16:A8 hyperDMRs	chr13	73488917	73488967
A8:A2 hypoDMRs	chr13	93202620	93202696	A16:A8 hyperDMRs	chr13	93202620	93202643
A8:A2 hypoDMRs	chr13	114593674	114593981	A16:A8 hyperDMRs	chr13	114593674	114593981
A8:A2 hypoDMRs	chr14	20352998	20353018	A16:A8 hyperDMRs	chr14	20352998	20353018
A8:A2 hypoDMRs	chr14	88613614	88613737	A16:A8 hyperDMRs	chr14	88613680	88613737
A8:A2 hypoDMRs	chr14	122958137	122958186	A16:A8 hyperDMRs	chr14	122958137	122958264
A8:A2 hypoDMRs	chr15	17429107	17429328	A16:A8 hyperDMRs	chr15	17428914	17429340
A8:A2 hypoDMRs	chr15	25774965	25774979	A16:A8 hyperDMRs	chr15	25774975	25774983
A8:A2 hypoDMRs	chr15	44359328	44359404	A16:A8 hyperDMRs	chr15	44359350	44359404
A8:A2 hypoDMRs	chr15	63855946	63856019	A16:A8 hyperDMRs	chr15	63855946	63856019
A8:A2 hypoDMRs	chr16	43355838	43356031	A16:A8 hyperDMRs	chr16	43355838	43356031
A8:A2 hypoDMRs	chr16	72639483	72639532	A16:A8 hyperDMRs	chr16	72639483	72639532
A8:A2 hypoDMRs	chr16	90443731	90443807	A16:A8 hyperDMRs	chr16	90443742	90443782
A8:A2 hypoDMRs	chr17	5569949	5570129	A16:A8 hyperDMRs	chr17	5570012	5570180
A8:A2 hypoDMRs	chr17	25694350	25694400	A16:A8 hyperDMRs	chr17	25694340	25694400
A8:A2 hypoDMRs	chr17	78661660	78661718	A16:A8 hyperDMRs	chr17	78661660	78661694
A8:A2 hypoDMRs	chr17	86720425	86720483	A16:A8 hyperDMRs	chr17	86720373	86720483
A8:A2 hypoDMRs	chr17	88405406	88405430	A16:A8 hyperDMRs	chr17	88405406	88405424
A8:A2 hypoDMRs	chr18	69614228	69614310	A16:A8 hyperDMRs	chr18	69614210	69614310
A8:A2 hypoDMRs	chr19	5929615	5929717	A16:A8 hyperDMRs	chr19	5929615	5929687
A8:A2 hypoDMRs	chr2	26487746	26487918	A16:A8 hyperDMRs	chr11	26487915	26487990
A8:A2 hypoDMRs	chr2	32319004	32319012	A16:A8 hyperDMRs	chr2	32319006	32319020
A8:A2 hypoDMRs	chr2	44319338	44319346	A16:A8 hyperDMRs	chr2	44319334	44319344
A8:A2 hypoDMRs	chr2	86366232	86366371	A16:A8 hyperDMRs	chr2	86366232	86366371
A8:A2 hypoDMRs	chr2	92490380	92490432	A16:A8 hyperDMRs	chr2	92489689	92490432
A8:A2 hypoDMRs	chr2	102430596	102430604	A16:A8 hyperDMRs	chr2	102430594	102430602
A8:A2 hypoDMRs	chr2	119665827	119665916	A16:A8 hyperDMRs	chr2	119665827	119666012
A8:A2 hypoDMRs	chr2	120652186	120652212	A16:A8 hyperDMRs	chr2	120652186	120652212
A8:A2 hypoDMRs	chr2	120868117	120868139	A16:A8 hyperDMRs	chr2	120868121	120868139
A8:A2 hypoDMRs	chr2	151970638	151970807	A16:A8 hyperDMRs	chr2	151970638	151970835
A8:A2 hypoDMRs	chr2	169478337	169478407	A16:A8 hyperDMRs	chr2	169478297	169478353
A8:A2 hypoDMRs	chr3	88449839	88449896	A16:A8 hyperDMRs	chr3	88449839	88449896
A8:A2 hypoDMRs	chr3	152763726	152763778	A16:A8 hyperDMRs	chr3	152763726	152763778
A8:A2 hypoDMRs	chr3	159654998	159655103	A16:A8 hyperDMRs	chr3	159654797	159655103
A8:A2 hypoDMRs	chr4	152090471	152090561	A16:A8 hyperDMRs	chr4	152090471	152090561
A8:A2 hypoDMRs	chr5	114996514	114996575	A16:A8 hyperDMRs	chr5	114996521	114996619
A8:A2 hypoDMRs	chr6	13459763	13459832	A16:A8 hyperDMRs	chr6	13459763	13459832
A8:A2 hypoDMRs	chr6	100571321	100571479	A16:A8 hyperDMRs	chr6	100571283	100571373
A8:A2 hypoDMRs	chr6	106315343	106315478	A16:A8 hyperDMRs	chr6	106315320	106315500
A8:A2 hypoDMRs	chr6	118438561	118438574	A16:A8 hyperDMRs	chr6	118438561	118438574
A8:A2 hypoDMRs	chr6	134333121	134333159	A16:A8 hyperDMRs	chr6	134333121	134333159
A8:A2 hypoDMRs	chr7	4508135	4508145	A16:A8 hyperDMRs	chr7	4508139	4508161
A8:A2 hypoDMRs	chr7	6327361	6327381	A16:A8 hyperDMRs	chr7	6327361	6327381
A8:A2 hypoDMRs	chr7	10854819	10854966	A16:A8 hyperDMRs	chr7	10854599	10854966
A8:A2 hypoDMRs	chr7	11440303	11440404	A16:A8 hyperDMRs	chr7	11440266	11440404
A8:A2 hypoDMRs	chr7	11569703	11569860	A16:A8 hyperDMRs	chr7	11569718	11569860
A8:A2 hypoDMRs	chr7	82771844	82771881	A16:A8 hyperDMRs	chr7	82771844	82771874
A8:A2 hypoDMRs	chr7	113031274	113031280	A16:A8 hyperDMRs	chr7	113031272	113031280
A8:A2 hypoDMRs	chr8	12989307	12989385	A16:A8 hyperDMRs	chr8	12989307	12989385
A8:A2 hypoDMRs	chr8	19240070	19240080	A16:A8 hyperDMRs	chr8	19240042	19240076
A8:A2 hypoDMRs	chr8	102010534	102010560	A16:A8 hyperDMRs	chr8	102010540	102010560
A8:A2 hypoDMRs	chr8	122712266	122712285	A16:A8 hyperDMRs	chr8	122712266	122712285
A8:A2 hypoDMRs	chrX	13072775	13072809	A16:A8 hyperDMRs	chr2	13072784	13072802
A8:A2 hypoDMRs	chrX	20425807	20425855	A16:A8 hyperDMRs	chrX	20425762	20425843
A8:A2 hypoDMRs	chrX	51018153	51018206	A16:A8 hyperDMRs	chrX	51018187	51018206
A8:A2 hypoDMRs	chrX	100625792	100625854	A16:A8 hyperDMRs	chrX	100625807	100625845
A8:A2 hypoDMRs	chrX	162761007	162761027	A16:A8 hyperDMRs	chrX	162761013	162761066
A8:A2 hypoDMRs	chrX	166510223	166510250	A16:A8 hyperDMRs	chrX	166510204	166510255
A8:A2 hypoDMRs	chrY	90761126	90761599	A16:A8 hyperDMRs	chrY	90761126	90761737

## Sheet: early single map
Label	chr	start	end	TSS map	gBody map
A8:A2 hyperDMRs	chr1	9906627	9906649	Mcmdc2	NA
A8:A2 hyperDMRs	chr1	52869281	52869289	NA	Hibch
A8:A2 hyperDMRs	chr1	55363192	55363226	Boll	NA
A8:A2 hyperDMRs	chr1	63309538	63309551	NA	Zdbf2
A8:A2 hyperDMRs	chr1	87510208	87510423	Gm17181	Neu2
A8:A2 hyperDMRs	chr1	87510208	87510423	Neu2	Neu2
A8:A2 hyperDMRs	chr1	91017378	91017672	NA	Lrrfip1
A8:A2 hyperDMRs	chr1	157512796	157513233	Gm15486	Sec16b
A8:A2 hyperDMRs	chr1	171360695	171360805	Gm37097	NA
A8:A2 hyperDMRs	chr1	171360695	171360805	Klhdc9	NA
A8:A2 hyperDMRs	chr1	172634876	172634975	Dusp23	NA
A8:A2 hyperDMRs	chr10	18401575	18401680	NA	Nhsl1
A8:A2 hyperDMRs	chr10	20203654	20203717	4930405J17Rik	Map7
A8:A2 hyperDMRs	chr10	20203654	20203717	Rpl32l	Map7
A8:A2 hyperDMRs	chr10	25458647	25458764	NA	Epb41l2
A8:A2 hyperDMRs	chr10	56115126	56115177	NA	Msl3l2
A8:A2 hyperDMRs	chr10	63426132	63426161	Ctnna3	NA
A8:A2 hyperDMRs	chr10	63426132	63426161	Gm7075	NA
A8:A2 hyperDMRs	chr10	75407395	75407510	NA	Upb1
A8:A2 hyperDMRs	chr10	80370074	80370150	Gm15123	NA
A8:A2 hyperDMRs	chr10	80370074	80370150	Gm15124	NA
A8:A2 hyperDMRs	chr10	80888498	80888511	NA	Tmprss9
A8:A2 hyperDMRs	chr10	80897899	80897943	NA	Tmprss9
A8:A2 hyperDMRs	chr10	84760264	84760323	NA	Rfx4
A8:A2 hyperDMRs	chr10	93489150	93489172	Hal	Hal
A8:A2 hyperDMRs	chr10	95506395	95506465	Mrpl42	NA
A8:A2 hyperDMRs	chr10	111756730	111756752	NA	Gm30624
A8:A2 hyperDMRs	chr11	5902253	5902422	Myl7	NA
A8:A2 hyperDMRs	chr11	19016199	19016249	Gm16141	NA
A8:A2 hyperDMRs	chr11	19016199	19016249	Meis1	NA
A8:A2 hyperDMRs	chr11	32659393	32659554	NA	Fbxw11
A8:A2 hyperDMRs	chr11	53058370	53058421	NA	Fstl4
A8:A2 hyperDMRs	chr11	60140252	60140367	NA	Rai1
A8:A2 hyperDMRs	chr11	75178330	75178590	Ovca2	NA
A8:A2 hyperDMRs	chr11	98403866	98403931	Pgap3	NA
A8:A2 hyperDMRs	chr11	98768227	98768493	NA	Thra
A8:A2 hyperDMRs	chr11	103193158	103193174	Gm20511	Fmnl1
A8:A2 hyperDMRs	chr11	105165860	105165897	Gm11620	NA
A8:A2 hyperDMRs	chr11	106046588	106046664	NA	Dcaf7
A8:A2 hyperDMRs	chr11	114844226	114844258	Gprc5c	NA
A8:A2 hyperDMRs	chr11	120763869	120763920	Gm11771	Hmga1b
A8:A2 hyperDMRs	chr11	120763869	120763920	Hmga1b	Hmga1b
A8:A2 hyperDMRs	chr12	13127347	13127507	AC161052.1	NA
A8:A2 hyperDMRs	chr12	22274409	22274539	Gm20486	NA
A8:A2 hyperDMRs	chr12	31295266	31295315	NA	Lamb1
A8:A2 hyperDMRs	chr12	76271938	76272021	NA	Mthfd1
A8:A2 hyperDMRs	chr12	76324852	76324908	Akap5	Akap5
A8:A2 hyperDMRs	chr12	84650637	84650723	NA	Vrtn
A8:A2 hyperDMRs	chr12	86652504	86652522	AC102689.1	NA
A8:A2 hyperDMRs	chr12	86652504	86652522	Gm22004	NA
A8:A2 hyperDMRs	chr12	86652504	86652522	Gm27993	NA
A8:A2 hyperDMRs	chr12	108318586	108318894	NA	Hhipl1
A8:A2 hyperDMRs	chr12	109608070	109608077	Mir1188	Rian
A8:A2 hyperDMRs	chr12	109608070	109608077	Mir341	Rian
A8:A2 hyperDMRs	chr12	112018719	112018817	NA	Tdrd9
A8:A2 hyperDMRs	chr13	6674456	6674542	AC173481.1	NA
A8:A2 hyperDMRs	chr13	41232233	41232247	AC167669.1	NA
A8:A2 hyperDMRs	chr13	41232233	41232247	AC167669.2	NA
A8:A2 hyperDMRs	chr13	55210487	55210510	Nsd1	Nsd1
A8:A2 hyperDMRs	chr13	55415108	55415130	Pfn3	Slc34a1
A8:A2 hyperDMRs	chr13	65258654	65258797	AC154552.2	NA
A8:A2 hyperDMRs	chr13	65258654	65258797	Gm10775	NA
A8:A2 hyperDMRs	chr13	74685720	74685959	NA	Erap1
A8:A2 hyperDMRs	chr14	25607666	25607826	NA	Zmiz1
A8:A2 hyperDMRs	chr14	27335392	27335436	NA	Arhgef3
A8:A2 hyperDMRs	chr14	28509765	28509871	Gm2670	Wnt5a
A8:A2 hyperDMRs	chr14	41451798	41451814	Gm7954	NA
A8:A2 hyperDMRs	chr14	45552019	45552121	AC107711.3	AC107711.2
A8:A2 hyperDMRs	chr14	74446042	74446140	AC154407.1	NA
A8:A2 hyperDMRs	chr14	120389129	120389145	Gm26679	Mbnl2
A8:A2 hyperDMRs	chr15	8236561	8236650	NA	2410089E03Rik
A8:A2 hyperDMRs	chr15	36210723	36210746	AC121577.1	Spag1
A8:A2 hyperDMRs	chr15	37176174	37176487	AC114008.2	NA
A8:A2 hyperDMRs	chr15	38990237	38990327	AC164883.3	AC164883.3
A8:A2 hyperDMRs	chr15	76457528	76457581	Scx	Scx
A8:A2 hyperDMRs	chr15	96366423	96366460	NA	Arid2
A8:A2 hyperDMRs	chr15	97323710	97323768	NA	Pced1b
A8:A2 hyperDMRs	chr15	98675956	98675991	Rnd1	NA
A8:A2 hyperDMRs	chr15	101231821	101231843	NA	Grasp
A8:A2 hyperDMRs	chr16	18395274	18395587	NA	Arvcf
A8:A2 hyperDMRs	chr16	20497434	20497467	Eif2b5	NA
A8:A2 hyperDMRs	chr16	58672489	58672628	Cpox	Cpox
A8:A2 hyperDMRs	chr17	12769255	12769308	Gm23833	Airn
A8:A2 hyperDMRs	chr17	12769255	12769308	Igf2r	Airn
A8:A2 hyperDMRs	chr17	24860064	24860134	NA	Hagh
A8:A2 hyperDMRs	chr17	24877541	24877598	Igfals	NA
A8:A2 hyperDMRs	chr17	26438748	26438828	NA	Neurl1b
A8:A2 hyperDMRs	chr17	33951438	33951529	B3galt4	NA
A8:A2 hyperDMRs	chr17	33951438	33951529	Vps52	NA
A8:A2 hyperDMRs	chr17	34970538	34970597	Gm20481	Gm20481
A8:A2 hyperDMRs	chr17	34970538	34970597	Hspa1a	Gm20481
A8:A2 hyperDMRs	chr17	34970538	34970597	Hspa1l	Gm20481
A8:A2 hyperDMRs	chr17	42883380	42883441	Cd2ap	NA
A8:A2 hyperDMRs	chr17	43606477	43606485	NA	Pla2g7
A8:A2 hyperDMRs	chr17	44072377	44072558	Enpp5	NA
A8:A2 hyperDMRs	chr17	46729900	46730049	Gnmt	Gm26904
A8:A2 hyperDMRs	chr17	47302955	47302969	NA	Trerf1
A8:A2 hyperDMRs	chr17	47468655	47468701	NA	AI661453
A8:A2 hyperDMRs	chr17	47689437	47689508	Frs3	Frs3
A8:A2 hyperDMRs	chr17	47689437	47689508	Frs3	Tomm6os
A8:A2 hyperDMRs	chr17	47689437	47689508	Tomm6	Frs3
A8:A2 hyperDMRs	chr17	47689437	47689508	Tomm6	Tomm6os
A8:A2 hyperDMRs	chr17	47689437	47689508	Tomm6os	Frs3
A8:A2 hyperDMRs	chr17	47689437	47689508	Tomm6os	Tomm6os
A8:A2 hyperDMRs	chr17	47922212	47922563	Foxp4	Gm15556
A8:A2 hyperDMRs	chr17	47922212	47922563	Gm15556	Gm15556
A8:A2 hyperDMRs	chr17	49862140	49862146	NA	Kif6
A8:A2 hyperDMRs	chr17	57219685	57219710	Mir6978	NA
A8:A2 hyperDMRs	chr18	12974004	12974103	Impact	Impact
A8:A2 hyperDMRs	chr18	20960480	20960559	NA	Rnf125
A8:A2 hyperDMRs	chr18	31713862	31713924	NA	Sap130
A8:A2 hyperDMRs	chr18	35833022	35833390	Gm29417	Cxxc5
A8:A2 hyperDMRs	chr18	37021593	37021636	Gm10545	Gm37013
A8:A2 hyperDMRs	chr18	37021593	37021636	Gm10545	Gm37388
A8:A2 hyperDMRs	chr18	37021593	37021636	Gm10545	Gm42416
A8:A2 hyperDMRs	chr18	37021593	37021636	Gm10545	Pcdha1
A8:A2 hyperDMRs	chr18	37021593	37021636	Gm10545	Pcdha11
A8:A2 hyperDMRs	chr18	37021593	37021636	Gm10545	Pcdha11
A8:A2 hyperDMRs	chr18	37021593	37021636	Gm10545	Pcdha12
A8:A2 hyperDMRs	chr18	37021593	37021636	Gm10545	Pcdha2
A8:A2 hyperDMRs	chr18	37021593	37021636	Gm10545	Pcdha3
A8:A2 hyperDMRs	chr18	37021593	37021636	Gm10545	Pcdha4
A8:A2 hyperDMRs	chr18	37021593	37021636	Gm10545	Pcdha5
A8:A2 hyperDMRs	chr18	37021593	37021636	Gm10545	Pcdha6
A8:A2 hyperDMRs	chr18	37021593	37021636	Gm10545	Pcdha7
A8:A2 hyperDMRs	chr18	37021593	37021636	Gm10545	Pcdha8
A8:A2 hyperDMRs	chr18	37021593	37021636	Gm10545	Pcdha9
A8:A2 hyperDMRs	chr18	37021593	37021636	Pcdha12	Gm37013
A8:A2 hyperDMRs	chr18	37021593	37021636	Pcdha12	Gm37388
A8:A2 hyperDMRs	chr18	37021593	37021636	Pcdha12	Gm42416
A8:A2 hyperDMRs	chr18	37021593	37021636	Pcdha12	Pcdha1
A8:A2 hyperDMRs	chr18	37021593	37021636	Pcdha12	Pcdha11
A8:A2 hyperDMRs	chr18	37021593	37021636	Pcdha12	Pcdha11
A8:A2 hyperDMRs	chr18	37021593	37021636	Pcdha12	Pcdha12
A8:A2 hyperDMRs	chr18	37021593	37021636	Pcdha12	Pcdha2
A8:A2 hyperDMRs	chr18	37021593	37021636	Pcdha12	Pcdha3
A8:A2 hyperDMRs	chr18	37021593	37021636	Pcdha12	Pcdha4
A8:A2 hyperDMRs	chr18	37021593	37021636	Pcdha12	Pcdha5
A8:A2 hyperDMRs	chr18	37021593	37021636	Pcdha12	Pcdha6
A8:A2 hyperDMRs	chr18	37021593	37021636	Pcdha12	Pcdha7
A8:A2 hyperDMRs	chr18	37021593	37021636	Pcdha12	Pcdha8
A8:A2 hyperDMRs	chr18	37021593	37021636	Pcdha12	Pcdha9
A8:A2 hyperDMRs	chr19	6463414	6463538	NA	Nrxn2
A8:A2 hyperDMRs	chr19	23893686	23893729	NA	Apba1
A8:A2 hyperDMRs	chr19	38399334	38399458	NA	Slc35g1
A8:A2 hyperDMRs	chr19	40788169	40788249	NA	Cc2d2b
A8:A2 hyperDMRs	chr2	3073775	3073867	Gm27306	NA
A8:A2 hyperDMRs	chr2	13010084	13010165	C1ql3	Gm37811
A8:A2 hyperDMRs	chr2	13010084	13010165	Gm37356	Gm37811
A8:A2 hyperDMRs	chr2	13010084	13010165	Gm37811	Gm37811
A8:A2 hyperDMRs	chr2	25425751	25425777	Abca2	Fut7
A8:A2 hyperDMRs	chr2	25425751	25425777	Fut7	Fut7
A8:A2 hyperDMRs	chr2	30595262	30595291	Cstad	Cstad
A8:A2 hyperDMRs	chr2	31201958	31202184	NA	Gpr107
A8:A2 hyperDMRs	chr2	32646919	32646970	Eng	Eng
A8:A2 hyperDMRs	chr2	32646919	32646970	Mir1954	Eng
A8:A2 hyperDMRs	chr2	34965410	34965446	Gm13450	NA
A8:A2 hyperDMRs	chr2	34965410	34965446	Traf1	NA
A8:A2 hyperDMRs	chr2	38672504	38672590	Adgrd2-ps	Adgrd2-ps
A8:A2 hyperDMRs	chr2	38672504	38672590	Adgrd2-ps	Gm13587
A8:A2 hyperDMRs	chr2	38672504	38672590	Gm13587	Adgrd2-ps
A8:A2 hyperDMRs	chr2	38672504	38672590	Gm13587	Gm13587
A8:A2 hyperDMRs	chr2	59348157	59348203	NA	Pkp4
A8:A2 hyperDMRs	chr2	67979643	67979894	NA	B3galt1
A8:A2 hyperDMRs	chr2	116061282	116061323	G630016G05Rik	NA
A8:A2 hyperDMRs	chr2	119750491	119750727	NA	Itpka
A8:A2 hyperDMRs	chr2	150500821	150500838	Gm14121	NA
A8:A2 hyperDMRs	chr2	155726696	155726815	Edem2	NA
A8:A2 hyperDMRs	chr2	156648502	156648554	NA	Dlgap4
A8:A2 hyperDMRs	chr2	157471162	157471460	NA	Src
A8:A2 hyperDMRs	chr2	157560090	157560520	Gm23134	Nnat
A8:A2 hyperDMRs	chr2	157560090	157560520	Nnat	Nnat
A8:A2 hyperDMRs	chr2	158795386	158795413	Dhx35	Dhx35
A8:A2 hyperDMRs	chr2	158839325	158839343	NA	Dhx35
A8:A2 hyperDMRs	chr2	172452760	172452836	NA	Rtfdc1
A8:A2 hyperDMRs	chr2	174285267	174285320	Gm27899	Gnas
A8:A2 hyperDMRs	chr2	174285267	174285320	Gnas	Gnas
A8:A2 hyperDMRs	chr3	3935257	3935457	Gm2077	NA
A8:A2 hyperDMRs	chr3	34165459	34165637	NA	Sox2ot
A8:A2 hyperDMRs	chr3	58987313	58987322	Rpl13-ps6	Rpl13-ps6
A8:A2 hyperDMRs	chr3	88831581	88831754	1500004A13Rik	NA
A8:A2 hyperDMRs	chr3	88831581	88831754	Gon4l	NA
A8:A2 hyperDMRs	chr3	121531122	121531222	A530020G20Rik	NA
A8:A2 hyperDMRs	chr3	121531122	121531222	Slc44a3	NA
A8:A2 hyperDMRs	chr3	127695017	127695717	Gm16238	NA
A8:A2 hyperDMRs	chr3	138139111	138139119	Trmt10a	NA
A8:A2 hyperDMRs	chr3	139208400	139208408	Stpg2	Stpg2
A8:A2 hyperDMRs	chr3	141211770	141211841	Pdha2	NA
A8:A2 hyperDMRs	chr4	32306138	32306152	NA	Bach2
A8:A2 hyperDMRs	chr4	43522916	43523125	Tpm2	NA
A8:A2 hyperDMRs	chr4	83694321	83694364	Cbx3-ps3	Ccdc171
A8:A2 hyperDMRs	chr4	133138632	133138638	NA	Wasf2
A8:A2 hyperDMRs	chr4	134118663	134118682	NA	Ubxn11
A8:A2 hyperDMRs	chr4	141210214	141210294	Rsg1	NA
A8:A2 hyperDMRs	chr4	141248004	141248015	NA	Arhgef19
A8:A2 hyperDMRs	chr4	145836837	145836900	Gm13238	NA
A8:A2 hyperDMRs	chr4	151953607	151953974	NA	Dnajc11
A8:A2 hyperDMRs	chr4	152691270	152691281	Gm833	NA
A8:A2 hyperDMRs	chr4	155570485	155570530	NA	Nadk
A8:A2 hyperDMRs	chr4	155878177	155878187	NA	Ints11
A8:A2 hyperDMRs	chr5	24474815	24474961	NA	Agap3
A8:A2 hyperDMRs	chr5	34549528	34549701	NA	Sh3bp2
A8:A2 hyperDMRs	chr5	48137530	48137582	NA	Slit2
A8:A2 hyperDMRs	chr5	63874684	63874897	NA	0610040J01Rik
A8:A2 hyperDMRs	chr5	99511271	99511326	Gm16227	NA
A8:A2 hyperDMRs	chr5	99511271	99511326	Gm35172	NA
A8:A2 hyperDMRs	chr5	111418634	111418671	Gm43119	Mn1
A8:A2 hyperDMRs	chr5	111418634	111418671	Mn1	Mn1
A8:A2 hyperDMRs	chr5	111419940	111420014	Gm43119	Mn1
A8:A2 hyperDMRs	chr5	111419940	111420014	Mn1	Mn1
A8:A2 hyperDMRs	chr5	114175930	114176062	NA	Acacb
A8:A2 hyperDMRs	chr5	115117703	115117724	Acads	NA
A8:A2 hyperDMRs	chr5	115516613	115516657	Gm13840	Pxn
A8:A2 hyperDMRs	chr5	134235618	134235634	Ncf1	NA
A8:A2 hyperDMRs	chr5	142001478	142001562	NA	Sdk1
A8:A2 hyperDMRs	chr6	28833194	28833382	Lrrc4	Snd1
A8:A2 hyperDMRs	chr6	31090574	31090737	Gm13834	NA
A8:A2 hyperDMRs	chr6	46287596	46287808	NA	Cntnap2
A8:A2 hyperDMRs	chr6	63667821	63667868	NA	Grid2
A8:A2 hyperDMRs	chr6	85833343	85833359	Nat8	NA
A8:A2 hyperDMRs	chr6	90905777	90905844	Ppp1r2-ps2	Ppp1r2-ps2
A8:A2 hyperDMRs	chr6	92035076	92035191	NA	Fgd5
A8:A2 hyperDMRs	chr6	119480972	119481085	Fbxl14	Fbxl14
A8:A2 hyperDMRs	chr6	121222491	121222582	NA	Tuba8
A8:A2 hyperDMRs	chr6	124679109	124679138	NA	Lpcat3
A8:A2 hyperDMRs	chr6	128369885	128369917	Gm44596	Foxm1
A8:A2 hyperDMRs	chr6	128369885	128369917	Rhno1	Foxm1
A8:A2 hyperDMRs	chr6	128369885	128369917	Tex52	Foxm1
A8:A2 hyperDMRs	chr7	4756122	4756132	Cox6b2	NA
A8:A2 hyperDMRs	chr7	18402711	18402837	Gm45104	NA
A8:A2 hyperDMRs	chr7	25145851	25145932	D930028M14Rik	NA
A8:A2 hyperDMRs	chr7	28895403	28895450	Gm44700	NA
A8:A2 hyperDMRs	chr7	29965402	29965551	Gm10169	C230062I16Rik
A8:A2 hyperDMRs	chr7	48878355	48878425	Gm2788	Gm2788
A8:A2 hyperDMRs	chr7	67962238	67962391	NA	Igf1r
A8:A2 hyperDMRs	chr7	79464914	79464975	Gm10616	NA
A8:A2 hyperDMRs	chr7	79464914	79464975	Polg	NA
A8:A2 hyperDMRs	chr7	83882521	83882529	Mesd	NA
A8:A2 hyperDMRs	chr7	83882521	83882529	Tlnrd1	NA
A8:A2 hyperDMRs	chr7	91670411	91670419	Gm23928	Dlg2
A8:A2 hyperDMRs	chr7	107699211	107699296	NA	Ppfibp2
A8:A2 hyperDMRs	chr7	130693486	130693636	NA	Tacc2
A8:A2 hyperDMRs	chr7	141088849	141088886	NA	Pkp3
A8:A2 hyperDMRs	chr7	141464777	141464804	Cd151	Cracr2b
A8:A2 hyperDMRs	chr7	141464777	141464804	Gm10575	Cracr2b
A8:A2 hyperDMRs	chr8	22351106	22351191	NA	Tpte
A8:A2 hyperDMRs	chr8	34152676	34152841	Gm45269	Gm45269
A8:A2 hyperDMRs	chr8	34152676	34152841	Leprotl1	Gm45269
A8:A2 hyperDMRs	chr8	34152676	34152841	Saraf	Gm45269
A8:A2 hyperDMRs	chr8	34472780	34472899	Gm45349	NA
A8:A2 hyperDMRs	chr8	46022402	46022426	NA	Lrp2bp
A8:A2 hyperDMRs	chr8	70084771	70084799	Hapln4	Hapln4
A8:A2 hyperDMRs	chr8	70088388	70088509	NA	Hapln4
A8:A2 hyperDMRs	chr8	71679875	71680138	NA	Jak3
A8:A2 hyperDMRs	chr8	71685533	71685601	Insl3	Jak3
A8:A2 hyperDMRs	chr8	105253892	105254003	B3gnt9	NA
A8:A2 hyperDMRs	chr8	105613767	105613828	Mir1966	Ripor1
A8:A2 hyperDMRs	chr8	105694576	105694711	Pard6a	Carmil2
A8:A2 hyperDMRs	chr8	114734939	114734973	NA	Wwox
A8:A2 hyperDMRs	chr8	114982974	114982999	NA	Wwox
A8:A2 hyperDMRs	chr8	118843053	118843151	NA	Cdh13
A8:A2 hyperDMRs	chr8	120409471	120409930	NA	Gm20388
A8:A2 hyperDMRs	chr8	120409471	120409930	NA	Gse1
A8:A2 hyperDMRs	chr8	121833497	121833570	Gm42047	Gm20388
A8:A2 hyperDMRs	chr8	121833497	121833570	Gm42047	Gm42047
A8:A2 hyperDMRs	chr8	121833497	121833570	Klhdc4	Gm20388
A8:A2 hyperDMRs	chr8	121833497	121833570	Klhdc4	Gm42047
A8:A2 hyperDMRs	chr9	21244299	21244933	AC163637.1	NA
A8:A2 hyperDMRs	chr9	21244299	21244933	Keap1	NA
A8:A2 hyperDMRs	chr9	65020050	65020268	Hacd3	NA
A8:A2 hyperDMRs	chr9	66720295	66720427	NA	Car12
A8:A2 hyperDMRs	chr9	69435420	69435434	Gm7802	NA
A8:A2 hyperDMRs	chr9	83549886	83550072	Sh3bgrl2	Sh3bgrl2
A8:A2 hyperDMRs	chr9	92692260	92692274	Gm29396	Gm29396
A8:A2 hyperDMRs	chr9	103108623	103108681	Rab6b	NA
A8:A2 hyperDMRs	chr9	103228578	103228606	Gm20425	NA
A8:A2 hyperDMRs	chr9	103228578	103228606	Trf	NA
A8:A2 hyperDMRs	chr9	106000579	106000612	Gm24631	NA
A8:A2 hyperDMRs	chr9	107555657	107555690	Gm34106	Rassf1
A8:A2 hyperDMRs	chr9	107570410	107570562	Gm9917	Hyal2
A8:A2 hyperDMRs	chr9	107570410	107570562	Hyal1	Hyal2
A8:A2 hyperDMRs	chr9	107570410	107570562	Hyal2	Hyal2
A8:A2 hyperDMRs	chr9	110814369	110814391	Prss44	Prss44
A8:A2 hyperDMRs	chr9	110916178	110916186	Fam240a	NA
A8:A2 hyperDMRs	chr9	120360630	120360752	NA	Myrip
A8:A2 hyperDMRs	chr9	121938079	121938159	1700048O20Rik	1700048O20Rik
A8:A2 hyperDMRs	chr9	121938079	121938159	1700048O20Rik	AC164092.2
A8:A2 hyperDMRs	chr9	121938079	121938159	AC164092.2	1700048O20Rik
A8:A2 hyperDMRs	chr9	121938079	121938159	AC164092.2	AC164092.2
A8:A2 hyperDMRs	chrX	7573794	7573833	Flicr	Flicr
A8:A2 hyperDMRs	chrX	7573794	7573833	Foxp3	Flicr
A8:A2 hyperDMRs	chrX	7573794	7573833	Ppp1r3f	Flicr
A8:A2 hyperDMRs	chrX	8074292	8074335	Suv39h1	Gm14820
A8:A2 hyperDMRs	chrX	42068751	42068811	NA	Xiap
A8:A2 hyperDMRs	chrX	51680248	51680271	Hs6st2	NA
A8:A2 hyperDMRs	chrX	73422132	73422193	NA	Zfp92
A8:A2 hyperDMRs	chrX	74311222	74311246	Fam50a	Gdi1
A8:A2 hyperDMRs	chrX	74311222	74311246	Mir7092	Gdi1
A8:A2 hyperDMRs	chrX	74429726	74429808	G6pdx	Ikbkg
A8:A2 hyperDMRs	chrX	99136320	99136350	Efnb1	Efnb1
A8:A2 hyperDMRs	chrX	103778837	103778871	Gm14893	Gm14893
A8:A2 hyperDMRs	chrX	103778837	103778871	Gm37956	Gm14893
A8:A2 hyperDMRs	chrX	105120957	105120988	Magee1	Magee1
A8:A2 hyperDMRs	chrX	112600838	112600878	Zfp711	Zfp711
A8:A2 hyperDMRs	chrX	134059129	134059246	Cstf2	Cstf2
A8:A2 hyperDMRs	chrX	134059129	134059246	Gm7841	Cstf2
A8:A2 hyperDMRs	chrX	136139461	136139649	Bex4	Bex4
A8:A2 hyperDMRs	chrX	136215156	136215219	Bex1	Tceal7
A8:A2 hyperDMRs	chrX	136215156	136215219	Tceal7	Tceal7
A8:A2 hyperDMRs	chrX	139654005	139654021	Gm24380	Rnf128
A8:A2 hyperDMRs	chrX	140598665	140598702	Tsc22d3	NA
A8:A2 hyperDMRs	chrX	140664379	140664560	Mid2	NA
A8:A2 hyperDMRs	chrX	141724867	141724890	Gm15295	Gm15295
A8:A2 hyperDMRs	chrX	141724867	141724890	Irs4	Gm15295
A8:A2 hyperDMRs	chrX	142305777	142305888	Kcne1l	NA
A8:A2 hyperDMRs	chrX	144319093	144319263	Alg13	Alg13
A8:A2 hyperDMRs	chrX	144319093	144319263	Gm2214	Alg13
A8:A2 hyperDMRs	chrX	153139754	153139764	Rragb	NA
A8:A2 hyperDMRs	chrX	154713696	154713812	Gm22359	NA
A8:A2 hyperDMRs	chrX	157491841	157491864	Sms	NA
A8:A2 hyperDMRs	chrX	159414479	159414511	Gm15187	NA
A8:A2 hyperDMRs	chrX	159414479	159414511	Map7d2	NA
A8:A2 hyperDMRs	chrX	162760797	162760832	Rbbp7	Rbbp7
A8:A2 hyperDMRs	chrX	166239334	166239442	Gpm6b	Gpm6b
A8:A2 hyperDMRs	chrX	166585499	166585531	Egfl6	NA
A8:A2 hypoDMRs	chr1	39285081	39285114	NA	Npas2
A8:A2 hypoDMRs	chr1	42244141	42244179	Gm29664	NA
A8:A2 hypoDMRs	chr1	58744936	58745065	NA	Cflar
A8:A2 hypoDMRs	chr1	59381201	59381237	Gm29016	Gm29016
A8:A2 hypoDMRs	chr1	97659318	97659475	D1Ertd622e	NA
A8:A2 hypoDMRs	chr1	118659022	118659064	NA	Tfcp2l1
A8:A2 hypoDMRs	chr1	125716544	125716575	NA	Gpr39
A8:A2 hypoDMRs	chr1	127891991	127891998	NA	Rab3gap1
A8:A2 hypoDMRs	chr1	127896797	127896916	NA	Rab3gap1
A8:A2 hypoDMRs	chr1	131967723	131967740	NA	Gm29103
A8:A2 hypoDMRs	chr1	131967723	131967740	NA	Slc45a3
A8:A2 hypoDMRs	chr1	135820270	135820459	Lad1	Lad1
A8:A2 hypoDMRs	chr1	160079284	160079372	4930562F07Rik	4930523C07Rik
A8:A2 hypoDMRs	chr1	184441216	184441244	2900092O11Rik	NA
A8:A2 hypoDMRs	chr1	187346991	187347053	NA	Gpatch2
A8:A2 hypoDMRs	chr10	39991643	39991799	Mfsd4b5	NA
A8:A2 hypoDMRs	chr10	40165070	40165162	Gm31992	Gm31992
A8:A2 hypoDMRs	chr10	43518588	43518701	AC163661.1	AC163661.1
A8:A2 hypoDMRs	chr10	43518588	43518701	Gm9803	AC163661.1
A8:A2 hypoDMRs	chr10	60828517	60828651	Unc5b	NA
A8:A2 hypoDMRs	chr10	61175082	61175137	NA	Tbata
A8:A2 hypoDMRs	chr10	61661998	61662065	NA	Ppa1
A8:A2 hypoDMRs	chr10	67029237	67029423	NA	Gm31763
A8:A2 hypoDMRs	chr10	69208510	69208635	NA	Rhobtb1
A8:A2 hypoDMRs	chr10	69248800	69248853	NA	Rhobtb1
A8:A2 hypoDMRs	chr10	69312119	69312157	Gm40685	Gm40685
A8:A2 hypoDMRs	chr10	79967500	79967572	Grin3b	Wdr18
A8:A2 hypoDMRs	chr10	80253695	80253731	NA	Ndufs7
A8:A2 hypoDMRs	chr10	80258365	80258467	Dazap1	NA
A8:A2 hypoDMRs	chr10	80258365	80258467	Gamt	NA
A8:A2 hypoDMRs	chr10	83652429	83652628	AC153508.1	NA
A8:A2 hypoDMRs	chr10	83652429	83652628	Appl2	NA
A8:A2 hypoDMRs	chr10	95317564	95317947	AC153366.1	NA
A8:A2 hypoDMRs	chr10	95317564	95317947	AC153366.2	NA
A8:A2 hypoDMRs	chr10	121506789	121506866	Gm35696	Gm35696
A8:A2 hypoDMRs	chr10	121506789	121506866	Gm46204	Gm35696
A8:A2 hypoDMRs	chr10	127756195	127756526	Gpr182	NA
A8:A2 hypoDMRs	chr10	127756195	127756526	Rdh1	NA
A8:A2 hypoDMRs	chr10	127756195	127756526	Rdh16f1	NA
A8:A2 hypoDMRs	chr10	130412315	130412354	Gm9770	NA
A8:A2 hypoDMRs	chr11	7147844	7147882	NA	Adcy1
A8:A2 hypoDMRs	chr11	7150770	7151247	NA	Adcy1
A8:A2 hypoDMRs	chr11	22972092	22972128	Zrsr1	NA
A8:A2 hypoDMRs	chr11	49613316	49613380	NA	Flt4
A8:A2 hypoDMRs	chr11	53466607	53466720	Gm12212	Shroom1
A8:A2 hypoDMRs	chr11	60731039	60731267	Flii	Mief2
A8:A2 hypoDMRs	chr11	60731039	60731267	Gm23341	Mief2
A8:A2 hypoDMRs	chr11	60731039	60731267	Mief2	Mief2
A8:A2 hypoDMRs	chr11	60731039	60731267	Mir5100	Mief2
A8:A2 hypoDMRs	chr11	62479098	62479461	Gm12278	Pigl
A8:A2 hypoDMRs	chr11	73230972	73231066	Gm16021	NA
A8:A2 hypoDMRs	chr11	73230972	73231066	Trpv1	NA
A8:A2 hypoDMRs	chr11	77028739	77028757	NA	Slc6a4
A8:A2 hypoDMRs	chr11	77784406	77784712	NA	Myo18a
A8:A2 hypoDMRs	chr11	98918766	98918887	NA	Cdc6
A8:A2 hypoDMRs	chr11	101451911	101451956	NA	Ifi35
A8:A2 hypoDMRs	chr11	104424299	104424343	AL593843.1	NA
A8:A2 hypoDMRs	chr11	112785058	112785290	BC006965	Sox9
A8:A2 hypoDMRs	chr11	112785058	112785290	Sox9	Sox9
A8:A2 hypoDMRs	chr11	115296191	115296411	Fads6	NA
A8:A2 hypoDMRs	chr11	116126294	116126410	Trim47	NA
A8:A2 hypoDMRs	chr11	116498829	116498858	Prpsap1	NA
A8:A2 hypoDMRs	chr11	116498829	116498858	Rpl36-ps1	NA
A8:A2 hypoDMRs	chr11	119223779	119223830	Ccdc40	NA
A8:A2 hypoDMRs	chr11	120280637	120280823	NA	Bahcc1
A8:A2 hypoDMRs	chr12	55415116	55415130	NA	Psma6
A8:A2 hypoDMRs	chr12	73901266	73901536	Hif1a	Hif1a
A8:A2 hypoDMRs	chr12	78754791	78754834	Gm25225	Mpp5
A8:A2 hypoDMRs	chr12	87953287	87953804	Gm2042	NA
A8:A2 hypoDMRs	chr12	99564813	99564896	4930556H04Rik	Gm26839
A8:A2 hypoDMRs	chr12	99564813	99564896	Foxn3	Gm26839
A8:A2 hypoDMRs	chr12	99564813	99564896	Gm26839	Gm26839
A8:A2 hypoDMRs	chr12	102442663	102442677	Gm30198	NA
A8:A2 hypoDMRs	chr12	102442663	102442677	Lgmn	NA
A8:A2 hypoDMRs	chr12	108516496	108516549	NA	Eml1
A8:A2 hypoDMRs	chr12	113031290	113031312	NA	Pacs2
A8:A2 hypoDMRs	chr12	113150898	113150937	Tedc1	Crip1
A8:A2 hypoDMRs	chr13	30235584	30235743	NA	Mboat1
A8:A2 hypoDMRs	chr13	38048234	38048255	NA	Riok1
A8:A2 hypoDMRs	chr13	45078879	45079016	Gm9817	Gm9817
A8:A2 hypoDMRs	chr13	45078879	45079016	Hsp25-ps1	Gm9817
A8:A2 hypoDMRs	chr13	46593060	46593472	NA	Cap2
A8:A2 hypoDMRs	chr13	55154892	55154961	Fgfr4	Fgfr4
A8:A2 hypoDMRs	chr13	56323898	56324061	AC165347.1	NA
A8:A2 hypoDMRs	chr13	64252273	64252401	NA	1810034E14Rik
A8:A2 hypoDMRs	chr13	73505484	73505595	NA	Lpcat1
A8:A2 hypoDMRs	chr13	99101218	99101236	Gm807	Gm807
A8:A2 hypoDMRs	chr13	109239407	109239502	NA	Pde4d
A8:A2 hypoDMRs	chr13	112506837	112506881	NA	Il6st
A8:A2 hypoDMRs	chr13	115103165	115103463	AC175538.2	NA
A8:A2 hypoDMRs	chr13	115103165	115103463	Itga1	NA
A8:A2 hypoDMRs	chr13	119710311	119710353	AC123738.2	NA
A8:A2 hypoDMRs	chr14	11575385	11575649	NA	Ptprg
A8:A2 hypoDMRs	chr14	20695139	20695185	Fut11	Fut11
A8:A2 hypoDMRs	chr14	20695139	20695185	Gm25328	Fut11
A8:A2 hypoDMRs	chr14	30553047	30553098	NA	Tkt
A8:A2 hypoDMRs	chr14	30889584	30889770	NA	Itih4
A8:A2 hypoDMRs	chr14	31899879	31900081	D830044D21Rik	NA
A8:A2 hypoDMRs	chr14	34771936	34771984	AC163280.1	NA
A8:A2 hypoDMRs	chr14	52120115	52120488	NA	Rpgrip1
A8:A2 hypoDMRs	chr14	55712180	55712233	Tgm1	CT025679.1
A8:A2 hypoDMRs	chr14	61258108	61258444	Sgcg	NA
A8:A2 hypoDMRs	chr14	75136830	75136894	Gm15628	Lcp1
A8:A2 hypoDMRs	chr14	75136830	75136894	Lrrc63	Lcp1
A8:A2 hypoDMRs	chr14	75237256	75237456	Cpb2	NA
A8:A2 hypoDMRs	chr14	100225945	100226016	NA	4930517O19Rik
A8:A2 hypoDMRs	chr14	120296144	120296409	NA	Mbnl2
A8:A2 hypoDMRs	chr14	120298546	120298750	NA	Mbnl2
A8:A2 hypoDMRs	chr14	121180577	121180686	NA	Farp1
A8:A2 hypoDMRs	chr14	122536982	122537012	Pcca	Pcca
A8:A2 hypoDMRs	chr15	5121732	5121761	Gm10250	NA
A8:A2 hypoDMRs	chr15	25943936	25943948	Mir7212	Retreg1
A8:A2 hypoDMRs	chr15	27492395	27492488	NA	Ank
A8:A2 hypoDMRs	chr15	27578325	27578368	NA	Ank
A8:A2 hypoDMRs	chr15	30923458	30923581	NA	Ctnnd2
A8:A2 hypoDMRs	chr15	36842962	36843128	AC138604.2	AC138604.2
A8:A2 hypoDMRs	chr15	46325332	46325574	1700022A22Rik	1700022A22Rik
A8:A2 hypoDMRs	chr15	68304795	68304907	Gm10240	NA
A8:A2 hypoDMRs	chr15	75863264	75863283	Gsdmd	Gsdmd
A8:A2 hypoDMRs	chr15	76004422	76004492	K230010J24Rik	NA
A8:A2 hypoDMRs	chr15	79502767	79502933	Kcnj4	NA
A8:A2 hypoDMRs	chr15	81750099	81750122	NA	Zc3h7b
A8:A2 hypoDMRs	chr15	84697452	84697650	NA	Prr5
A8:A2 hypoDMRs	chr15	86102812	86102886	NA	Gramd4
A8:A2 hypoDMRs	chr15	87171311	87171389	n-R5s42	NA
A8:A2 hypoDMRs	chr15	89523715	89523755	Gm15609	Shank3
A8:A2 hypoDMRs	chr15	93461108	93461122	NA	Pphln1
A8:A2 hypoDMRs	chr15	96377490	96377626	NA	Arid2
A8:A2 hypoDMRs	chr15	100619393	100619428	C330013E15Rik	Dazap2
A8:A2 hypoDMRs	chr15	100922112	100922175	NA	Scn8a
A8:A2 hypoDMRs	chr16	22020931	22021111	NA	Senp2
A8:A2 hypoDMRs	chr16	22918916	22918957	Fetub	Fetub
A8:A2 hypoDMRs	chr16	32673499	32673808	Tnk2os	Tnk2
A8:A2 hypoDMRs	chr16	34976890	34977030	NA	Mylk
A8:A2 hypoDMRs	chr16	35035187	35035221	NA	Hacd2
A8:A2 hypoDMRs	chr16	36930708	36930908	Hcls1	Golgb1
A8:A2 hypoDMRs	chr16	38135334	38135588	NA	Gsk3b
A8:A2 hypoDMRs	chr16	76407291	76407338	Gm9843	NA
A8:A2 hypoDMRs	chr16	91348913	91348935	Gm24695	NA
A8:A2 hypoDMRs	chr16	91551090	91551273	NA	Ifngr2
A8:A2 hypoDMRs	chr17	3463850	3463860	AC122350.1	Tiam2
A8:A2 hypoDMRs	chr17	5996919	5997056	NA	Synj2
A8:A2 hypoDMRs	chr17	12741654	12741770	Airn	Airn
A8:A2 hypoDMRs	chr17	25320953	25321113	Prss29	Prss29
A8:A2 hypoDMRs	chr17	34309739	34309887	Gm20513	H2-Eb1
A8:A2 hypoDMRs	chr17	35220946	35221004	Gm16181	Gm16181
A8:A2 hypoDMRs	chr17	44239110	44239159	NA	Clic5
A8:A2 hypoDMRs	chr17	45752595	45752705	NA	F630040K05Rik
A8:A2 hypoDMRs	chr17	47841357	47841506	Gm25201	NA
A8:A2 hypoDMRs	chr17	47841357	47841506	Mdfi	NA
A8:A2 hypoDMRs	chr17	56099182	56099247	NA	Hdgfl2
A8:A2 hypoDMRs	chr17	63347954	63348050	Gm17228	NA
A8:A2 hypoDMRs	chr17	63347954	63348050	Gm24813	NA
A8:A2 hypoDMRs	chr17	70443145	70443200	NA	Dlgap1
A8:A2 hypoDMRs	chr17	70668658	70668873	NA	Dlgap1
A8:A2 hypoDMRs	chr17	74541743	74541780	NA	Birc6
A8:A2 hypoDMRs	chr17	83812311	83812418	NA	Mta3
A8:A2 hypoDMRs	chr17	85028861	85029100	Slc3a1	Slc3a1
A8:A2 hypoDMRs	chr17	86254563	86254591	NA	Prkce
A8:A2 hypoDMRs	chr17	86493292	86493437	NA	Prkce
A8:A2 hypoDMRs	chr18	6760428	6760776	Rab18	NA
A8:A2 hypoDMRs	chr18	10051979	10052135	Usp14	NA
A8:A2 hypoDMRs	chr18	11944478	11944582	NA	Cables1
A8:A2 hypoDMRs	chr18	13015564	13015570	NA	Hrh4
A8:A2 hypoDMRs	chr18	25066243	25066285	NA	Fhod3
A8:A2 hypoDMRs	chr18	38847217	38847227	NA	Arhgap26
A8:A2 hypoDMRs	chr18	61113381	61113397	Mir6983	Csf1r
A8:A2 hypoDMRs	chr18	65094091	65094400	NA	Nedd4l
A8:A2 hypoDMRs	chr18	68002163	68002416	NA	Ldlrad4
A8:A2 hypoDMRs	chr18	74759243	74759382	NA	Myo5b
A8:A2 hypoDMRs	chr18	75272745	75272786	NA	Dym
A8:A2 hypoDMRs	chr19	3381875	3381886	Tesmin	Cpt1a
A8:A2 hypoDMRs	chr19	4065323	4065467	Gstp3	NA
A8:A2 hypoDMRs	chr19	5406682	5406722	4930481A15Rik	NA
A8:A2 hypoDMRs	chr19	5824766	5824814	Gm27702	NA
A8:A2 hypoDMRs	chr19	6300468	6300596	Cdc42bpg	NA
A8:A2 hypoDMRs	chr19	7398691	7398834	Rab11b-ps2	NA
A8:A2 hypoDMRs	chr19	16438007	16438314	Gna14	Gna14
A8:A2 hypoDMRs	chr19	22917268	22917340	NA	Trpm3
A8:A2 hypoDMRs	chr19	25134598	25134880	NA	Dock8
A8:A2 hypoDMRs	chr19	26723410	26723717	NA	Smarca2
A8:A2 hypoDMRs	chr19	29049075	29049127	1700018L02Rik	NA
A8:A2 hypoDMRs	chr19	29049075	29049127	Ak3	NA
A8:A2 hypoDMRs	chr19	29118147	29118400	NA	Rcl1
A8:A2 hypoDMRs	chr19	41993662	41993764	NA	Ubtd1
A8:A2 hypoDMRs	chr19	42277503	42277542	Gm26339	NA
A8:A2 hypoDMRs	chr19	42277503	42277542	Mir3085	NA
A8:A2 hypoDMRs	chr19	42591134	42591192	NA	R3hcc1l
A8:A2 hypoDMRs	chr19	42699384	42699459	Gm25216	NA
A8:A2 hypoDMRs	chr19	43766030	43766134	NA	Cutc
A8:A2 hypoDMRs	chr19	43787733	43787753	NA	Abcc2
A8:A2 hypoDMRs	chr19	53905947	53906151	NA	Pdcd4
A8:A2 hypoDMRs	chr19	55774635	55774855	NA	Tcf7l2
A8:A2 hypoDMRs	chr2	18676144	18676188	Bmi1	Commd3
A8:A2 hypoDMRs	chr2	32667603	32667715	NA	Eng
A8:A2 hypoDMRs	chr2	33134860	33135004	Garnl3	NA
A8:A2 hypoDMRs	chr2	52361135	52361334	Gm13521	NA
A8:A2 hypoDMRs	chr2	52361135	52361334	Gm13522	NA
A8:A2 hypoDMRs	chr2	71481820	71481985	NA	Metap1d
A8:A2 hypoDMRs	chr2	71875351	71875365	Pdk1	Pdk1
A8:A2 hypoDMRs	chr2	80617976	80618059	Dusp19	Dusp19
A8:A2 hypoDMRs	chr2	80617976	80618059	Dusp19	Nup35
A8:A2 hypoDMRs	chr2	80617976	80618059	Nup35	Dusp19
A8:A2 hypoDMRs	chr2	80617976	80618059	Nup35	Nup35
A8:A2 hypoDMRs	chr2	91498253	91498374	NA	Lrp4
A8:A2 hypoDMRs	chr2	97290047	97290071	NA	Lrrc4c
A8:A2 hypoDMRs	chr2	113547060	113547076	NA	Fmn1
A8:A2 hypoDMRs	chr2	118789601	118789731	NA	Disp2
A8:A2 hypoDMRs	chr2	120657509	120657675	NA	Stard9
A8:A2 hypoDMRs	chr2	120660590	120660636	NA	Stard9
A8:A2 hypoDMRs	chr2	122770515	122770693	NA	Sqor
A8:A2 hypoDMRs	chr2	132212400	132212417	NA	Gm14051
A8:A2 hypoDMRs	chr2	145801386	145801871	NA	Rin2
A8:A2 hypoDMRs	chr2	145825434	145825628	NA	Rin2
A8:A2 hypoDMRs	chr2	152360928	152360951	NA	Gm14164
A8:A2 hypoDMRs	chr2	155519469	155519641	Acss2	Acss2
A8:A2 hypoDMRs	chr2	155519469	155519641	Ggt7	Acss2
A8:A2 hypoDMRs	chr2	156363027	156363217	NA	Cnbd2
A8:A2 hypoDMRs	chr2	157428816	157429006	NA	Src
A8:A2 hypoDMRs	chr2	163547538	163547560	Hnf4aos	Hnf4a
A8:A2 hypoDMRs	chr2	164318546	164318561	Svs6	NA
A8:A2 hypoDMRs	chr2	165983713	165983742	Platr29	NA
A8:A2 hypoDMRs	chr2	167931584	167931625	Ptpn1	NA
A8:A2 hypoDMRs	chr2	169482105	169482229	Gm14249	Gm14249
A8:A2 hypoDMRs	chr2	173158207	173158248	NA	Pck1
A8:A2 hypoDMRs	chr2	174296053	174296097	Gm27849	Gnas
A8:A2 hypoDMRs	chr2	174296053	174296097	Gm27869	Gnas
A8:A2 hypoDMRs	chr2	174296053	174296097	Nespas	Gnas
A8:A2 hypoDMRs	chr3	7516535	7516613	NA	Zc2hc1a
A8:A2 hypoDMRs	chr3	30266765	30266982	Gm10258	NA
A8:A2 hypoDMRs	chr3	37380113	37380134	NA	Fgf2
A8:A2 hypoDMRs	chr3	37380113	37380134	NA	Gm43439
A8:A2 hypoDMRs	chr3	51572874	51572900	Gm38334	NA
A8:A2 hypoDMRs	chr3	53466757	53466812	Nhlrc3	Proser1
A8:A2 hypoDMRs	chr3	69393924	69393980	NA	Ppm1l
A8:A2 hypoDMRs	chr3	89302840	89302910	Gm22642	NA
A8:A2 hypoDMRs	chr3	95428644	95428746	Arnt	Gm4349
A8:A2 hypoDMRs	chr3	95428644	95428746	Gm4349	Gm4349
A8:A2 hypoDMRs	chr3	96825469	96825507	Pdzk1	NA
A8:A2 hypoDMRs	chr3	108096354	108096422	NA	Gnat2
A8:A2 hypoDMRs	chr3	127797455	127797652	NA	Tifa
A8:A2 hypoDMRs	chr3	136725397	136725418	NA	Ppp3ca
A8:A2 hypoDMRs	chr3	148998500	148998543	Gm43572	Gm43573
A8:A2 hypoDMRs	chr3	154133753	154133761	Gm3076	Slc44a5
A8:A2 hypoDMRs	chr3	154133753	154133761	Gm42541	Slc44a5
A8:A2 hypoDMRs	chr4	33495155	33495181	NA	Rngtt
A8:A2 hypoDMRs	chr4	43371762	43372046	NA	Atp8b5
A8:A2 hypoDMRs	chr4	43415704	43415806	NA	Rusc2
A8:A2 hypoDMRs	chr4	86885808	86885930	NA	Acer2
A8:A2 hypoDMRs	chr4	100057738	100057769	NA	Gm12702
A8:A2 hypoDMRs	chr4	106767716	106767893	Gm12745	NA
A8:A2 hypoDMRs	chr4	106954956	106955018	NA	Ssbp3
A8:A2 hypoDMRs	chr4	116731293	116731391	NA	Ccdc163
A8:A2 hypoDMRs	chr4	116731293	116731391	NA	Tesk2
A8:A2 hypoDMRs	chr4	117140312	117140395	Best4-ps	NA
A8:A2 hypoDMRs	chr4	117140312	117140395	Plk3	NA
A8:A2 hypoDMRs	chr4	120063809	120063854	AL607142.1	Hivep3
A8:A2 hypoDMRs	chr4	123295242	123295292	Gm22154	Pabpc4
A8:A2 hypoDMRs	chr4	123690465	123690583	Macf1	NA
A8:A2 hypoDMRs	chr4	124816280	124816394	n-R5s192	Mtf1
A8:A2 hypoDMRs	chr4	126098031	126098082	Lsm10	Lsm10
A8:A2 hypoDMRs	chr4	126098031	126098082	Stk40	Lsm10
A8:A2 hypoDMRs	chr4	134067534	134067547	NA	Crybg2
A8:A2 hypoDMRs	chr4	139226574	139226693	NA	Capzb
A8:A2 hypoDMRs	chr4	139556237	139556299	NA	Iffo2
A8:A2 hypoDMRs	chr4	146942306	146942367	Gm13140	NA
A8:A2 hypoDMRs	chr5	9058963	9059009	NA	AC107763.1
A8:A2 hypoDMRs	chr5	15904222	15904319	Gm42451	NA
A8:A2 hypoDMRs	chr5	24482373	24482421	NA	Agap3
A8:A2 hypoDMRs	chr5	29784980	29785135	NA	Dnajb6
A8:A2 hypoDMRs	chr5	30921040	30921076	Khk	Emilin1
A8:A2 hypoDMRs	chr5	34921540	34921693	NA	Msantd1
A8:A2 hypoDMRs	chr5	44218900	44218928	E430021H15Rik	NA
A8:A2 hypoDMRs	chr5	44218900	44218928	Gm42982	NA
A8:A2 hypoDMRs	chr5	44218900	44218928	Gm42983	NA
A8:A2 hypoDMRs	chr5	52543562	52543617	Gm43686	NA
A8:A2 hypoDMRs	chr5	64701472	64701552	Gm26761	NA
A8:A2 hypoDMRs	chr5	65955523	65955589	NA	Chrna9
A8:A2 hypoDMRs	chr5	73009742	73009752	Gm15847	Slc10a4
A8:A2 hypoDMRs	chr5	73009742	73009752	Gm42668	Slc10a4
A8:A2 hypoDMRs	chr5	73009742	73009752	Slc10a4	Slc10a4
A8:A2 hypoDMRs	chr5	92332874	92332980	Art3	Art3
A8:A2 hypoDMRs	chr5	92332874	92332980	Cxcl9	Art3
A8:A2 hypoDMRs	chr5	92364137	92365111	Cxcl11	Art3
A8:A2 hypoDMRs	chr5	92364137	92365111	Cxcl11	Gm2673
A8:A2 hypoDMRs	chr5	92364137	92365111	Gm2673	Art3
A8:A2 hypoDMRs	chr5	92364137	92365111	Gm2673	Gm2673
A8:A2 hypoDMRs	chr5	103737604	103737656	NA	Aff1
A8:A2 hypoDMRs	chr5	122669643	122669665	NA	P2rx7
A8:A2 hypoDMRs	chr5	125057973	125058196	Gm42838	Gm42838
A8:A2 hypoDMRs	chr5	125183630	125183760	Ncor2	NA
A8:A2 hypoDMRs	chr5	130032673	130032711	Asl	Crcp
A8:A2 hypoDMRs	chr5	135134506	135134586	NA	Mlxipl
A8:A2 hypoDMRs	chr5	136129821	136129843	Alkbh4	NA
A8:A2 hypoDMRs	chr5	137788400	137788450	Mepce	Zcwpw1
A8:A2 hypoDMRs	chr5	137788400	137788450	Zcwpw1	Zcwpw1
A8:A2 hypoDMRs	chr5	139386961	139387332	NA	Gpr146
A8:A2 hypoDMRs	chr5	139795012	139795205	NA	Mafk
A8:A2 hypoDMRs	chr5	144219315	144219447	Gm43267	NA
A8:A2 hypoDMRs	chr5	145218404	145218418	NA	Zkscan5
A8:A2 hypoDMRs	chr6	4747278	4747356	Peg10	Peg10
A8:A2 hypoDMRs	chr6	4747278	4747356	Sgce	Peg10
A8:A2 hypoDMRs	chr6	4749136	4749158	Peg10	Peg10
A8:A2 hypoDMRs	chr6	4749136	4749158	Sgce	Peg10
A8:A2 hypoDMRs	chr6	22019828	22020015	NA	Cped1
A8:A2 hypoDMRs	chr6	25687877	25687997	Gpr37	NA
A8:A2 hypoDMRs	chr6	31113153	31113232	5330406M23Rik	NA
A8:A2 hypoDMRs	chr6	31368274	31368328	Gm13844	Gm14532
A8:A2 hypoDMRs	chr6	31572844	31572898	Gm6117	NA
A8:A2 hypoDMRs	chr6	56917113	56917183	Vmn1r4	NA
A8:A2 hypoDMRs	chr6	57512608	57512640	NA	Gm45193
A8:A2 hypoDMRs	chr6	72636420	72636485	Gm37969	Gm15401
A8:A2 hypoDMRs	chr6	82902804	82902843	Gm45145	NA
A8:A2 hypoDMRs	chr6	84135685	84135753	NA	Dysf
A8:A2 hypoDMRs	chr6	113479622	113479778	Creld1	Il17rc
A8:A2 hypoDMRs	chr6	113672858	113673205	NA	Irak2
A8:A2 hypoDMRs	chr6	124733131	124733332	Gm20531	Gm20531
A8:A2 hypoDMRs	chr6	125081752	125081784	2010008C14Rik	Lpar5
A8:A2 hypoDMRs	chr6	141633381	141633391	NA	Slco1b2
A8:A2 hypoDMRs	chr6	142768814	142768827	NA	Cmas
A8:A2 hypoDMRs	chr6	145441457	145441656	Gm15499	NA
A8:A2 hypoDMRs	chr7	3430470	3430498	NA	Cacng6
A8:A2 hypoDMRs	chr7	8093020	8093060	2810047C21Rik1	NA
A8:A2 hypoDMRs	chr7	12928850	12928950	Gm26325	Rnf225
A8:A2 hypoDMRs	chr7	12928850	12928950	Rnf225	Rnf225
A8:A2 hypoDMRs	chr7	16264406	16264514	C5ar1	NA
A8:A2 hypoDMRs	chr7	19764090	19764133	Gm26600	NA
A8:A2 hypoDMRs	chr7	19764090	19764133	Gm45114	NA
A8:A2 hypoDMRs	chr7	26307694	26307716	Cyp2a4	Cyp2a4
A8:A2 hypoDMRs	chr7	26307694	26307716	Gm42375	Cyp2a4
A8:A2 hypoDMRs	chr7	26835671	26836188	Cyp2a5	Cyp2a5
A8:A2 hypoDMRs	chr7	27652509	27652569	Gm38973	NA
A8:A2 hypoDMRs	chr7	27652509	27652569	Ttc9b	NA
A8:A2 hypoDMRs	chr7	30295375	30295468	NA	Clip3
A8:A2 hypoDMRs	chr7	30821584	30821722	Ffar2	NA
A8:A2 hypoDMRs	chr7	39589608	39589663	Gm17983	Gm2058
A8:A2 hypoDMRs	chr7	39589608	39589663	Gm2058	Gm2058
A8:A2 hypoDMRs	chr7	39589608	39589663	Gm26526	Gm2058
A8:A2 hypoDMRs	chr7	45570306	45570371	Bcat2	Bcat2
A8:A2 hypoDMRs	chr7	55982508	55982602	Gm15888	NA
A8:A2 hypoDMRs	chr7	65868354	65868373	Gm20684	Pcsk6
A8:A2 hypoDMRs	chr7	66175940	66175959	Gm26827	NA
A8:A2 hypoDMRs	chr7	68318788	68318908	4930405G09Rik	Fam169b
A8:A2 hypoDMRs	chr7	79312527	79312829	NA	Abhd2
A8:A2 hypoDMRs	chr7	81277308	81277316	NA	Pde8a
A8:A2 hypoDMRs	chr7	84801123	84801256	Gm18958	Gm18958
A8:A2 hypoDMRs	chr7	112229312	112229406	NA	Mical2
A8:A2 hypoDMRs	chr7	118772718	118772740	NA	9030624J02Rik
A8:A2 hypoDMRs	chr7	124131489	124131607	NA	Hs3st4
A8:A2 hypoDMRs	chr7	127717198	127717239	NA	Ctf1
A8:A2 hypoDMRs	chr7	128132320	128132410	Itgax	Itgax
A8:A2 hypoDMRs	chr7	131205991	131206009	NA	5430419D17Rik
A8:A2 hypoDMRs	chr7	138963840	138963872	NA	Jakmip3
A8:A2 hypoDMRs	chr8	18747673	18747700	Angpt2	Mcph1
A8:A2 hypoDMRs	chr8	35387676	35387794	NA	Ppp1r3b
A8:A2 hypoDMRs	chr8	40883808	40883858	NA	Slc7a2
A8:A2 hypoDMRs	chr8	61908666	61908989	Palld	4930512H18Rik
A8:A2 hypoDMRs	chr8	70371997	70372118	Comp	NA
A8:A2 hypoDMRs	chr8	71544059	71544280	Bst2	Mvb12a
A8:A2 hypoDMRs	chr8	71544059	71544280	Mvb12a	Mvb12a
A8:A2 hypoDMRs	chr8	72495527	72495598	Gm17435	Gm17435
A8:A2 hypoDMRs	chr8	72495527	72495598	Slc35e1	Gm17435
A8:A2 hypoDMRs	chr8	75743170	75743234	NA	Iqcm
A8:A2 hypoDMRs	chr8	79501593	79501607	Gm8077	NA
A8:A2 hypoDMRs	chr8	94400909	94400940	Ap3s1-ps2	NA
A8:A2 hypoDMRs	chr8	108885737	108885754	NA	Zfhx3
A8:A2 hypoDMRs	chr8	109991544	109991586	Tat	Tat
A8:A2 hypoDMRs	chr8	110950359	110950463	NA	St3gal2
A8:A2 hypoDMRs	chr8	117163392	117163686	NA	Gan
A8:A2 hypoDMRs	chr8	117304029	117304139	NA	Cmip
A8:A2 hypoDMRs	chr8	120062971	120063139	NA	Gm20388
A8:A2 hypoDMRs	chr8	120331222	120331427	NA	Gm20388
A8:A2 hypoDMRs	chr8	120331222	120331427	NA	Gse1
A8:A2 hypoDMRs	chr8	123230561	123230699	4933417D19Rik	Cdk10
A8:A2 hypoDMRs	chr8	123230561	123230699	4933417D19Rik	Gm20388
A8:A2 hypoDMRs	chr8	123230561	123230699	Gm45842	Cdk10
A8:A2 hypoDMRs	chr8	123230561	123230699	Gm45842	Gm20388
A8:A2 hypoDMRs	chr8	123245506	123245688	NA	Gm20388
A8:A2 hypoDMRs	chr8	123643506	123643666	NA	Gm20388
A8:A2 hypoDMRs	chr9	45597998	45598513	NA	Dscaml1
A8:A2 hypoDMRs	chr9	46216780	46216896	NA	Sik3
A8:A2 hypoDMRs	chr9	47637893	47637929	NA	Cadm1
A8:A2 hypoDMRs	chr9	65123869	65123892	NA	Igdcc4
A8:A2 hypoDMRs	chr9	71832915	71833000	Gm27220	NA
A8:A2 hypoDMRs	chr9	72289706	72289728	Gm19353	Gm19353
A8:A2 hypoDMRs	chr9	72289706	72289728	Gm19353	Zfp280d
A8:A2 hypoDMRs	chr9	77933402	77933473	NA	Elovl5
A8:A2 hypoDMRs	chr9	98369871	98369877	NA	Nmnat3
A8:A2 hypoDMRs	chr9	102728465	102728575	NA	Amotl2
A8:A2 hypoDMRs	chr9	111562868	111562888	Gm43236	NA
A8:A2 hypoDMRs	chr9	119408254	119408857	AC166052.1	Acvr2b
A8:A2 hypoDMRs	chr9	121302239	121302288	NA	Trak1
A8:A2 hypoDMRs	chrX	7750639	7750697	Ccdc120	NA
A8:A2 hypoDMRs	chrX	7750639	7750697	Smt3h2-ps	NA
A8:A2 hypoDMRs	chrX	9200486	9200530	Lancl3	Lancl3
A8:A2 hypoDMRs	chrX	13072775	13072809	Usp9x	Usp9x
A8:A2 hypoDMRs	chrX	36329305	36329327	Lonrf3	Lonrf3
A8:A2 hypoDMRs	chrX	36989631	36989768	2022-09-06	NA
A8:A2 hypoDMRs	chrX	58031543	58031574	NA	Zic3
A8:A2 hypoDMRs	chrX	73228791	73228853	F8a	F8a
A8:A2 hypoDMRs	chrX	85574054	85574095	Tab3	Tab3
A8:A2 hypoDMRs	chrX	106485564	106485604	Fndc3c1	NA
A8:A2 hypoDMRs	chrX	111895056	111895117	NA	Gm45194
A8:A2 hypoDMRs	chrX	140599020	140599067	Tsc22d3	NA
A8:A2 hypoDMRs	chrX	140665297	140665348	Mid2	Mid2
A8:A2 hypoDMRs	chrX	158043190	158043257	Cnksr2	NA
A8:A2 hypoDMRs	chrX	159988560	159988605	Map3k15	Map3k15
A8:A2 hypoDMRs	chrX	162159338	162159392	Nhs	NA
A8:A2 hypoDMRs	chrX	169986706	169986761	Gm15247	Mid1
A8:A2 hypoDMRs	chrX	169986706	169986761	Gm15726	Mid1

## Sheet: late single map
Label	chr	start	end	TSS map	gBody map
A16:A8 hyperDMRs	chr1	36554756	36554813	D430040D24Rik	NA
A16:A8 hyperDMRs	chr1	46600470	46600502	NA	Dnah7c
A16:A8 hyperDMRs	chr1	63266944	63267068	Zdbf2	NA
A16:A8 hyperDMRs	chr1	106301505	106301511	NA	Phlpp1
A16:A8 hyperDMRs	chr1	106716673	106716687	Bcl2	NA
A16:A8 hyperDMRs	chr1	120043521	120043654	NA	Sctr
A16:A8 hyperDMRs	chr1	132347719	132347922	NA	F730311O21Rik
A16:A8 hyperDMRs	chr1	135110737	135110760	Gm10535	Gm10535
A16:A8 hyperDMRs	chr1	135110737	135110760	Lgr6	Gm10535
A16:A8 hyperDMRs	chr1	152414590	152414682	NA	Colgalt2
A16:A8 hyperDMRs	chr1	166308718	166309580	5330438I03Rik	Ildr2
A16:A8 hyperDMRs	chr10	8866648	8866750	4930553I21Rik	NA
A16:A8 hyperDMRs	chr10	59223369	59223410	2022-09-10	Sowahc
A16:A8 hyperDMRs	chr10	59223369	59223410	Sowahc	Sowahc
A16:A8 hyperDMRs	chr10	59845888	59845898	NA	Micu1
A16:A8 hyperDMRs	chr10	60931989	60932073	Gm26947	Gm26947
A16:A8 hyperDMRs	chr10	73764988	73765030	NA	Pcdh15
A16:A8 hyperDMRs	chr10	74990942	74990996	NA	Gnaz
A16:A8 hyperDMRs	chr10	79735573	79735619	NA	Hcn2
A16:A8 hyperDMRs	chr10	80021371	80021468	NA	Arhgap45
A16:A8 hyperDMRs	chr10	84760835	84760948	NA	Rfx4
A16:A8 hyperDMRs	chr10	99169047	99169093	NA	Poc1b
A16:A8 hyperDMRs	chr11	35401297	35401606	NA	Slit3
A16:A8 hyperDMRs	chr11	46039117	46039133	Gm12165	NA
A16:A8 hyperDMRs	chr11	76679843	76679978	Tusc5	Tusc5
A16:A8 hyperDMRs	chr11	83019923	83019930	Slfn8	NA
A16:A8 hyperDMRs	chr11	87755481	87755514	Mir142	NA
A16:A8 hyperDMRs	chr11	87755481	87755514	Mir142b	NA
A16:A8 hyperDMRs	chr11	87755481	87755514	Mir142hg	NA
A16:A8 hyperDMRs	chr11	87755481	87755514	Tspoap1	NA
A16:A8 hyperDMRs	chr11	96795508	96795537	Gm11517	Cbx1
A16:A8 hyperDMRs	chr11	98709264	98709438	Gm22059	NA
A16:A8 hyperDMRs	chr11	98780457	98780498	Nr1d1	NA
A16:A8 hyperDMRs	chr11	101263454	101263538	Gm11615	Wnk4
A16:A8 hyperDMRs	chr11	101263454	101263538	Wnk4	Wnk4
A16:A8 hyperDMRs	chr11	104273527	104273605	NA	Mapt
A16:A8 hyperDMRs	chr11	108656332	108656342	NA	Cep112
A16:A8 hyperDMRs	chr11	112784796	112784830	BC006965	Sox9
A16:A8 hyperDMRs	chr11	112784796	112784830	Sox9	Sox9
A16:A8 hyperDMRs	chr12	3837114	3837415	NA	Dnmt3a
A16:A8 hyperDMRs	chr12	13577276	13577526	NA	Nbas
A16:A8 hyperDMRs	chr12	15076559	15076575	NA	AC102569.1
A16:A8 hyperDMRs	chr12	23426852	23426910	AC156037.1	NA
A16:A8 hyperDMRs	chr12	24252035	24252074	AC153794.1	NA
A16:A8 hyperDMRs	chr12	54652212	54652349	Gm40884	NA
A16:A8 hyperDMRs	chr12	54652212	54652349	Mir1892	NA
A16:A8 hyperDMRs	chr12	69179472	69179554	Mgat2	NA
A16:A8 hyperDMRs	chr12	85698190	85698219	NA	Batf
A16:A8 hyperDMRs	chr12	110779341	110779546	NA	Wdr20
A16:A8 hyperDMRs	chr13	15615611	15615635	NA	Gli3
A16:A8 hyperDMRs	chr13	40917905	40917925	AC159205.4	Gcnt2
A16:A8 hyperDMRs	chr13	40917905	40917925	AC159205.6	Gcnt2
A16:A8 hyperDMRs	chr13	58668869	58668899	AC154454.1	NA
A16:A8 hyperDMRs	chr13	95328615	95328726	Gm22661	Zbed3
A16:A8 hyperDMRs	chr13	95328615	95328726	Snora47	Zbed3
A16:A8 hyperDMRs	chr13	98994150	98994202	AC154849.1	AC154849.1
A16:A8 hyperDMRs	chr13	114234165	114234619	NA	Gm37907
A16:A8 hyperDMRs	chr13	118671290	118671313	Fgf10	Fgf10
A16:A8 hyperDMRs	chr13	118784713	118785069	NA	Fgf10
A16:A8 hyperDMRs	chr14	20695506	20695609	Fut11	Fut11
A16:A8 hyperDMRs	chr14	20695506	20695609	Gm25328	Fut11
A16:A8 hyperDMRs	chr14	21362015	21362041	NA	Adk
A16:A8 hyperDMRs	chr14	34764628	34764897	NA	A930038B10Rik
A16:A8 hyperDMRs	chr14	48738101	48738121	AC166574.5	Otx2os1
A16:A8 hyperDMRs	chr14	121261468	121261990	NA	Farp1
A16:A8 hyperDMRs	chr15	7149806	7149855	NA	Lifr
A16:A8 hyperDMRs	chr15	7174873	7175224	NA	Lifr
A16:A8 hyperDMRs	chr15	27856101	27856193	AC130219.2	NA
A16:A8 hyperDMRs	chr15	59311468	59311709	Sqle	Zfp572
A16:A8 hyperDMRs	chr15	72809753	72809785	Peg13	NA
A16:A8 hyperDMRs	chr15	74788087	74788163	NA	Gm17189
A16:A8 hyperDMRs	chr15	75996900	75997040	NA	Mapk15
A16:A8 hyperDMRs	chr15	75997979	75998172	NA	Mapk15
A16:A8 hyperDMRs	chr15	79261140	79261234	Slc16a8	NA
A16:A8 hyperDMRs	chr15	88890528	88890576	Gm20621	NA
A16:A8 hyperDMRs	chr15	96371695	96371771	NA	Arid2
A16:A8 hyperDMRs	chr16	4935525	4935561	Nudt16l1	Mgrn1
A16:A8 hyperDMRs	chr16	10784292	10784317	Socs1	NA
A16:A8 hyperDMRs	chr16	18588892	18588939	4930588K23Rik	NA
A16:A8 hyperDMRs	chr16	18588892	18588939	Tbx1	NA
A16:A8 hyperDMRs	chr16	31428192	31428296	Gm15743	Bdh1
A16:A8 hyperDMRs	chr16	31429704	31429714	Gm15743	Bdh1
A16:A8 hyperDMRs	chr16	72970682	72970812	NA	Robo1
A16:A8 hyperDMRs	chr16	95935607	95935727	1600002D24Rik	NA
A16:A8 hyperDMRs	chr17	3325297	3325381	Tiam2	NA
A16:A8 hyperDMRs	chr17	5911825	5911861	NA	Snx9
A16:A8 hyperDMRs	chr17	5949624	5949692	NA	Synj2
A16:A8 hyperDMRs	chr17	6321348	6321354	Dynlt1a	Gm26848
A16:A8 hyperDMRs	chr17	23806974	23807058	NA	Srrm2
A16:A8 hyperDMRs	chr17	24206804	24206912	BC028777	NA
A16:A8 hyperDMRs	chr17	24206804	24206912	Tbc1d24	NA
A16:A8 hyperDMRs	chr17	28253207	28253577	NA	Ppard
A16:A8 hyperDMRs	chr17	32528839	32528946	NA	Cyp4f17
A16:A8 hyperDMRs	chr17	34934742	34934787	NA	Neu1
A16:A8 hyperDMRs	chr17	35231184	35231237	Atp6v1g2	NA
A16:A8 hyperDMRs	chr17	46775700	46775846	NA	Gm26904
A16:A8 hyperDMRs	chr17	47462278	47462591	NA	AI661453
A16:A8 hyperDMRs	chr17	70818073	70818108	NA	Dlgap1
A16:A8 hyperDMRs	chr17	83732337	83732428	NA	Mta3
A16:A8 hyperDMRs	chr17	83945978	83945984	Gm23905	NA
A16:A8 hyperDMRs	chr17	85627059	85627065	Gm28528	Six3
A16:A8 hyperDMRs	chr17	86783096	86783152	NA	Epas1
A16:A8 hyperDMRs	chr17	86803872	86803931	NA	Epas1
A16:A8 hyperDMRs	chr17	87360416	87360444	NA	Ttc7
A16:A8 hyperDMRs	chr18	31833168	31833216	NA	Wdr33
A16:A8 hyperDMRs	chr18	34784010	34784043	NA	Kdm3b
A16:A8 hyperDMRs	chr18	37356885	37357161	Pcdhb8	Gm37013
A16:A8 hyperDMRs	chr18	37356885	37357161	Pcdhb8	Gm37388
A16:A8 hyperDMRs	chr18	37356885	37357161	Pcdhb8	Gm42416
A16:A8 hyperDMRs	chr18	37356885	37357161	Pcdhb8	Pcdhb8
A16:A8 hyperDMRs	chr18	37521914	37521924	NA	Gm37013
A16:A8 hyperDMRs	chr18	37521914	37521924	NA	Gm37388
A16:A8 hyperDMRs	chr18	37521914	37521924	NA	Gm42416
A16:A8 hyperDMRs	chr18	37521914	37521924	NA	Pcdhb22
A16:A8 hyperDMRs	chr18	38590508	38590682	Gm27369	NA
A16:A8 hyperDMRs	chr18	38590508	38590682	Gm27804	NA
A16:A8 hyperDMRs	chr18	82762617	82762662	2210420H20Rik	NA
A16:A8 hyperDMRs	chr19	5307254	5307306	NA	Gal3st3
A16:A8 hyperDMRs	chr19	7070405	7070465	NA	Macrod1
A16:A8 hyperDMRs	chr19	23758776	23758786	Apba1	NA
A16:A8 hyperDMRs	chr19	42772865	42772871	Gm16244	NA
A16:A8 hyperDMRs	chr2	13010956	13011315	C1ql3	Gm37811
A16:A8 hyperDMRs	chr2	13010956	13011315	Gm37356	Gm37811
A16:A8 hyperDMRs	chr2	13010956	13011315	Gm37811	Gm37811
A16:A8 hyperDMRs	chr2	54599505	54599610	NA	Galnt13
A16:A8 hyperDMRs	chr2	62643457	62643485	Ifih1	NA
A16:A8 hyperDMRs	chr2	84922611	84923059	Gm24332	NA
A16:A8 hyperDMRs	chr2	84937334	84937544	Slc43a3	Slc43a3
A16:A8 hyperDMRs	chr2	85062603	85063332	NA	Tnks1bp1
A16:A8 hyperDMRs	chr2	85155248	85155536	Gm13713	NA
A16:A8 hyperDMRs	chr2	86086335	86086349	Olfr1037	NA
A16:A8 hyperDMRs	chr2	86462464	86462587	Olfr1066	NA
A16:A8 hyperDMRs	chr2	86462464	86462587	Olfr1069-ps1	NA
A16:A8 hyperDMRs	chr2	86466563	86466758	Olfr1069-ps1	NA
A16:A8 hyperDMRs	chr2	86499086	86499437	Gm5023	NA
A16:A8 hyperDMRs	chr2	86499086	86499437	Olfr1075-ps1	NA
A16:A8 hyperDMRs	chr2	87078478	87078798	Olfr1107	NA
A16:A8 hyperDMRs	chr2	87125580	87125995	Gm13733	NA
A16:A8 hyperDMRs	chr2	87503990	87504250	Pramel6	NA
A16:A8 hyperDMRs	chr2	87503990	87504250	Pramel7	NA
A16:A8 hyperDMRs	chr2	87716886	87717117	Olfr1137	NA
A16:A8 hyperDMRs	chr2	87785245	87785506	Olfr1142-ps1	NA
A16:A8 hyperDMRs	chr2	87976995	87977396	Olfr74	NA
A16:A8 hyperDMRs	chr2	88814475	88814853	Olfr1202	Olfr1202
A16:A8 hyperDMRs	chr2	91873356	91873362	NA	Ambra1
A16:A8 hyperDMRs	chr2	92224761	92224775	NA	Phf21a
A16:A8 hyperDMRs	chr2	92350340	92350697	NA	Phf21a
A16:A8 hyperDMRs	chr2	93467866	93468057	Cd82	Gm10804
A16:A8 hyperDMRs	chr2	93556475	93556624	Gm10803	NA
A16:A8 hyperDMRs	chr2	93559396	93559501	Gm10803	NA
A16:A8 hyperDMRs	chr2	96532721	96532753	NA	Lrrc4c
A16:A8 hyperDMRs	chr2	105336477	105337012	NA	Them7
A16:A8 hyperDMRs	chr2	118554787	118555135	Bmf	NA
A16:A8 hyperDMRs	chr2	119712414	119712590	NA	Rtf1
A16:A8 hyperDMRs	chr2	120475357	120475707	NA	Capn3
A16:A8 hyperDMRs	chr2	121141294	121141874	Adal	Adal
A16:A8 hyperDMRs	chr2	121141294	121141874	Gm23858	Adal
A16:A8 hyperDMRs	chr2	121141294	121141874	Lcmt2	Adal
A16:A8 hyperDMRs	chr2	122322707	122322713	NA	Duox1
A16:A8 hyperDMRs	chr2	144525940	144526010	Dzank1	NA
A16:A8 hyperDMRs	chr2	144525940	144526010	Polr3f	NA
A16:A8 hyperDMRs	chr2	145791485	145791493	NA	Rin2
A16:A8 hyperDMRs	chr2	145852344	145852742	NA	Rin2
A16:A8 hyperDMRs	chr2	145854313	145854770	NA	Rin2
A16:A8 hyperDMRs	chr2	145857835	145857932	NA	Rin2
A16:A8 hyperDMRs	chr2	145914452	145914519	NA	Naa20
A16:A8 hyperDMRs	chr2	146039034	146039155	NA	Cfap61
A16:A8 hyperDMRs	chr2	146045898	146046330	NA	Cfap61
A16:A8 hyperDMRs	chr2	146053694	146053729	NA	Cfap61
A16:A8 hyperDMRs	chr2	146070500	146070549	NA	Cfap61
A16:A8 hyperDMRs	chr2	146074730	146074968	NA	Cfap61
A16:A8 hyperDMRs	chr2	146077193	146077270	NA	Cfap61
A16:A8 hyperDMRs	chr2	146093919	146094287	NA	Cfap61
A16:A8 hyperDMRs	chr2	146107574	146107670	NA	Cfap61
A16:A8 hyperDMRs	chr2	152754470	152754540	Cox4i2	Cox4i2
A16:A8 hyperDMRs	chr2	169783429	169783460	NA	Tshz2
A16:A8 hyperDMRs	chr2	169944672	169944830	NA	Tshz2
A16:A8 hyperDMRs	chr2	174328915	174329014	NA	Gnas
A16:A8 hyperDMRs	chr2	179698695	179698760	NA	Cdh4
A16:A8 hyperDMRs	chr3	10088267	10088412	Gm37308	Gm9833
A16:A8 hyperDMRs	chr3	10088267	10088412	Gm9833	Gm9833
A16:A8 hyperDMRs	chr3	65150066	65150080	NA	Gm38048
A16:A8 hyperDMRs	chr3	65150066	65150080	NA	Kcnab1
A16:A8 hyperDMRs	chr3	103140319	103140428	NA	Dennd2c
A16:A8 hyperDMRs	chr3	108940434	108940477	Gm9857	Henmt1
A16:A8 hyperDMRs	chr3	108940434	108940477	Henmt1	Henmt1
A16:A8 hyperDMRs	chr3	122021787	122021793	Gm42544	NA
A16:A8 hyperDMRs	chr3	130756186	130756405	Gm43522	Gm42997
A16:A8 hyperDMRs	chr3	130756186	130756405	Gm43524	Gm42997
A16:A8 hyperDMRs	chr3	138643934	138644009	Gm43723	NA
A16:A8 hyperDMRs	chr4	6688800	6688813	Gm11802	Gm11802
A16:A8 hyperDMRs	chr4	43524466	43524481	Tpm2	NA
A16:A8 hyperDMRs	chr4	55000868	55000962	NA	Zfp462
A16:A8 hyperDMRs	chr4	57842714	57842759	NA	Akap2
A16:A8 hyperDMRs	chr4	57842714	57842759	NA	Pakap
A16:A8 hyperDMRs	chr4	65280369	65280383	NA	Pappa
A16:A8 hyperDMRs	chr4	118692633	118692685	Olfr1342	NA
A16:A8 hyperDMRs	chr4	123051143	123051193	NA	Trit1
A16:A8 hyperDMRs	chr4	125131344	125131412	Zc3h12a	NA
A16:A8 hyperDMRs	chr4	137729006	137729157	NA	Rap1gap
A16:A8 hyperDMRs	chr4	146942371	146942393	Gm13140	NA
A16:A8 hyperDMRs	chr4	148134971	148135137	Draxin	Mad2l2
A16:A8 hyperDMRs	chr4	155654899	155654992	Mmp23	NA
A16:A8 hyperDMRs	chr4	155962456	155962484	C1qtnf12	C1qtnf12
A16:A8 hyperDMRs	chr5	24474235	24474264	NA	Agap3
A16:A8 hyperDMRs	chr5	31887756	31887810	NA	Babam2
A16:A8 hyperDMRs	chr5	54077984	54078034	NA	Stim2
A16:A8 hyperDMRs	chr5	64960883	64960990	Tlr6	NA
A16:A8 hyperDMRs	chr5	76183197	76183211	Tmem165	NA
A16:A8 hyperDMRs	chr5	93841714	93842125	Gm7792	NA
A16:A8 hyperDMRs	chr5	102810521	102810664	NA	Arhgap24
A16:A8 hyperDMRs	chr5	106664449	106664474	Gm24191	NA
A16:A8 hyperDMRs	chr5	107296439	107296462	Gm22557	NA
A16:A8 hyperDMRs	chr5	107296439	107296462	Tgfbr3	NA
A16:A8 hyperDMRs	chr5	110481026	110481103	Gm32996	NA
A16:A8 hyperDMRs	chr5	114216488	114216500	NA	Acacb
A16:A8 hyperDMRs	chr5	124005596	124005662	Gm37939	Gm37939
A16:A8 hyperDMRs	chr6	28639383	28639395	NA	Snd1
A16:A8 hyperDMRs	chr6	31880422	31880473	NA	Gm13849
A16:A8 hyperDMRs	chr6	33583823	33583854	NA	Exoc4
A16:A8 hyperDMRs	chr6	33689949	33690126	Gm43164	Exoc4
A16:A8 hyperDMRs	chr6	34105245	34105733	NA	Lrguk
A16:A8 hyperDMRs	chr6	34128971	34129078	NA	Lrguk
A16:A8 hyperDMRs	chr6	34130377	34130641	NA	Lrguk
A16:A8 hyperDMRs	chr6	36638696	36639012	Gm2189	NA
A16:A8 hyperDMRs	chr6	39526938	39527041	8030453O22Rik	NA
A16:A8 hyperDMRs	chr6	52175746	52175776	5730596B20Rik	Hoxaas3
A16:A8 hyperDMRs	chr6	52175746	52175776	Gm15050	Hoxaas3
A16:A8 hyperDMRs	chr6	52175746	52175776	Hoxaas3	Hoxaas3
A16:A8 hyperDMRs	chr6	90232873	90232883	Gm20426	NA
A16:A8 hyperDMRs	chr6	90232873	90232883	Gm4287	NA
A16:A8 hyperDMRs	chr6	108429840	108429948	NA	Itpr1
A16:A8 hyperDMRs	chr6	124635251	124635494	C1s2	NA
A16:A8 hyperDMRs	chr6	134133583	134133993	NA	Etv6
A16:A8 hyperDMRs	chr6	135296542	135296573	NA	Gm36640
A16:A8 hyperDMRs	chr6	147606837	147606963	NA	Ccdc91
A16:A8 hyperDMRs	chr7	6995728	6995914	Aurkc	Aurkc
A16:A8 hyperDMRs	chr7	7209846	7209859	Zfp772	NA
A16:A8 hyperDMRs	chr7	7278303	7278409	Gm18190	NA
A16:A8 hyperDMRs	chr7	7278303	7278409	Gm45844	NA
A16:A8 hyperDMRs	chr7	11354786	11354853	Gm23087	NA
A16:A8 hyperDMRs	chr7	25903390	25903398	NA	Cyp2b10
A16:A8 hyperDMRs	chr7	30585999	30586261	Kmt2b	NA
A16:A8 hyperDMRs	chr7	30585999	30586261	Mir3569	NA
A16:A8 hyperDMRs	chr7	31547006	31547012	Scgb2b28-ps	NA
A16:A8 hyperDMRs	chr7	34985428	34985452	NA	Pepd
A16:A8 hyperDMRs	chr7	49503225	49503261	NA	Nav2
A16:A8 hyperDMRs	chr7	64504671	64504813	Apba2	Apba2
A16:A8 hyperDMRs	chr7	70350377	70350427	Gm44946	NA
A16:A8 hyperDMRs	chr7	70350377	70350427	Gm44948	NA
A16:A8 hyperDMRs	chr7	71376420	71376545	NA	Gm29295
A16:A8 hyperDMRs	chr7	71376420	71376545	NA	Gm29328
A16:A8 hyperDMRs	chr7	74402837	74402849	NA	Gm7580
A16:A8 hyperDMRs	chr7	75614897	75615069	NA	Akap13
A16:A8 hyperDMRs	chr7	80110088	80110096	Gm45203	NA
A16:A8 hyperDMRs	chr7	96754158	96754257	NA	Tenm4
A16:A8 hyperDMRs	chr7	96923474	96923645	Gm22226	NA
A16:A8 hyperDMRs	chr7	97791606	97791632	NA	Pak1
A16:A8 hyperDMRs	chr7	100532118	100532126	Coa4	NA
A16:A8 hyperDMRs	chr7	101692415	101692785	NA	Clpb
A16:A8 hyperDMRs	chr7	107690573	107690585	NA	Ppfibp2
A16:A8 hyperDMRs	chr7	112681114	112681135	2310014F06Rik	Tead1
A16:A8 hyperDMRs	chr7	112681114	112681135	Tead1	Tead1
A16:A8 hyperDMRs	chr7	117258031	117258218	NA	Gm39075
A16:A8 hyperDMRs	chr7	127092312	127092460	AI467606	AI467606
A16:A8 hyperDMRs	chr7	127092312	127092460	Zg16	AI467606
A16:A8 hyperDMRs	chr7	142654343	142654389	Igf2os	NA
A16:A8 hyperDMRs	chr7	142654343	142654389	Mir483	NA
A16:A8 hyperDMRs	chr8	20384762	20384792	NA	Gm26804
A16:A8 hyperDMRs	chr8	71685736	71685800	Insl3	Jak3
A16:A8 hyperDMRs	chr8	94181592	94181761	Gm39228	NA
A16:A8 hyperDMRs	chr8	94181592	94181761	Mt1	NA
A16:A8 hyperDMRs	chr8	105613394	105613669	Mir1966	Ripor1
A16:A8 hyperDMRs	chr8	108900549	108900606	NA	Zfhx3
A16:A8 hyperDMRs	chr8	109997673	109997751	NA	Tat
A16:A8 hyperDMRs	chr8	111879945	111880052	Gm23853	NA
A16:A8 hyperDMRs	chr8	111879945	111880052	Tmem170	NA
A16:A8 hyperDMRs	chr8	119445364	119445438	Necab2	Osgin1
A16:A8 hyperDMRs	chr8	119972665	119972748	NA	Gm20388
A16:A8 hyperDMRs	chr8	126908936	126909064	Gm31718	NA
A16:A8 hyperDMRs	chr9	21474649	21474679	NA	Dnm2
A16:A8 hyperDMRs	chr9	21947399	21947413	NA	Plppr2
A16:A8 hyperDMRs	chr9	31316219	31316287	NA	Prdm10
A16:A8 hyperDMRs	chr9	61401760	61402017	NA	Tle3
A16:A8 hyperDMRs	chr9	64232316	64232371	Uchl4	NA
A16:A8 hyperDMRs	chr9	67138480	67138486	NA	Gm19299
A16:A8 hyperDMRs	chr9	67874246	67874254	NA	Vps13c
A16:A8 hyperDMRs	chr9	84774831	84774873	4930554C24Rik	4930554C24Rik
A16:A8 hyperDMRs	chr9	90118919	90119032	Gm6223	Gm6223
A16:A8 hyperDMRs	chr9	90118919	90119032	Morf4l1	Gm6223
A16:A8 hyperDMRs	chrX	8074460	8074558	Suv39h1	Gm14820
A16:A8 hyperDMRs	chrX	8893578	8893638	B630019K06Rik	B630019K06Rik
A16:A8 hyperDMRs	chrX	48034519	48034551	Apln	NA
A16:A8 hyperDMRs	chrX	48341763	48341819	Bcorl1	Bcorl1
A16:A8 hyperDMRs	chrX	57503649	57503677	Gpr101	NA
A16:A8 hyperDMRs	chrX	86192089	86192137	Nr0b1	Nr0b1
A16:A8 hyperDMRs	chrX	98937242	98937295	Yipf6	Yipf6
A16:A8 hyperDMRs	chrX	99820611	99820619	Tmem28	NA
A16:A8 hyperDMRs	chrX	101850219	101850256	Nhsl2	Nhsl2
A16:A8 hyperDMRs	chrX	103165278	103165298	Gm6206	NA
A16:A8 hyperDMRs	chrX	104199766	104199866	Nexmif	NA
A16:A8 hyperDMRs	chrX	134751051	134751089	Armcx3	NA
A16:A8 hyperDMRs	chrX	134751051	134751089	Armcx6	NA
A16:A8 hyperDMRs	chrX	134751051	134751089	Gm10344	NA
A16:A8 hyperDMRs	chrX	134751051	134751089	Mir7093	NA
A16:A8 hyperDMRs	chrX	135008748	135008770	Zmat1	NA
A16:A8 hyperDMRs	chrX	140061129	140061176	Nup62cl	NA
A16:A8 hyperDMRs	chrX	140061129	140061176	Pih1h3b	NA
A16:A8 hyperDMRs	chrX	159988342	159988384	Map3k15	NA
A16:A8 hyperDMRs	chrX	162829091	162829139	Txlng	NA
A16:A8 hyperDMRs	chrX	169983650	169983697	G530011O06Rik	Mid1
A16:A8 hyperDMRs	chrX	169983650	169983697	Gm15726	Mid1
A16:A8 hyperDMRs	chrX	169987047	169987069	Gm15247	Mid1
A16:A8 hyperDMRs	chrX	169987047	169987069	Gm15726	Mid1
A16:A8 hypoDMRs	chr1	5072710	5072758	Atp6v1h	Atp6v1h
A16:A8 hypoDMRs	chr1	5072710	5072758	Rgs20	Atp6v1h
A16:A8 hypoDMRs	chr1	21080391	21080411	Gm28287	Gm28287
A16:A8 hypoDMRs	chr1	21080391	21080411	Tram2	Gm28287
A16:A8 hypoDMRs	chr1	34307349	34307402	NA	Dst
A16:A8 hypoDMRs	chr1	88205353	88205396	Dnajb3	Ugt1a10
A16:A8 hypoDMRs	chr1	88205353	88205396	Dnajb3	Ugt1a2
A16:A8 hypoDMRs	chr1	88205353	88205396	Dnajb3	Ugt1a5
A16:A8 hypoDMRs	chr1	88205353	88205396	Dnajb3	Ugt1a6a
A16:A8 hypoDMRs	chr1	88205353	88205396	Dnajb3	Ugt1a6b
A16:A8 hypoDMRs	chr1	88205353	88205396	Dnajb3	Ugt1a7c
A16:A8 hypoDMRs	chr1	88205353	88205396	Dnajb3	Ugt1a8
A16:A8 hypoDMRs	chr1	88205353	88205396	Dnajb3	Ugt1a9
A16:A8 hypoDMRs	chr1	88205353	88205396	Ugt1a1	Ugt1a10
A16:A8 hypoDMRs	chr1	88205353	88205396	Ugt1a1	Ugt1a2
A16:A8 hypoDMRs	chr1	88205353	88205396	Ugt1a1	Ugt1a5
A16:A8 hypoDMRs	chr1	88205353	88205396	Ugt1a1	Ugt1a6a
A16:A8 hypoDMRs	chr1	88205353	88205396	Ugt1a1	Ugt1a6b
A16:A8 hypoDMRs	chr1	88205353	88205396	Ugt1a1	Ugt1a7c
A16:A8 hypoDMRs	chr1	88205353	88205396	Ugt1a1	Ugt1a8
A16:A8 hypoDMRs	chr1	88205353	88205396	Ugt1a1	Ugt1a9
A16:A8 hypoDMRs	chr1	119511161	119511174	Ralb	NA
A16:A8 hypoDMRs	chr1	135797446	135797452	NA	Tnni1
A16:A8 hypoDMRs	chr1	136682610	136682833	NA	Gm19705
A16:A8 hypoDMRs	chr1	175632643	175632672	NA	Kmo
A16:A8 hypoDMRs	chr1	180394249	180394267	NA	Itpkb
A16:A8 hypoDMRs	chr1	182829227	182829239	NA	Susd4
A16:A8 hypoDMRs	chr1	188036182	188036275	NA	Esrrg
A16:A8 hypoDMRs	chr10	4426825	4426929	Armt1	NA
A16:A8 hypoDMRs	chr10	9900066	9900076	Gm46210	NA
A16:A8 hypoDMRs	chr10	9900066	9900076	Stxbp5	NA
A16:A8 hypoDMRs	chr10	79928979	79929239	Arid3a	Arid3a
A16:A8 hypoDMRs	chr10	80923557	80923707	Gadd45b	NA
A16:A8 hypoDMRs	chr10	80923557	80923707	Lmnb2	NA
A16:A8 hypoDMRs	chr10	84853286	84853375	NA	Rfx4
A16:A8 hypoDMRs	chr10	86777735	86777777	Nt5dc3	AC152453.1
A16:A8 hypoDMRs	chr10	93538919	93538998	Amdhd1	NA
A16:A8 hypoDMRs	chr10	93538919	93538998	Ccdc38	NA
A16:A8 hypoDMRs	chr10	95340543	95340627	NA	2310039L15Rik
A16:A8 hypoDMRs	chr10	99181489	99181713	Gm16239	Poc1b
A16:A8 hypoDMRs	chr10	111783152	111783168	NA	Gm30624
A16:A8 hypoDMRs	chr10	120377407	120377444	NA	1700006J14Rik
A16:A8 hypoDMRs	chr10	121121738	121121884	AC140381.2	NA
A16:A8 hypoDMRs	chr10	122826923	122827000	NA	Ppm1h
A16:A8 hypoDMRs	chr10	122886257	122886283	NA	Ppm1h
A16:A8 hypoDMRs	chr10	127520003	127520405	Shmt2	NA
A16:A8 hypoDMRs	chr10	128957673	128957774	NA	Itga7
A16:A8 hypoDMRs	chr11	45890690	45890737	NA	Clint1
A16:A8 hypoDMRs	chr11	49795422	49795448	Gfpt2	Gfpt2
A16:A8 hypoDMRs	chr11	55130117	55130135	Slc36a3os	NA
A16:A8 hypoDMRs	chr11	60731621	60731666	Flii	Mief2
A16:A8 hypoDMRs	chr11	60731621	60731666	Gm23341	Mief2
A16:A8 hypoDMRs	chr11	60731621	60731666	Mir5100	Mief2
A16:A8 hypoDMRs	chr11	64589979	64589993	Gm24275	NA
A16:A8 hypoDMRs	chr11	78825878	78825919	Gm23219	NA
A16:A8 hypoDMRs	chr11	78825878	78825919	Lyrm9	NA
A16:A8 hypoDMRs	chr11	94391858	94391930	Abcc3	NA
A16:A8 hypoDMRs	chr11	97684858	97684986	Cisd3	Mllt6
A16:A8 hypoDMRs	chr11	98969594	98969624	NA	Rara
A16:A8 hypoDMRs	chr11	102265893	102265997	Asb16	NA
A16:A8 hypoDMRs	chr11	115850646	115850660	NA	Llgl2
A16:A8 hypoDMRs	chr11	117264012	117264375	Gm16045	2022-09-09
A16:A8 hypoDMRs	chr11	118431668	118431718	NA	C1qtnf1
A16:A8 hypoDMRs	chr11	119544434	119544634	Gm11762	NA
A16:A8 hypoDMRs	chr11	119937729	119937800	Baiap2	NA
A16:A8 hypoDMRs	chr11	119937729	119937800	Gm11766	NA
A16:A8 hypoDMRs	chr11	120498139	120498328	Gm11788	Slc25a10
A16:A8 hypoDMRs	chr11	120618576	120618777	Pcyt2	NA
A16:A8 hypoDMRs	chr12	7859732	7859787	Gm32828	NA
A16:A8 hypoDMRs	chr12	7859732	7859787	Gm9144	NA
A16:A8 hypoDMRs	chr12	12324491	12324519	NA	Fam49a
A16:A8 hypoDMRs	chr12	28800452	28800874	NA	Tssc1
A16:A8 hypoDMRs	chr12	37273697	37273703	NA	Agmo
A16:A8 hypoDMRs	chr12	81155906	81155922	NA	Smoc1
A16:A8 hypoDMRs	chr12	111794144	111794400	NA	Klc1
A16:A8 hypoDMRs	chr12	111820807	111820945	Xrcc3	Zfyve21
A16:A8 hypoDMRs	chr13	24411294	24411322	Gm11344	Cmah
A16:A8 hypoDMRs	chr13	37838671	37838799	NA	Rreb1
A16:A8 hypoDMRs	chr13	38525766	38525860	AC154747.3	NA
A16:A8 hypoDMRs	chr13	38525766	38525860	Txndc5	NA
A16:A8 hypoDMRs	chr13	44762900	44762912	NA	Jarid2
A16:A8 hypoDMRs	chr13	94290657	94290688	AC148334.1	NA
A16:A8 hypoDMRs	chr13	94290657	94290688	Scamp1	NA
A16:A8 hypoDMRs	chr13	97435071	97435163	Lncenc1	Lncenc1
A16:A8 hypoDMRs	chr13	112507062	112507183	NA	Il6st
A16:A8 hypoDMRs	chr14	7939074	7939227	NA	Flnb
A16:A8 hypoDMRs	chr14	20695724	20695826	Fut11	Fut11
A16:A8 hypoDMRs	chr14	20695724	20695826	Gm25328	Fut11
A16:A8 hypoDMRs	chr14	31439383	31439580	Sh3bp5	NA
A16:A8 hypoDMRs	chr14	53427986	53427999	Trav6-3	NA
A16:A8 hypoDMRs	chr14	63142589	63142699	NA	Ctsb
A16:A8 hypoDMRs	chr14	65864050	65864272	NA	Ccdc25
A16:A8 hypoDMRs	chr14	67749403	67749471	NA	Gnrh1
A16:A8 hypoDMRs	chr15	11082636	11082654	NA	Adamts12
A16:A8 hypoDMRs	chr15	25678671	25678700	Gm2862	Myo10
A16:A8 hypoDMRs	chr15	25803546	25803583	NA	Myo10
A16:A8 hypoDMRs	chr15	31571942	31572126	NA	Cmbl
A16:A8 hypoDMRs	chr15	58985979	58986030	AC158777.1	AC158777.1
A16:A8 hypoDMRs	chr15	73746815	73746928	NA	Ptp4a3
A16:A8 hypoDMRs	chr15	78467287	78467391	Tmprss6	NA
A16:A8 hypoDMRs	chr15	80672081	80672161	Fam83f	Fam83f
A16:A8 hypoDMRs	chr15	85743468	85743521	NA	Ppara
A16:A8 hypoDMRs	chr15	89416206	89416242	Syce3	NA
A16:A8 hypoDMRs	chr15	99101475	99101535	NA	Dnajc22
A16:A8 hypoDMRs	chr15	100382048	100382104	NA	Higd1c
A16:A8 hypoDMRs	chr15	100382048	100382104	NA	Methig1
A16:A8 hypoDMRs	chr15	103655488	103655574	AC165106.3	AC108858.1
A16:A8 hypoDMRs	chr16	17257713	17257781	Gm26635	Hic2
A16:A8 hypoDMRs	chr16	18058341	18058402	NA	Dgcr6
A16:A8 hypoDMRs	chr16	35564349	35564542	NA	Sema5b
A16:A8 hypoDMRs	chr16	87719827	87719920	NA	Bach1
A16:A8 hypoDMRs	chr16	96357637	96357793	Igsf5	NA
A16:A8 hypoDMRs	chr17	6201124	6201132	NA	Tulp4
A16:A8 hypoDMRs	chr17	8928986	8929119	NA	Pde10a
A16:A8 hypoDMRs	chr17	24880619	24880633	Igfals	Igfals
A16:A8 hypoDMRs	chr17	24880619	24880633	Spsb3	Igfals
A16:A8 hypoDMRs	chr17	24881417	24881505	Igfals	Igfals
A16:A8 hypoDMRs	chr17	24881417	24881505	Spsb3	Igfals
A16:A8 hypoDMRs	chr17	27023706	27023763	NA	Ggnbp1
A16:A8 hypoDMRs	chr17	27986229	27986254	NA	Anks1
A16:A8 hypoDMRs	chr17	31856802	31856928	Sik1	NA
A16:A8 hypoDMRs	chr17	33950969	33951027	B3galt4	NA
A16:A8 hypoDMRs	chr17	33950969	33951027	Vps52	NA
A16:A8 hypoDMRs	chr17	35161255	35161366	Gm17705	NA
A16:A8 hypoDMRs	chr17	35161255	35161366	Gm23442	NA
A16:A8 hypoDMRs	chr17	35220795	35220827	Gm16181	NA
A16:A8 hypoDMRs	chr17	43502788	43502836	Mep1a	NA
A16:A8 hypoDMRs	chr17	46439443	46439624	Gm5093	NA
A16:A8 hypoDMRs	chr17	46439443	46439624	Slc22a7	NA
A16:A8 hypoDMRs	chr17	56279910	56279947	Ticam1	NA
A16:A8 hypoDMRs	chr17	83360925	83360935	NA	Eml4
A16:A8 hypoDMRs	chr17	83399522	83399536	NA	Eml4
A16:A8 hypoDMRs	chr18	9282639	9282716	Gjd4	NA
A16:A8 hypoDMRs	chr18	30269338	30269363	Pik3c3	NA
A16:A8 hypoDMRs	chr18	38415813	38415857	Ndfip1	NA
A16:A8 hypoDMRs	chr18	38887920	38888050	NA	Arhgap26
A16:A8 hypoDMRs	chr18	44400389	44400409	NA	Dcp2
A16:A8 hypoDMRs	chr18	56556777	56556852	Phax	NA
A16:A8 hypoDMRs	chr18	59287197	59287237	NA	Chsy3
A16:A8 hypoDMRs	chr18	61639741	61639758	Bvht	Bvht
A16:A8 hypoDMRs	chr18	68187008	68187139	NA	Ldlrad4
A16:A8 hypoDMRs	chr18	68302910	68302926	Fam210a	Rnmt
A16:A8 hypoDMRs	chr18	68302910	68302926	Rnmt	Rnmt
A16:A8 hypoDMRs	chr18	75118398	75118420	NA	Dym
A16:A8 hypoDMRs	chr18	76072336	76072482	NA	Zbtb7c
A16:A8 hypoDMRs	chr19	4061531	4061865	Gstp3	NA
A16:A8 hypoDMRs	chr19	4172963	4173245	Carns1	Gm17552
A16:A8 hypoDMRs	chr19	4615678	4615890	Lrfn4	Pcx
A16:A8 hypoDMRs	chr19	6181417	6181493	Majin	NA
A16:A8 hypoDMRs	chr19	7075510	7075545	NA	Macrod1
A16:A8 hypoDMRs	chr19	7182560	7182575	NA	Macrod1
A16:A8 hypoDMRs	chr19	7196816	7196903	NA	Macrod1
A16:A8 hypoDMRs	chr19	10181520	10181734	Fads1	NA
A16:A8 hypoDMRs	chr19	21937987	21938275	Gm5514	Gm5514
A16:A8 hypoDMRs	chr19	25060623	25060678	NA	Dock8
A16:A8 hypoDMRs	chr19	25271766	25271790	NA	Kank1
A16:A8 hypoDMRs	chr19	42029940	42029954	Ankrd2	Ubtd1
A16:A8 hypoDMRs	chr19	43788936	43789049	NA	Abcc2
A16:A8 hypoDMRs	chr19	53349155	53349405	NA	Mxi1
A16:A8 hypoDMRs	chr19	53369282	53369337	Gm10197	Mxi1
A16:A8 hypoDMRs	chr2	9874656	9874697	4930412O13Rik	NA
A16:A8 hypoDMRs	chr2	9874656	9874697	Gm13256	NA
A16:A8 hypoDMRs	chr2	30375925	30376035	NA	Miga2
A16:A8 hypoDMRs	chr2	31501472	31501779	NA	Ass1
A16:A8 hypoDMRs	chr2	32689820	32690010	Mir8093	NA
A16:A8 hypoDMRs	chr2	104270429	104270670	NA	Gm13883
A16:A8 hypoDMRs	chr2	104867529	104867723	Ccdc73	NA
A16:A8 hypoDMRs	chr2	132687552	132687646	1110034G24Rik	1110034G24Rik
A16:A8 hypoDMRs	chr2	144338695	144338747	Ovol2	NA
A16:A8 hypoDMRs	chr2	144453748	144453762	Zfp133-ps	NA
A16:A8 hypoDMRs	chr2	144697567	144697575	NA	Dtd1
A16:A8 hypoDMRs	chr2	145884971	145885074	NA	Rin2
A16:A8 hypoDMRs	chr2	152686872	152686890	Mcts2	H13
A16:A8 hypoDMRs	chr2	157915174	157915334	Vstm2l	Vstm2l
A16:A8 hypoDMRs	chr2	164791723	164792136	NA	Snx21
A16:A8 hypoDMRs	chr2	164892172	164892297	NA	Pcif1
A16:A8 hypoDMRs	chr2	167692379	167692394	A530013C23Rik	A530013C23Rik
A16:A8 hypoDMRs	chr2	167692379	167692394	Tmem189	A530013C23Rik
A16:A8 hypoDMRs	chr2	167713651	167713685	NA	A530013C23Rik
A16:A8 hypoDMRs	chr2	173152007	173152145	Pck1	NA
A16:A8 hypoDMRs	chr2	174284207	174284271	Gm27899	NA
A16:A8 hypoDMRs	chr2	174284207	174284271	Gnas	NA
A16:A8 hypoDMRs	chr2	174298596	174298650	Nespas	Gnas
A16:A8 hypoDMRs	chr2	180114312	180114327	Osbpl2	NA
A16:A8 hypoDMRs	chr3	17335880	17335886	Gm30340	NA
A16:A8 hypoDMRs	chr3	27155073	27155188	1700125G22Rik	1700125G22Rik
A16:A8 hypoDMRs	chr3	27155073	27155188	Ect2	1700125G22Rik
A16:A8 hypoDMRs	chr3	94355720	94355861	C2cd4d	NA
A16:A8 hypoDMRs	chr3	94935018	94935086	Selenbp1	Selenbp1
A16:A8 hypoDMRs	chr3	95139590	95139739	Gm9169	NA
A16:A8 hypoDMRs	chr3	95139590	95139739	Mir8099-1	NA
A16:A8 hypoDMRs	chr3	95139590	95139739	Scnm1	NA
A16:A8 hypoDMRs	chr3	95139590	95139739	Tnfaip8l2	NA
A16:A8 hypoDMRs	chr3	95865709	95865780	C920021L13Rik	NA
A16:A8 hypoDMRs	chr3	98044713	98044818	NA	Notch2
A16:A8 hypoDMRs	chr3	108940109	108940183	Gm9857	Henmt1
A16:A8 hypoDMRs	chr3	108940109	108940183	Henmt1	Henmt1
A16:A8 hypoDMRs	chr3	138239146	138239205	0610031O16Rik	NA
A16:A8 hypoDMRs	chr3	149210562	149210753	Gm42647	Gm42647
A16:A8 hypoDMRs	chr3	152394632	152394660	Gm43857	NA
A16:A8 hypoDMRs	chr3	152394632	152394660	Zzz3	NA
A16:A8 hypoDMRs	chr3	152763465	152763505	NA	Pigk
A16:A8 hypoDMRs	chr3	155141167	155141206	NA	Lrriq3
A16:A8 hypoDMRs	chr4	41700012	41700117	Cntfr	Il11ra1
A16:A8 hypoDMRs	chr4	41700012	41700117	Il11ra1	Il11ra1
A16:A8 hypoDMRs	chr4	53246370	53246385	4930522O17Rik	4930522O17Rik
A16:A8 hypoDMRs	chr4	60380079	60380180	Mup-ps29	NA
A16:A8 hypoDMRs	chr4	62702435	62702552	Gm11210	Rgs3
A16:A8 hypoDMRs	chr4	107999046	107999075	NA	Slc1a7
A16:A8 hypoDMRs	chr4	112979641	112979698	Gm12818	NA
A16:A8 hypoDMRs	chr4	119958481	119958826	NA	Hivep3
A16:A8 hypoDMRs	chr4	123026171	123026185	NA	Trit1
A16:A8 hypoDMRs	chr4	123117156	123117191	Gm17244	Bmp8b
A16:A8 hypoDMRs	chr4	123117156	123117191	Gm17244	Oxct2b
A16:A8 hypoDMRs	chr4	123117156	123117191	Oxct2b	Bmp8b
A16:A8 hypoDMRs	chr4	123117156	123117191	Oxct2b	Oxct2b
A16:A8 hypoDMRs	chr4	126097969	126097988	Lsm10	Lsm10
A16:A8 hypoDMRs	chr4	126097969	126097988	Stk40	Lsm10
A16:A8 hypoDMRs	chr4	134495293	134495421	Gm13250	NA
A16:A8 hypoDMRs	chr4	134495293	134495421	Paqr7	NA
A16:A8 hypoDMRs	chr4	141317163	141317185	NA	Epha2
A16:A8 hypoDMRs	chr4	141893473	141893514	NA	Fhad1os2
A16:A8 hypoDMRs	chr4	146475017	146475066	Gm13241	NA
A16:A8 hypoDMRs	chr4	146475017	146475066	Gm13245	NA
A16:A8 hypoDMRs	chr4	148463703	148463764	NA	Mtor
A16:A8 hypoDMRs	chr4	152214885	152215271	NA	Acot7
A16:A8 hypoDMRs	chr5	4004919	4004971	NA	Akap9
A16:A8 hypoDMRs	chr5	8993890	8993954	Gm37153	NA
A16:A8 hypoDMRs	chr5	33217539	33217615	Spon2	NA
A16:A8 hypoDMRs	chr5	54053387	54053468	NA	Stim2
A16:A8 hypoDMRs	chr5	65231446	65231490	NA	Wdr19
A16:A8 hypoDMRs	chr5	72202040	72202096	Atp10d	NA
A16:A8 hypoDMRs	chr5	89209193	89209270	NA	Slc4a4
A16:A8 hypoDMRs	chr5	96489240	96489258	NA	Fras1
A16:A8 hypoDMRs	chr5	113218362	113218570	2900026A02Rik	NA
A16:A8 hypoDMRs	chr5	114796931	114797003	NA	Ankrd13a
A16:A8 hypoDMRs	chr5	115866775	115866781	Gm42473	Cit
A16:A8 hypoDMRs	chr5	117546894	117546918	NA	Ksr2
A16:A8 hypoDMRs	chr5	117945878	117945914	Gm26995	Nos1
A16:A8 hypoDMRs	chr5	120521058	120521146	NA	Slc8b1
A16:A8 hypoDMRs	chr5	134592088	134592219	NA	Rfc2
A16:A8 hypoDMRs	chr5	137123137	137123287	Trim56	NA
A16:A8 hypoDMRs	chr5	137747571	137747606	Nyap1	Tsc22d4
A16:A8 hypoDMRs	chr5	137747571	137747606	Tsc22d4	Tsc22d4
A16:A8 hypoDMRs	chr5	146960897	146960966	Mtif3	NA
A16:A8 hypoDMRs	chr5	149157576	149157767	Gm8615	NA
A16:A8 hypoDMRs	chr5	149853123	149853184	NA	4930500F04Rik
A16:A8 hypoDMRs	chr6	15136407	15136415	NA	Foxp2
A16:A8 hypoDMRs	chr6	23038785	23038879	NA	Ptprz1
A16:A8 hypoDMRs	chr6	34713011	34713057	NA	Cald1
A16:A8 hypoDMRs	chr6	35258671	35258707	NA	1810058I24Rik
A16:A8 hypoDMRs	chr6	35262115	35262146	NA	1810058I24Rik
A16:A8 hypoDMRs	chr6	51540658	51540677	NA	Snx10
A16:A8 hypoDMRs	chr6	71959269	71959460	NA	Polr1a
A16:A8 hypoDMRs	chr6	82946580	82946722	Gm19287	NA
A16:A8 hypoDMRs	chr6	82946580	82946722	M1ap	NA
A16:A8 hypoDMRs	chr6	82946580	82946722	Sema4f	NA
A16:A8 hypoDMRs	chr6	124914187	124914435	A230083G16Rik	NA
A16:A8 hypoDMRs	chr6	124914187	124914435	Lag3	NA
A16:A8 hypoDMRs	chr6	135676337	135676548	NA	4930425L21Rik
A16:A8 hypoDMRs	chr6	145291456	145291522	Gm22793	NA
A16:A8 hypoDMRs	chr7	4707460	4707558	NA	Brsk1
A16:A8 hypoDMRs	chr7	6183933	6184116	NA	Zfp444
A16:A8 hypoDMRs	chr7	6184726	6184842	NA	Zfp444
A16:A8 hypoDMRs	chr7	16422385	16422452	Gm45510	Zc3h4
A16:A8 hypoDMRs	chr7	16795901	16795984	NA	Slc1a5
A16:A8 hypoDMRs	chr7	16826643	16827005	NA	Strn4
A16:A8 hypoDMRs	chr7	17611302	17611341	Gm24520	NA
A16:A8 hypoDMRs	chr7	17611302	17611341	Gm25068	NA
A16:A8 hypoDMRs	chr7	17617839	17617922	Gm25068	NA
A16:A8 hypoDMRs	chr7	17617839	17617922	Gm5418	NA
A16:A8 hypoDMRs	chr7	18634713	18634732	Gm19092	NA
A16:A8 hypoDMRs	chr7	18634713	18634732	Gm44656	NA
A16:A8 hypoDMRs	chr7	19680300	19680369	Apoc2	NA
A16:A8 hypoDMRs	chr7	19680300	19680369	Apoc4	NA
A16:A8 hypoDMRs	chr7	19680300	19680369	Gm44805	NA
A16:A8 hypoDMRs	chr7	24500485	24500530	Zfp428	Cadm4
A16:A8 hypoDMRs	chr7	30967761	30967824	Fam187b	NA
A16:A8 hypoDMRs	chr7	31051533	31051570	Fxyd7	NA
A16:A8 hypoDMRs	chr7	45644214	45644226	A030001D20Rik	Mamstr
A16:A8 hypoDMRs	chr7	47053043	47053305	Gm45474	Tmem86a
A16:A8 hypoDMRs	chr7	47053043	47053305	Tmem86a	Tmem86a
A16:A8 hypoDMRs	chr7	49608102	49608186	NA	Nav2
A16:A8 hypoDMRs	chr7	50586475	50586483	NA	Nell1
A16:A8 hypoDMRs	chr7	65914530	65914613	NA	Pcsk6
A16:A8 hypoDMRs	chr7	75866498	75866904	NA	Klhl25
A16:A8 hypoDMRs	chr7	98121004	98121038	Myo7a	NA
A16:A8 hypoDMRs	chr7	99944682	99944973	Gm18959	NA
A16:A8 hypoDMRs	chr7	110124597	110124879	Wee1	Wee1
A16:A8 hypoDMRs	chr7	112451454	112451469	NA	Parva
A16:A8 hypoDMRs	chr7	128240265	128240311	9130023H24Rik	Armc5
A16:A8 hypoDMRs	chr7	128240265	128240311	Armc5	Armc5
A16:A8 hypoDMRs	chr7	128240265	128240311	Tgfb1i1	Armc5
A16:A8 hypoDMRs	chr7	137456286	137456292	NA	Glrx3
A16:A8 hypoDMRs	chr7	141521495	141521510	Gm45416	NA
A16:A8 hypoDMRs	chr7	144284623	144284683	NA	Shank2
A16:A8 hypoDMRs	chr8	35381946	35382329	Gm45469	Ppp1r3b
A16:A8 hypoDMRs	chr8	36130717	36130741	NA	Prag1
A16:A8 hypoDMRs	chr8	36992749	36992755	AI429214	NA
A16:A8 hypoDMRs	chr8	40880753	40880979	NA	Slc7a2
A16:A8 hypoDMRs	chr8	70531871	70532157	Kxd1	Fkbp8
A16:A8 hypoDMRs	chr8	94620279	94620351	NA	Rspry1
A16:A8 hypoDMRs	chr8	106164824	106164863	Slc7a6	NA
A16:A8 hypoDMRs	chr8	111105894	111106088	NA	Pdpr
A16:A8 hypoDMRs	chr8	115189908	115190001	NA	Wwox
A16:A8 hypoDMRs	chr8	119754247	119754265	NA	Atp2c2
A16:A8 hypoDMRs	chr8	122306052	122306246	NA	Gm20388
A16:A8 hypoDMRs	chr8	122306052	122306246	NA	Zfpm1
A16:A8 hypoDMRs	chr8	124308418	124308666	1810008B01Rik	Galnt2
A16:A8 hypoDMRs	chr8	124308418	124308666	1810008B01Rik	Gm20388
A16:A8 hypoDMRs	chr8	124323566	124323604	NA	Galnt2
A16:A8 hypoDMRs	chr8	124323566	124323604	NA	Gm20388
A16:A8 hypoDMRs	chr9	21740553	21740801	NA	Ldlr
A16:A8 hypoDMRs	chr9	31437763	31437889	5033425B01Rik	NA
A16:A8 hypoDMRs	chr9	31437763	31437889	Gm8162	NA
A16:A8 hypoDMRs	chr9	43747832	43747942	AC162938.2	Nectin1
A16:A8 hypoDMRs	chr9	44805897	44805983	Tmem25	NA
A16:A8 hypoDMRs	chr9	44805897	44805983	Ttc36	NA
A16:A8 hypoDMRs	chr9	47546102	47546327	NA	Cadm1
A16:A8 hypoDMRs	chr9	61380631	61380673	NA	Tle3
A16:A8 hypoDMRs	chr9	65390429	65390458	Kbtbd13	NA
A16:A8 hypoDMRs	chr9	71160858	71160872	Gm32511	NA
A16:A8 hypoDMRs	chr9	78154840	78154979	NA	Ick
A16:A8 hypoDMRs	chr9	86573807	86573822	Pgm3	Rwdd2a
A16:A8 hypoDMRs	chr9	86573807	86573822	Rwdd2a	Rwdd2a
A16:A8 hypoDMRs	chr9	100620198	100620287	NA	Stag1
A16:A8 hypoDMRs	chr9	102723366	102723520	NA	Amotl2
A16:A8 hypoDMRs	chr9	103118350	103118367	Gm37166	Rab6b
A16:A8 hypoDMRs	chr9	111075840	111075862	Gm26409	NA
A16:A8 hypoDMRs	chr9	111075840	111075862	Rp31-ps19	NA
A16:A8 hypoDMRs	chr9	119966755	119966850	NA	Ttc21a
A16:A8 hypoDMRs	chr9	121413404	121413484	NA	Trak1
A16:A8 hypoDMRs	chrX	7714217	7714257	Wdr45	NA
A16:A8 hypoDMRs	chrX	12588044	12588101	Atp6ap2	Atp6ap2
A16:A8 hypoDMRs	chrX	71215089	71215119	NA	Mtm1
A16:A8 hypoDMRs	chrX	71962677	71962695	Prrg3	Prrg3
A16:A8 hypoDMRs	chrX	94122806	94122837	Zfx	NA
A16:A8 hypoDMRs	chrX	95711876	95711940	Zc3h12b	Zc3h12b
A16:A8 hypoDMRs	chrX	104200488	104200521	Nexmif	NA
A16:A8 hypoDMRs	chrX	129750511	129750597	Diaph2	Diaph2
A16:A8 hypoDMRs	chrX	136139349	136139387	Bex4	Bex4
A16:A8 hypoDMRs	chrX	159627220	159627235	Sh3kbp1	NA

## Sheet: progressive map
Label	chr	start	end	TSS map	gBody map	Label	chr	start	end	TSS map	gBody map
A8:A2 hypoDMRs	chr3	27279398	27279785	Gm37191	Nceh1	A16:A8 hypoDMRs	chr3	27279713	27279761	Gm37191	Nceh1
A8:A2 hypoDMRs	chr6	84135227	84135330	NA	Dysf	A16:A8 hypoDMRs	chr6	84134879	84135232	NA	Dysf

## Sheet: inverse map
Label	chr	start	end	TSS map	gBody map	Label	chr	start	end	TSS map	gBody map
A8:A2 hyperDMRs	chr10	67540841	67541043	NA	Egr2	A16:A8 hypoDMRs	chr10	67540927	67540972	NA	Egr2
A8:A2 hyperDMRs	chr10	75057500	75057562	Bcr	NA	A16:A8 hypoDMRs	chr10	75057500	75057562	Bcr	NA
A8:A2 hyperDMRs	chr12	59095543	59095645	Ctage5	NA	A16:A8 hypoDMRs	chr12	59095543	59095669	Rpl21-ps3	NA
A8:A2 hyperDMRs	chr12	59095543	59095645	Ctage5	NA	A16:A8 hypoDMRs	chr12	59095543	59095669	Ctage5	NA
A8:A2 hyperDMRs	chr12	59095543	59095645	Rpl21-ps3	NA	A16:A8 hypoDMRs	chr12	59095543	59095669	Rpl21-ps3	NA
A8:A2 hyperDMRs	chr12	59095543	59095645	Rpl21-ps3	NA	A16:A8 hypoDMRs	chr12	59095543	59095669	Ctage5	NA
A8:A2 hyperDMRs	chr16	29967627	29967641	Gm1968	NA	A16:A8 hypoDMRs	chr16	29967627	29967641	Gm1968	NA
A8:A2 hyperDMRs	chr18	75371339	75371534	Gm20544	Smad7	A16:A8 hypoDMRs	chr18	75371339	75371534	Gm20544	Smad7
A8:A2 hyperDMRs	chr2	120973498	120973533	Tmem62	NA	A16:A8 hypoDMRs	chr2	120973498	120973520	Tmem62	NA
A8:A2 hyperDMRs	chr2	120973498	120973533	Tmem62	NA	A16:A8 hypoDMRs	chr2	120973498	120973520	Ubr1	NA
A8:A2 hyperDMRs	chr2	120973498	120973533	Ubr1	NA	A16:A8 hypoDMRs	chr2	120973498	120973520	Tmem62	NA
A8:A2 hyperDMRs	chr2	120973498	120973533	Ubr1	NA	A16:A8 hypoDMRs	chr2	120973498	120973520	Ubr1	NA
A8:A2 hyperDMRs	chr4	154213251	154213500	NA	Megf6	A16:A8 hypoDMRs	chr4	154213179	154213500	NA	Megf6
A8:A2 hyperDMRs	chr7	18403339	18403631	Gm45104	NA	A16:A8 hypoDMRs	chr7	18403369	18403911	Gm45104	NA
A8:A2 hyperDMRs	chr7	19255439	19255581	1700058P15Rik	Opa3	A16:A8 hypoDMRs	chr7	19255490	19255576	1700058P15Rik	Opa3
A8:A2 hyperDMRs	chr7	59730593	59731000	Gm23047	NA	A16:A8 hypoDMRs	chr7	59730593	59731000	Gm26188	NA
A8:A2 hyperDMRs	chr7	59730593	59731000	Gm23047	NA	A16:A8 hypoDMRs	chr7	59730593	59731000	Gm23265	NA
A8:A2 hyperDMRs	chr7	59730593	59731000	Gm23047	NA	A16:A8 hypoDMRs	chr7	59730593	59731000	Gm24518	NA
A8:A2 hyperDMRs	chr7	59730593	59731000	Gm23047	NA	A16:A8 hypoDMRs	chr7	59730593	59731000	Gm25944	NA
A8:A2 hyperDMRs	chr7	59730593	59731000	Gm23047	NA	A16:A8 hypoDMRs	chr7	59730593	59731000	Gm23047	NA
A8:A2 hyperDMRs	chr7	59730593	59731000	Gm23265	NA	A16:A8 hypoDMRs	chr7	59730593	59731000	Gm26188	NA
A8:A2 hyperDMRs	chr7	59730593	59731000	Gm23265	NA	A16:A8 hypoDMRs	chr7	59730593	59731000	Gm23265	NA
A8:A2 hyperDMRs	chr7	59730593	59731000	Gm23265	NA	A16:A8 hypoDMRs	chr7	59730593	59731000	Gm24518	NA
A8:A2 hyperDMRs	chr7	59730593	59731000	Gm23265	NA	A16:A8 hypoDMRs	chr7	59730593	59731000	Gm25944	NA
A8:A2 hyperDMRs	chr7	59730593	59731000	Gm23265	NA	A16:A8 hypoDMRs	chr7	59730593	59731000	Gm23047	NA
A8:A2 hyperDMRs	chr7	59730593	59731000	Gm24518	NA	A16:A8 hypoDMRs	chr7	59730593	59731000	Gm26188	NA
A8:A2 hyperDMRs	chr7	59730593	59731000	Gm24518	NA	A16:A8 hypoDMRs	chr7	59730593	59731000	Gm23265	NA
A8:A2 hyperDMRs	chr7	59730593	59731000	Gm24518	NA	A16:A8 hypoDMRs	chr7	59730593	59731000	Gm24518	NA
A8:A2 hyperDMRs	chr7	59730593	59731000	Gm24518	NA	A16:A8 hypoDMRs	chr7	59730593	59731000	Gm25944	NA
A8:A2 hyperDMRs	chr7	59730593	59731000	Gm24518	NA	A16:A8 hypoDMRs	chr7	59730593	59731000	Gm23047	NA
A8:A2 hyperDMRs	chr7	59730593	59731000	Gm25944	NA	A16:A8 hypoDMRs	chr7	59730593	59731000	Gm26188	NA
A8:A2 hyperDMRs	chr7	59730593	59731000	Gm25944	NA	A16:A8 hypoDMRs	chr7	59730593	59731000	Gm23265	NA
A8:A2 hyperDMRs	chr7	59730593	59731000	Gm25944	NA	A16:A8 hypoDMRs	chr7	59730593	59731000	Gm24518	NA
A8:A2 hyperDMRs	chr7	59730593	59731000	Gm25944	NA	A16:A8 hypoDMRs	chr7	59730593	59731000	Gm25944	NA
A8:A2 hyperDMRs	chr7	59730593	59731000	Gm25944	NA	A16:A8 hypoDMRs	chr7	59730593	59731000	Gm23047	NA
A8:A2 hyperDMRs	chr7	59730593	59731000	Gm26188	NA	A16:A8 hypoDMRs	chr7	59730593	59731000	Gm26188	NA
A8:A2 hyperDMRs	chr7	59730593	59731000	Gm26188	NA	A16:A8 hypoDMRs	chr7	59730593	59731000	Gm23265	NA
A8:A2 hyperDMRs	chr7	59730593	59731000	Gm26188	NA	A16:A8 hypoDMRs	chr7	59730593	59731000	Gm24518	NA
A8:A2 hyperDMRs	chr7	59730593	59731000	Gm26188	NA	A16:A8 hypoDMRs	chr7	59730593	59731000	Gm25944	NA
A8:A2 hyperDMRs	chr7	59730593	59731000	Gm26188	NA	A16:A8 hypoDMRs	chr7	59730593	59731000	Gm23047	NA
A8:A2 hyperDMRs	chr7	97417105	97417288	Thrsp	NA	A16:A8 hypoDMRs	chr7	97417217	97417288	Thrsp	NA
A8:A2 hyperDMRs	chr7	127691739	127691871	Gm39090	NA	A16:A8 hypoDMRs	chr7	127691821	127691871	Gm39090	NA
A8:A2 hyperDMRs	chr8	33987486	33987492	Gm39157	Gm39157	A16:A8 hypoDMRs	chr8	33987484	33987494	Gm45817	Gm39157
A8:A2 hyperDMRs	chr8	33987486	33987492	Gm39157	Gm39157	A16:A8 hypoDMRs	chr8	33987484	33987494	Gm39157	Gm39157
A8:A2 hyperDMRs	chr8	33987486	33987492	Gm45817	Gm39157	A16:A8 hypoDMRs	chr8	33987484	33987494	Gm45817	Gm39157
A8:A2 hyperDMRs	chr8	33987486	33987492	Gm45817	Gm39157	A16:A8 hypoDMRs	chr8	33987484	33987494	Gm39157	Gm39157
A8:A2 hyperDMRs	chr8	121398766	121398792	NA	Gm20388	A16:A8 hypoDMRs	chr8	121398766	121398808	NA	Gm20388
A8:A2 hyperDMRs	chr8	124314852	124314887	NA	Gm20388	A16:A8 hypoDMRs	chr8	124314777	124314857	NA	Gm20388
A8:A2 hyperDMRs	chr8	124314852	124314887	NA	Gm20388	A16:A8 hypoDMRs	chr8	124314777	124314857	NA	Galnt2
A8:A2 hyperDMRs	chr8	124314852	124314887	NA	Galnt2	A16:A8 hypoDMRs	chr8	124314777	124314857	NA	Gm20388
A8:A2 hyperDMRs	chr8	124314852	124314887	NA	Galnt2	A16:A8 hypoDMRs	chr8	124314777	124314857	NA	Galnt2
A8:A2 hyperDMRs	chr9	66806063	66806082	BC050972	NA	A16:A8 hypoDMRs	chr9	66806057	66806126	BC050972	NA
A8:A2 hyperDMRs	chr9	66806063	66806082	BC050972	NA	A16:A8 hypoDMRs	chr9	66806057	66806126	Ppp1r2-ps4	NA
A8:A2 hyperDMRs	chr9	66806063	66806082	Ppp1r2-ps4	NA	A16:A8 hypoDMRs	chr9	66806057	66806126	BC050972	NA
A8:A2 hyperDMRs	chr9	66806063	66806082	Ppp1r2-ps4	NA	A16:A8 hypoDMRs	chr9	66806057	66806126	Ppp1r2-ps4	NA
A8:A2 hyperDMRs	chrX	51017958	51018018	Rap2c	NA	A16:A8 hypoDMRs	chrX	51017958	51018041	Rap2c	NA
A8:A2 hypoDMRs	chr13	36326979	36327041	NA	Fars2	A16:A8 hyperDMRs	chr13	36326979	36327041	NA	Fars2
A8:A2 hypoDMRs	chr13	73488917	73488967	NA	Lpcat1	A16:A8 hyperDMRs	chr13	73488917	73488967	NA	Lpcat1
A8:A2 hypoDMRs	chr14	20352998	20353018	Ecd	Fam149b	A16:A8 hyperDMRs	chr14	20352998	20353018	Ecd	Fam149b
A8:A2 hypoDMRs	chr15	25774965	25774979	NA	Myo10	A16:A8 hyperDMRs	chr15	25774975	25774983	NA	Myo10
A8:A2 hypoDMRs	chr15	44359328	44359404	Gm25093	NA	A16:A8 hyperDMRs	chr15	44359350	44359404	Gm25093	NA
A8:A2 hypoDMRs	chr16	43355838	43356031	NA	Zbtb20	A16:A8 hyperDMRs	chr16	43355838	43356031	NA	Zbtb20
A8:A2 hypoDMRs	chr16	90443731	90443807	NA	Hunk	A16:A8 hyperDMRs	chr16	90443742	90443782	NA	Hunk
A8:A2 hypoDMRs	chr17	5569949	5570129	NA	Zdhhc14	A16:A8 hyperDMRs	chr17	5570012	5570180	NA	Zdhhc14
A8:A2 hypoDMRs	chr17	25694350	25694400	Gm22645	NA	A16:A8 hyperDMRs	chr17	25694340	25694400	Gm22645	NA
A8:A2 hypoDMRs	chr18	69614228	69614310	NA	Tcf4	A16:A8 hyperDMRs	chr18	69614210	69614310	NA	Tcf4
A8:A2 hypoDMRs	chr19	5929615	5929717	Cdc42ep2	NA	A16:A8 hyperDMRs	chr19	5929615	5929687	Cdc42ep2	NA
A8:A2 hypoDMRs	chr2	32319004	32319012	Gm23363	NA	A16:A8 hyperDMRs	chr2	32319006	32319020	Gm23363	NA
A8:A2 hypoDMRs	chr2	32319004	32319012	Gm23363	NA	A16:A8 hyperDMRs	chr2	32319006	32319020	Mir199b	NA
A8:A2 hypoDMRs	chr2	32319004	32319012	Mir199b	NA	A16:A8 hyperDMRs	chr2	32319006	32319020	Gm23363	NA
A8:A2 hypoDMRs	chr2	32319004	32319012	Mir199b	NA	A16:A8 hyperDMRs	chr2	32319006	32319020	Mir199b	NA
A8:A2 hypoDMRs	chr2	44319338	44319346	NA	Arhgap15	A16:A8 hyperDMRs	chr2	44319334	44319344	NA	Arhgap15
A8:A2 hypoDMRs	chr2	86366232	86366371	Olfr1056	NA	A16:A8 hyperDMRs	chr2	86366232	86366371	Olfr1056	NA
A8:A2 hypoDMRs	chr2	92490380	92490432	NA	Gm13814	A16:A8 hyperDMRs	chr2	92489689	92490432	NA	Gm13814
A8:A2 hypoDMRs	chr2	119665827	119665916	Gm14383	NA	A16:A8 hyperDMRs	chr2	119665827	119666012	Ndufaf1	NA
A8:A2 hypoDMRs	chr2	119665827	119665916	Gm14383	NA	A16:A8 hyperDMRs	chr2	119665827	119666012	H3f3c	NA
A8:A2 hypoDMRs	chr2	119665827	119665916	Gm14383	NA	A16:A8 hyperDMRs	chr2	119665827	119666012	Gm14383	NA
A8:A2 hypoDMRs	chr2	119665827	119665916	H3f3c	NA	A16:A8 hyperDMRs	chr2	119665827	119666012	Ndufaf1	NA
A8:A2 hypoDMRs	chr2	119665827	119665916	H3f3c	NA	A16:A8 hyperDMRs	chr2	119665827	119666012	H3f3c	NA
A8:A2 hypoDMRs	chr2	119665827	119665916	H3f3c	NA	A16:A8 hyperDMRs	chr2	119665827	119666012	Gm14383	NA
A8:A2 hypoDMRs	chr2	119665827	119665916	Ndufaf1	NA	A16:A8 hyperDMRs	chr2	119665827	119666012	Ndufaf1	NA
A8:A2 hypoDMRs	chr2	119665827	119665916	Ndufaf1	NA	A16:A8 hyperDMRs	chr2	119665827	119666012	H3f3c	NA
A8:A2 hypoDMRs	chr2	119665827	119665916	Ndufaf1	NA	A16:A8 hyperDMRs	chr2	119665827	119666012	Gm14383	NA
A8:A2 hypoDMRs	chr2	120652186	120652212	NA	Stard9	A16:A8 hyperDMRs	chr2	120652186	120652212	NA	Stard9
A8:A2 hypoDMRs	chr2	151970638	151970807	Mir1953	NA	A16:A8 hyperDMRs	chr2	151970638	151970835	Mir1953	NA
A8:A2 hypoDMRs	chr2	169478337	169478407	Gm14249	NA	A16:A8 hyperDMRs	chr2	169478297	169478353	Gm14249	NA
A8:A2 hypoDMRs	chr3	152763726	152763778	NA	Pigk	A16:A8 hyperDMRs	chr3	152763726	152763778	NA	Pigk
A8:A2 hypoDMRs	chr4	152090471	152090561	NA	Plekhg5	A16:A8 hyperDMRs	chr4	152090471	152090561	NA	Plekhg5
A8:A2 hypoDMRs	chr5	114996514	114996575	NA	Hnf1aos1	A16:A8 hyperDMRs	chr5	114996521	114996619	NA	Hnf1aos1
A8:A2 hypoDMRs	chr6	13459763	13459832	Gm2796	NA	A16:A8 hyperDMRs	chr6	13459763	13459832	Gm2796	NA
A8:A2 hypoDMRs	chr6	106315343	106315478	NA	Cntn4	A16:A8 hyperDMRs	chr6	106315320	106315500	NA	Cntn4
A8:A2 hypoDMRs	chr7	4508135	4508145	Ppp1r12c	NA	A16:A8 hyperDMRs	chr7	4508139	4508161	Ppp1r12c	NA
A8:A2 hypoDMRs	chr7	10854819	10854966	Gm7836	NA	A16:A8 hyperDMRs	chr7	10854599	10854966	Gm7836	NA
A8:A2 hypoDMRs	chr7	11440303	11440404	Gm9604	NA	A16:A8 hyperDMRs	chr7	11440266	11440404	Gm9604	NA
A8:A2 hypoDMRs	chr7	82771844	82771881	NA	Efl1	A16:A8 hyperDMRs	chr7	82771844	82771874	NA	Efl1
A8:A2 hypoDMRs	chr8	12989307	12989385	NA	Mcf2l	A16:A8 hyperDMRs	chr8	12989307	12989385	NA	Mcf2l
A8:A2 hypoDMRs	chr8	19240070	19240080	Defb46	Defb46	A16:A8 hyperDMRs	chr8	19240042	19240076	Defb46	Defb46
A8:A2 hypoDMRs	chr8	122712266	122712285	NA	Gm20388	A16:A8 hyperDMRs	chr8	122712266	122712285	NA	Gm20388
A8:A2 hypoDMRs	chrX	20425807	20425855	Jade3	Jade3	A16:A8 hyperDMRs	chrX	20425762	20425843	Jade3	Jade3
A8:A2 hypoDMRs	chrX	51018153	51018206	Rap2c	NA	A16:A8 hyperDMRs	chrX	51018187	51018206	Rap2c	NA
A8:A2 hypoDMRs	chrX	100625792	100625854	Kif4	Kif4	A16:A8 hyperDMRs	chrX	100625807	100625845	Kif4	Kif4
A8:A2 hypoDMRs	chrX	100625792	100625854	Kif4	Kif4	A16:A8 hyperDMRs	chrX	100625807	100625845	Pdzd11	Kif4
A8:A2 hypoDMRs	chrX	100625792	100625854	Pdzd11	Kif4	A16:A8 hyperDMRs	chrX	100625807	100625845	Kif4	Kif4
A8:A2 hypoDMRs	chrX	100625792	100625854	Pdzd11	Kif4	A16:A8 hyperDMRs	chrX	100625807	100625845	Pdzd11	Kif4
A8:A2 hypoDMRs	chrX	162761007	162761027	Rbbp7	Rbbp7	A16:A8 hyperDMRs	chrX	162761013	162761066	Rbbp7	Rbbp7
A8:A2 hypoDMRs	chrY	90761126	90761599	Gm21860	Mid1-ps1	A16:A8 hyperDMRs	chrY	90761126	90761737	Gm21860	Mid1-ps1

## Sheet: genes TSS gBody
	early single hyper	early single hypo		late single hyper	late single hypo		progressive hyper	progressive hypo		inverse hyper/hypo	inverse hypo/hyper
	0610040J01Rik	44810		44814	44813			Gm37191		1700058P15Rik	Cdc42ep2
	1500004A13Rik	1700018L02Rik		1600002D24Rik	0610031O16Rik			Nceh1		BC050972	Arhgap15
	1700048O20Rik	1700022A22Rik		2210420H20Rik	1110034G24Rik			Dysf		Bcr	Cdc42ep2
	2410089E03Rik	1810034E14Rik		2310014F06Rik	1700006J14Rik					Ctage5	Cntn4
	4930405J17Rik	2010008C14Rik		4930553I21Rik	1700125G22Rik					Egr2	Defb46
	A530020G20Rik	2810047C21Rik1		4930554C24Rik	1810008B01Rik					Galnt2	Ecd
	Abca2	2900092O11Rik		4930588K23Rik	1810058I24Rik					Gm1968	Efl1
	AC102689.1	4930405G09Rik		5330438I03Rik	2310039L15Rik					Gm20388	Fam149b
	AC107711.2	4930481A15Rik		5730596B20Rik	2900026A02Rik					Gm20544	Fars2
	AC107711.3	4930512H18Rik		8030453O22Rik	4930412O13Rik					Gm23047	Gm13814
	AC114008.2	4930517O19Rik		A930038B10Rik	4930425L21Rik					Gm23265	Gm14249
	AC121577.1	4930523C07Rik		AC102569.1	4930500F04Rik					Gm24518	Gm14383
	AC154407.1	4930556H04Rik		AC130219.2	4930522O17Rik					Gm25944	Gm20388
	AC154552.2	4930562F07Rik		AC153794.1	5033425B01Rik					Gm26188	Gm21860
	AC161052.1	4933417D19Rik		AC154454.1	9130023H24Rik					Gm39090	Gm22645
	AC163637.1	5330406M23Rik		AC154849.1	A030001D20Rik					Gm39157	Gm23363
	AC164092.2	5430419D17Rik		AC156037.1	A230083G16Rik					Gm45104	Gm25093
	AC164883.3	9030624J02Rik		AC159205.4	A530013C23Rik					Gm45817	Gm2796
	AC167669.1	Abcc2		AC159205.6	Abcc2					Megf6	Gm7836
	AC167669.2	Abhd2		AC166574.5	Abcc3					Opa3	Gm9604
	AC173481.1	AC107763.1		Acacb	AC108858.1					Ppp1r2-ps4	H3f3c
	Acacb	AC122350.1		Adal	AC140381.2					Rap2c	Hnf1aos1
	Acads	AC123738.2		Adk	AC148334.1					Rpl21-ps3	Hunk
	Adgrd2-ps	AC138604.2		Agap3	AC152453.1					Smad7	Jade3
	Agap3	AC153366.1		AI467606	AC154747.3					Thrsp	Kif4
	AI661453	AC153366.2		AI661453	AC158777.1					Tmem62	Lpcat1
	Airn	AC153508.1		Akap13	AC162938.2					Ubr1	Mcf2l
	Akap5	AC163280.1		Akap2	AC165106.3						Mid1-ps1
	Alg13	AC163661.1		Ambra1	Acot7						Mir1953
	Apba1	AC165347.1		Apba1	Adamts12						Mir199b
	Arhgef19	AC166052.1		Apba2	Agmo						Myo10
	Arhgef3	AC175538.2		Apln	AI429214						Ndufaf1
	Arid2	Acer2		Arhgap24	Akap9						Olfr1056
	Arvcf	Acss2		Arhgap45	Amdhd1						Pdzd11
	B3galt1	Acvr2b		Arid2	Amotl2						Pigk
	B3galt4	Adcy1		Armcx3	Ankrd13a						Plekhg5
	B3gnt9	Aff1		Armcx6	Ankrd2						Ppp1r12c
	Bach2	Agap3		Atp6v1g2	Anks1						Rap2c
	Bex1	Airn		Aurkc	Apoc2						Rbbp7
	Bex4	Ak3		B630019K06Rik	Apoc4						Stard9
	Boll	AL593843.1		Babam2	Arhgap26						Tcf4
	C1ql3	AL607142.1		Batf	Arid3a						Zbtb20
	C230062I16Rik	Alkbh4		BC006965	Armc5						Zdhhc14
	Car12	Amotl2		BC028777	Armt1
	Carmil2	Angpt2		Bcl2	Asb16
	Cbx3-ps3	Ank		Bcorl1	Ass1
	Cc2d2b	Ap3s1-ps2		Bdh1	Atp10d
	Ccdc171	Appl2		Bmf	Atp2c2
	Cd151	Arhgap26		C1ql3	Atp6ap2
	Cd2ap	Arid2		C1qtnf12	Atp6v1h
	Cdh13	Arnt		C1s2	B3galt4
	Cntnap2	Art3		Capn3	Bach1
	Cox6b2	Asl		Cbx1	Baiap2
	Cpox	Atp8b5		Ccdc91	Bex4
	Cracr2b	Bahcc1		Cd82	Bmp8b
	Cstad	BC006965		Cdh4	Brsk1
	Cstf2	Bcat2		Cep112	Bvht
	Ctnna3	Best4-ps		Cfap61	C1qtnf1
	Cxxc5	Birc6		Clpb	C2cd4d
	D930028M14Rik	Bmi1		Coa4	C920021L13Rik
	Dcaf7	Bst2		Colgalt2	Cadm1
	Dhx35	C330013E15Rik		Cox4i2	Cadm4
	Dlg2	C5ar1		Cyp2b10	Cald1
	Dlgap4	Cables1		Cyp4f17	Carns1
	Dnajc11	Cacng6		D430040D24Rik	Ccdc25
	Dusp23	Cadm1		Dennd2c	Ccdc38
	Edem2	Cap2		Dlgap1	Ccdc73
	Efnb1	Capzb		Dnah7c	Chsy3
	Egfl6	Ccdc120		Dnm2	Cisd3
	Eif2b5	Ccdc163		Dnmt3a	Cit
	Eng	Ccdc40		Draxin	Clint1
	Enpp5	Cdc42bpg		Duox1	Cmah
	Epb41l2	Cdc6		Dynlt1a	Cmbl
	Erap1	Cdk10		Dzank1	Cntfr
	Fam240a	Cflar		Epas1	Ctsb
	Fam50a	Chrna9		Etv6	Dcp2
	Fbxl14	Clic5		Exoc4	Dgcr6
	Fbxw11	Clip3		F730311O21Rik	Diaph2
	Fgd5	Cmas		Farp1	Dnajb3
	Flicr	Cmip		Fgf10	Dnajc22
	Fmnl1	Cnbd2		Fut11	Dock8
	Foxm1	Cnksr2		G530011O06Rik	Dst
	Foxp3	Commd3		Gal3st3	Dtd1
	Foxp4	Comp		Galnt13	Dym
	Frs3	Cpb2		Gcnt2	Ect2
	Fstl4	Cped1		Gli3	Eml4
	Fut7	Cpt1a		Gm10344	Epha2
	G630016G05Rik	Crcp		Gm10535	Esrrg
	G6pdx	Creld1		Gm10803	Fads1
	Gdi1	Crip1		Gm10804	Fam187b
	Gm10169	Crybg2		Gm11517	Fam210a
	Gm10545	Csf1r		Gm11615	Fam49a
	Gm10575	CT025679.1		Gm11802	Fam83f
	Gm10616	Ctf1		Gm12165	Fhad1os2
	Gm10775	Ctnnd2		Gm13140	Fkbp8
	Gm11620	Cutc		Gm13713	Flii
	Gm11771	Cxcl11		Gm13733	Flnb
	Gm13238	Cxcl9		Gm13849	Foxp2
	Gm13450	Cyp2a4		Gm14820	Fras1
	Gm13587	Cyp2a5		Gm15050	Fut11
	Gm13834	D1Ertd622e		Gm15247	Fxyd7
	Gm13840	D830044D21Rik		Gm15726	Gadd45b
	Gm14121	Dazap1		Gm15743	Galnt2
	Gm14820	Dazap2		Gm16244	Gfpt2
	Gm14893	Disp2		Gm17189	Ggnbp1
	Gm15123	Dlgap1		Gm18190	Gjd4
	Gm15124	Dnajb6		Gm19299	Glrx3
	Gm15187	Dock8		Gm20388	Gm10197
	Gm15295	Dscaml1		Gm20426	Gm11210
	Gm15486	Dusp19		Gm20621	Gm11344
	Gm15556	Dym		Gm2189	Gm11762
	Gm16141	Dysf		Gm22059	Gm11766
	Gm16227	E430021H15Rik		Gm22226	Gm11788
	Gm16238	Elovl5		Gm22557	Gm12818
	Gm17181	Emilin1		Gm22661	Gm13241
	Gm20388	Eml1		Gm23087	Gm13245
	Gm20425	Eng		Gm23853	Gm13250
	Gm20481	F630040K05Rik		Gm23858	Gm13256
	Gm20486	F8a		Gm23905	Gm13883
	Gm20511	Fads6		Gm24191	Gm16045
	Gm2077	Fam169b		Gm24332	Gm16181
	Gm22004	Farp1		Gm25328	Gm16239
	Gm2214	Fetub		Gm26804	Gm17244
	Gm22359	Ffar2		Gm26848	Gm17552
	Gm23134	Fgf2		Gm26904	Gm17705
	Gm23833	Fgfr4		Gm26947	Gm18959
	Gm23928	Fhod3		Gm27369	Gm19092
	Gm24380	Flii		Gm27804	Gm19287
	Gm24631	Flt4		Gm28528	Gm19705
	Gm26679	Fmn1		Gm29295	Gm20388
	Gm2670	Fndc3c1		Gm29328	Gm22793
	Gm26904	Foxn3		Gm31718	Gm23219
	Gm27306	Fut11		Gm32996	Gm23341
	Gm2788	Gamt		Gm36640	Gm23442
	Gm27899	Gan		Gm37013	Gm24275
	Gm27993	Garnl3		Gm37308	Gm24520
	Gm29396	Ggt7		Gm37356	Gm25068
	Gm29417	Gm10240		Gm37388	Gm25328
	Gm30624	Gm10250		Gm37811	Gm26409
	Gm34106	Gm10258		Gm37907	Gm26635
	Gm35172	Gm12212		Gm37939	Gm26995
	Gm37013	Gm12278		Gm38048	Gm27899
	Gm37097	Gm12702		Gm39075	Gm28287
	Gm37356	Gm12745		Gm39228	Gm2862
	Gm37388	Gm13140		Gm40884	Gm30340
	Gm37811	Gm13521		Gm42416	Gm30624
	Gm37956	Gm13522		Gm42544	Gm32511
	Gm42047	Gm13844		Gm4287	Gm32828
	Gm42416	Gm14051		Gm42997	Gm37153
	Gm43119	Gm14164		Gm43164	Gm37166
	Gm44596	Gm14249		Gm43522	Gm42473
	Gm44700	Gm14532		Gm43524	Gm42647
	Gm45104	Gm15247		Gm43723	Gm43857
	Gm45269	Gm15401		Gm44946	Gm44656
	Gm45349	Gm15499		Gm44948	Gm44805
	Gm7075	Gm15609		Gm45203	Gm45416
	Gm7802	Gm15628		Gm45844	Gm45469
	Gm7841	Gm15726		Gm5023	Gm45474
	Gm7954	Gm15847		Gm6206	Gm45510
	Gm833	Gm15888		Gm6223	Gm46210
	Gm9917	Gm16021		Gm7580	Gm5093
	Gnas	Gm16181		Gm7792	Gm5418
	Gnmt	Gm17228		Gm9833	Gm5514
	Gon4l	Gm17435		Gm9857	Gm8162
	Gpm6b	Gm17983		Gnas	Gm8615
	Gpr107	Gm18958		Gnaz	Gm9144
	Gprc5c	Gm19353		Gpr101	Gm9169
	Grasp	Gm20388		Hcn2	Gm9857
	Grid2	Gm2042		Henmt1	Gnas
	Gse1	Gm20513		Hoxaas3	Gnrh1
	Hacd3	Gm20531		Ifih1	Gstp3
	Hagh	Gm2058		Igf2os	H13
	Hal	Gm20684		Ildr2	Henmt1
	Hapln4	Gm22154		Insl3	Hic2
	Hhipl1	Gm22642		Itpr1	Higd1c
	Hibch	Gm23341		Jak3	Hivep3
	Hmga1b	Gm24695		Kcnab1	Ick
	Hs6st2	Gm24813		Kdm3b	Igfals
	Hspa1a	Gm25201		Kmt2b	Igsf5
	Hspa1l	Gm25216		Lcmt2	Il11ra1
	Hyal1	Gm25225		Lgr6	Il6st
	Hyal2	Gm25328		Lifr	Itga7
	Igf1r	Gm26325		Lrguk	Itpkb
	Igf2r	Gm26339		Lrrc4c	Jarid2
	Igfals	Gm26526		Macrod1	Kank1
	Ikbkg	Gm26600		Mad2l2	Kbtbd13
	Impact	Gm2673		Map3k15	Klc1
	Insl3	Gm26761		Mapk15	Klhl25
	Ints11	Gm26827		Mapt	Kmo
	Irs4	Gm26839		Mgat2	Ksr2
	Itpka	Gm27220		Mgrn1	Kxd1
	Jak3	Gm27702		Micu1	Lag3
	Kcne1l	Gm27849		Mid1	Ldlr
	Keap1	Gm27869		Mir142	Ldlrad4
	Kif6	Gm29016		Mir142b	Llgl2
	Klhdc4	Gm29103		Mir142hg	Lmnb2
	Klhdc9	Gm29664		Mir1892	Lncenc1
	Lamb1	Gm30198		Mir1966	Lrfn4
	Leprotl1	Gm3076		Mir3569	Lrriq3
	Lpcat3	Gm31763		Mir483	Lsm10
	Lrp2bp	Gm31992		Mir7093	Lyrm9
	Lrrc4	Gm35696		Mmp23	M1ap
	Lrrfip1	Gm37969		Morf4l1	Macrod1
	Magee1	Gm38334		Mt1	Majin
	Map7	Gm38973		Mta3	Mamstr
	Map7d2	Gm40685		Naa20	Mcts2
	Mbnl2	Gm42375		Nav2	Mep1a
	Mcmdc2	Gm42451		Nbas	Methig1
	Meis1	Gm42541		Necab2	Mief2
	Mesd	Gm42668		Neu1	Miga2
	Mid2	Gm42838		Nexmif	Mir5100
	Mir1188	Gm42982		Nhsl2	Mir8093
	Mir1954	Gm42983		Nr0b1	Mir8099-1
	Mir1966	Gm43236		Nr1d1	Mllt6
	Mir341	Gm43267		Nudt16l1	Mtif3
	Mir6978	Gm43439		Nup62cl	Mtm1
	Mir7092	Gm4349		Olfr1037	Mtor
	Mn1	Gm43572		Olfr1066	Mup-ps29
	Mrpl42	Gm43573		Olfr1069-ps1	Mxi1
	Msl3l2	Gm43686		Olfr1075-ps1	Myo10
	Mthfd1	Gm45114		Olfr1107	Myo7a
	Myl7	Gm45145		Olfr1137	Nav2
	Myrip	Gm45193		Olfr1142-ps1	Ndfip1
	Nadk	Gm45194		Olfr1202	Nectin1
	Nat8	Gm45842		Olfr1342	Nell1
	Ncf1	Gm46204		Olfr74	Nespas
	Neu2	Gm6117		Osgin1	Nexmif
	Neurl1b	Gm807		Otx2os1	Nos1
	Nhsl1	Gm8077		Pak1	Notch2
	Nnat	Gm9770		Pakap	Nt5dc3
	Nrxn2	Gm9803		Pappa	Nyap1
	Nsd1	Gm9817		Pcdh15	Osbpl2
	Ovca2	Gm9843		Pcdhb22	Ovol2
	Pard6a	Gna14		Pcdhb8	Oxct2b
	Pcdha1	Gnas		Peg13	Paqr7
	Pcdha11	Gnat2		Pepd	Parva
	Pcdha12	Golgb1		Phf21a	Pcif1
	Pcdha2	Gpatch2		Phlpp1	Pck1
	Pcdha3	Gpr146		Pih1h3b	Pcsk6
	Pcdha4	Gpr182		Plppr2	Pcx
	Pcdha5	Gpr37		Poc1b	Pcyt2
	Pcdha6	Gpr39		Polr3f	Pde10a
	Pcdha7	Gramd4		Ppard	Pdpr
	Pcdha8	Grin3b		Ppfibp2	Pgm3
	Pcdha9	Gsdmd		Pramel6	Phax
	Pced1b	Gse1		Pramel7	Pigk
	Pdha2	Gsk3b		Prdm10	Pik3c3
	Pfn3	Gstp3		Rap1gap	Poc1b
	Pgap3	H2-Eb1		Rfx4	Polr1a
	Pkp3	Hacd2		Rin2	Ppara
	Pkp4	Hcls1		Ripor1	Ppm1h
	Pla2g7	Hdgfl2		Robo1	Ppp1r3b
	Polg	Hif1a		Rtf1	Prag1
	Ppfibp2	Hivep3		Scgb2b28-ps	Prrg3
	Ppp1r2-ps2	Hnf4a		Sctr	Ptp4a3
	Ppp1r3f	Hnf4aos		Six3	Ptprz1
	Prss44	Hrh4		Slc16a8	Rab6b
	Pxn	Hs3st4		Slc43a3	Ralb
	Rab6b	Hsp25-ps1		Slfn8	Rara
	Rai1	Iffo2		Slit3	Rfc2
	Rassf1	Ifi35		Snd1	Rfx4
	Rbbp7	Ifngr2		Snora47	Rgs20
	Rfx4	Igdcc4		Snx9	Rgs3
	Rhno1	Il17rc		Socs1	Rin2
	Rian	Il6st		Sowahc	Rnmt
	Ripor1	Iqcm		Sox9	Rp31-ps19
	Rnd1	Irak2		Sqle	Rreb1
	Rnf125	Itga1		Srrm2	Rspry1
	Rnf128	Itgax		Stim2	Rwdd2a
	Rpl13-ps6	Itih4		Suv39h1	Scamp1
	Rpl32l	Jakmip3		Synj2	Scnm1
	Rragb	K230010J24Rik		Tat	Selenbp1
	Rsg1	Kcnj4		Tbc1d24	Sema4f
	Rtfdc1	Khk		Tbx1	Sema5b
	Sap130	Lad1		Tead1	Sh3bp5
	Saraf	Lancl3		Tenm4	Sh3kbp1
	Scx	Lcp1		Tgfbr3	Shank2
	Sdk1	Ldlrad4		Them7	Shmt2
	Sec16b	Lgmn		Tiam2	Sik1
	Sh3bgrl2	Lonrf3		Tle3	Slc1a5
	Sh3bp2	Lpar5		Tlr6	Slc1a7
	Slc34a1	Lpcat1		Tmem165	Slc22a7
	Slc35g1	Lrp4		Tmem170	Slc25a10
	Slc44a3	Lrrc4c		Tmem28	Slc36a3os
	Slit2	Lrrc63		Tnks1bp1	Slc4a4
	Sms	Lsm10		Tpm2	Slc7a2
	Snd1	Macf1		Trit1	Slc7a6
	Sox2ot	Mafk		Tshz2	Slc8b1
	Spag1	Map3k15		Tspoap1	Smoc1
	Src	Mbnl2		Ttc7	Snx10
	Stpg2	Mboat1		Tusc5	Snx21
	Suv39h1	Mcph1		Txlng	Spon2
	Tacc2	Mdfi		Uchl4	Spsb3
	Tceal7	Mepce		Vps13c	Stag1
	Tdrd9	Metap1d		Wdr20	Stim2
	Tex52	Mfsd4b5		Wdr33	Stk40
	Thra	Mical2		Wnk4	Strn4
	Tlnrd1	Mid1		Yipf6	Stxbp5
	Tmprss9	Mid2		Zbed3	Susd4
	Tomm6	Mief2		Zc3h12a	Syce3
	Tomm6os	Mir3085		Zdbf2	Tgfb1i1
	Tpm2	Mir5100		Zfhx3	Ticam1
	Tpte	Mir6983		Zfp462	Tle3
	Traf1	Mir7212		Zfp572	Tmem189
	Trerf1	Mlxipl		Zfp772	Tmem25
	Trf	Mpp5		Zg16	Tmem86a
	Trmt10a	Msantd1		Zmat1	Tmprss6
	Tsc22d3	Mta3			Tnfaip8l2
	Tuba8	Mtf1			Tnni1
	Ubxn11	Mvb12a			Trak1
	Upb1	Mylk			Tram2
	Vps52	Myo18a			Trav6-3
	Vrtn	Myo5b			Trim56
	Wasf2	n-R5s192			Trit1
	Wnt5a	n-R5s42			Tsc22d4
	Wwox	Ncor2			Tssc1
	Xiap	Ndufs7			Ttc21a
	Zdbf2	Nedd4l			Ttc36
	Zfp711	Nespas			Tulp4
	Zfp92	Nhlrc3			Txndc5
	Zmiz1	Nhs			Ubtd1
		Nmnat3			Ugt1a1
		Npas2			Ugt1a10
		Nup35			Ugt1a2
		P2rx7			Ugt1a5
		Pabpc4			Ugt1a6a
		Pacs2			Ugt1a6b
		Palld			Ugt1a7c
		Pcca			Ugt1a8
		Pck1			Ugt1a9
		Pcsk6			Vps52
		Pdcd4			Vstm2l
		Pde4d			Wdr19
		Pde8a			Wdr45
		Pdk1			Wee1
		Pdzk1			Wwox
		Peg10			Xrcc3
		Pigl			Zbtb7c
		Platr29			Zc3h12b
		Plk3			Zc3h4
		Ppa1			Zfp133-ps
		Pphln1			Zfp428
		Ppm1l			Zfp444
		Ppp1r3b			Zfpm1
		Ppp3ca			Zfx
		Prkce			Zfyve21
		Proser1			Zzz3
		Prpsap1
		Prr5
		Prss29
		Psma6
		Ptpn1
		Ptprg
		R3hcc1l
		Rab11b-ps2
		Rab18
		Rab3gap1
		Rcl1
		Rdh1
		Rdh16f1
		Retreg1
		Rhobtb1
		Rin2
		Riok1
		Rnf225
		Rngtt
		Rpgrip1
		Rpl36-ps1
		Rusc2
		Scn8a
		Senp2
		Sgce
		Sgcg
		Shank3
		Shroom1
		Sik3
		Slc10a4
		Slc35e1
		Slc3a1
		Slc44a5
		Slc45a3
		Slc6a4
		Slc7a2
		Slco1b2
		Smarca2
		Smt3h2-ps
		Sox9
		Sqor
		Src
		Ssbp3
		St3gal2
		Stard9
		Stk40
		Svs6
		Synj2
		Tab3
		Tat
		Tbata
		Tcf7l2
		Tedc1
		Tesk2
		Tesmin
		Tfcp2l1
		Tgm1
		Tiam2
		Tifa
		Tkt
		Tnk2
		Tnk2os
		Trak1
		Trim47
		Trpm3
		Trpv1
		Tsc22d3
		Ttc9b
		Ubtd1
		Unc5b
		Usp14
		Usp9x
		Vmn1r4
		Wdr18
		Zc2hc1a
		Zc3h7b
		Zcwpw1
		Zfhx3
		Zfp280d
		Zic3
		Zkscan5
		Zrsr1

## Sheet: pathways
	group	DMR		GSEA Pathways
	Early single	hyperDMR	H	apical junction
			CP	GTPase (Rho, Rnd1), neurexin, cell junction
			GO	cell adhesion, macromolecule localization, cell junction, cytoskeleton organization
		hypoDMR	H	estrogen response, inflammatory/interferon, IL6-JAK-STAT3, Mitotic spindle, TBF-beta
			CP	cytokine, Ga/GPCR, growth factor receptor, lipid metabolism, angiogenesis
			GO	cytoskeleton, phosphorylation, ribonucleotide binding
	Late Single	hyperDMR	H	n/a
			CP	chromatin modification
			GO	growth, developmental growth, stress response, neurogenesis, chromatin
		hypoDMR	H	estrogen response, myogenesis, adipogenesis, TNFa, mitotic spindle, EMT
			CP	metabolism (ascorbate, sucrose, retinol, porphyrin, pentose)
			GO	glucuronidation, metabolism (flavonoid, small molecule), retinoic acid binding
	Progressive	hyperDMR	all	n/a
		hypoDMR	all	n/a (Nceh1, Dysf)
	Inverse	hyper/hypo	all	n/a
		hypo/hyper	all	n/a
