# Supplementary material for: Epigenome-wide analysis of aging effects on liver regeneration
Source: BMC Biol. 2023 Feb 13;21:30. doi: 10.1186/s12915-023-01533-1 (PMC9926786; doi:10.1186/s12915-023-01533-1)
Supplement: Supplementary file 5 — Additional file 5: Table 3. Regenerative DMRs by comparing regenerating livers at 1d (R1), 2d (R2), and 4d (R4) after 70% partial hepatectomy (PHx) to pre-surgical livers (R0) (n = 4 for each group). DNA methylation data for individual regeneration samples are available in GEO (GSE211999). [file 12915_2023_1533_MOESM5_ESM.xlsx]

## Sheet: R1R0 hyperDMR
chr	Start	End	Paradigm	Paradigm
chr1	9906627	9906649	R1R0hyper	D1hyper
chr1	52869281	52869289	R1R0hyper	D1hyper
chr1	81559590	81559679	R1R0hyper	D1hyper
chr1	94394248	94394295	R1R0hyper	D1hyper
chr1	94729569	94729595	R1R0hyper	D1hyper
chr1	96573901	96573981	R1R0hyper	D1hyper
chr1	109349610	109349853	R1R0hyper	D1hyper
chr1	117473990	117474070	R1R0hyper	D1hyper
chr1	118144744	118144921	R1R0hyper	D1hyper
chr1	121007947	121008013	R1R0hyper	D1hyper
chr1	129394402	129394683	R1R0hyper	D1hyper
chr1	133159845	133159857	R1R0hyper	D1hyper
chr1	162120491	162120610	R1R0hyper	D1hyper
chr1	172244725	172244766	R1R0hyper	D1hyper
chr1	177570896	177570904	R1R0hyper	D1hyper
chr10	25458647	25458764	R1R0hyper	D1hyper
chr10	35521401	35521457	R1R0hyper	D1hyper
chr10	68128716	68128725	R1R0hyper	D1hyper
chr10	79314668	79314721	R1R0hyper	D1hyper
chr10	79921962	79921988	R1R0hyper	D1hyper
chr10	81346205	81346355	R1R0hyper	D1hyper
chr10	82875043	82875080	R1R0hyper	D1hyper
chr10	93780792	93780810	R1R0hyper	D1hyper
chr10	95506395	95506427	R1R0hyper	D1hyper
chr10	121422451	121422508	R1R0hyper	D1hyper
chr10	121727097	121727139	R1R0hyper	D1hyper
chr11	19785279	19785309	R1R0hyper	D1hyper
chr11	61678694	61678702	R1R0hyper	D1hyper
chr11	66620462	66620758	R1R0hyper	D1hyper
chr11	73149177	73149187	R1R0hyper	D1hyper
chr11	84419327	84419440	R1R0hyper	D1hyper
chr11	98768445	98768483	R1R0hyper	D1hyper
chr11	105974802	105974843	R1R0hyper	D1hyper
chr11	117491700	117491714	R1R0hyper	D1hyper
chr11	120241051	120241066	R1R0hyper	D1hyper
chr12	4551943	4551986	R1R0hyper	D1hyper
chr12	23026507	23026520	R1R0hyper	D1hyper
chr12	23546683	23546923	R1R0hyper	D1hyper
chr12	23774093	23774281	R1R0hyper	D1hyper
chr12	72845452	72845462	R1R0hyper	D1hyper
chr12	76324852	76324874	R1R0hyper	D1hyper	Akap5
chr12	81771894	81771902	R1R0hyper	D1hyper
chr12	87177280	87177288	R1R0hyper	D1hyper
chr12	105770720	105770791	R1R0hyper	D1hyper
chr12	106289318	106289351	R1R0hyper	D1hyper
chr12	109707224	109707242	R1R0hyper	D1hyper
chr12	117807926	117807978	R1R0hyper	D1hyper
chr13	3221704	3221723	R1R0hyper	D1hyper
chr13	6674456	6674542	R1R0hyper	D1hyper
chr13	65563203	65563255	R1R0hyper	D1hyper
chr13	113056874	113056906	R1R0hyper	D1hyper
chr14	8890071	8890195	R1R0hyper	D1hyper
chr14	41451802	41451814	R1R0hyper	D1hyper
chr14	46109375	46109388	R1R0hyper	D1hyper
chr14	51488127	51488256	R1R0hyper	D1hyper
chr14	65134642	65134917	R1R0hyper	D1hyper
chr14	72057301	72057491	R1R0hyper	D1hyper
chr14	73116133	73116159	R1R0hyper	D1hyper
chr15	13110959	13111073	R1R0hyper	D1hyper
chr15	37176341	37176487	R1R0hyper	D1hyper
chr15	76563207	76563250	R1R0hyper	D1hyper
chr15	79828706	79828923	R1R0hyper	D1hyper	Cbx6
chr15	89288528	89288609	R1R0hyper	D1hyper
chr15	101299808	101299890	R1R0hyper	D1hyper
chr16	3362583	3362785	R1R0hyper	D1hyper
chr16	7807039	7807053	R1R0hyper	D1hyper
chr16	27645995	27646015	R1R0hyper	D1hyper
chr16	29967623	29967637	R1R0hyper	D1hyper
chr17	26835652	26835658	R1R0hyper	D1hyper
chr17	33127663	33127673	R1R0hyper	D1hyper
chr17	35394805	35394871	R1R0hyper	D1hyper
chr17	35887687	35887701	R1R0hyper	D1hyper
chr17	39630709	39630717	R1R0hyper	D1hyper
chr17	42006754	42006824	R1R0hyper	D1hyper
chr17	43606477	43606485	R1R0hyper	D1hyper
chr17	45026990	45027067	R1R0hyper	D1hyper
chr17	45284922	45285245	R1R0hyper	D1hyper
chr17	45700601	45700945	R1R0hyper	D1hyper
chr17	45862619	45862625	R1R0hyper	D1hyper
chr17	46723715	46723770	R1R0hyper	D1hyper
chr17	47430320	47430554	R1R0hyper	D1hyper
chr17	49508162	49508188	R1R0hyper	D1hyper
chr17	56413177	56413293	R1R0hyper	D1hyper
chr17	72956335	72956361	R1R0hyper	D1hyper
chr17	78984393	78984621	R1R0hyper	D1hyper
chr17	84900961	84901064	R1R0hyper	D1hyper
chr17	87360428	87360438	R1R0hyper	D1hyper
chr18	10646372	10646382	R1R0hyper	D1hyper
chr18	12863450	12863475	R1R0hyper	D1hyper
chr18	14627606	14627723	R1R0hyper	D1hyper
chr18	34512016	34512026	R1R0hyper	D1hyper
chr18	36992573	36992599	R1R0hyper	D1hyper
chr18	54973606	54973624	R1R0hyper	D1hyper
chr18	67551394	67551408	R1R0hyper	D1hyper
chr19	3227482	3227737	R1R0hyper	D1hyper
chr19	24287091	24287250	R1R0hyper	D1hyper
chr19	44809165	44809346	R1R0hyper	D1hyper
chr19	60871831	60871843	R1R0hyper	D1hyper
chr2	6327874	6327938	R1R0hyper	D1hyper
chr2	7324764	7324772	R1R0hyper	D1hyper
chr2	16250172	16250212	R1R0hyper	D1hyper
chr2	30503950	30503994	R1R0hyper	D1hyper
chr2	32646919	32646970	R1R0hyper	D1hyper
chr2	38672310	38672519	R1R0hyper	D1hyper
chr2	46296784	46296861	R1R0hyper	D1hyper
chr2	115859513	115859542	R1R0hyper	D1hyper
chr2	123754860	123754970	R1R0hyper	D1hyper
chr2	144104389	144104511	R1R0hyper	D1hyper
chr2	154932639	154932790	R1R0hyper	D1hyper
chr2	157058736	157058773	R1R0hyper	D1hyper
chr2	169298179	169298211	R1R0hyper	D1hyper
chr2	174327907	174327929	R1R0hyper	D1hyper
chr3	11141517	11141537	R1R0hyper	D1hyper
chr3	30839197	30839207	R1R0hyper	D1hyper
chr3	31080831	31081083	R1R0hyper	D1hyper
chr3	31224982	31225034	R1R0hyper	D1hyper
chr3	133053772	133053846	R1R0hyper	D1hyper
chr3	138096258	138096489	R1R0hyper	D1hyper
chr3	138795427	138795469	R1R0hyper	D1hyper
chr3	140345197	140345352	R1R0hyper	D1hyper
chr3	141211770	141211841	R1R0hyper	D1hyper
chr3	141390768	141391293	R1R0hyper	D1hyper
chr3	143169038	143169084	R1R0hyper	D1hyper
chr3	154855066	154855110	R1R0hyper	D1hyper
chr4	15241107	15241150	R1R0hyper	D1hyper
chr4	30544403	30544409	R1R0hyper	D1hyper
chr4	32306142	32306152	R1R0hyper	D1hyper
chr4	50862220	50862505	R1R0hyper	D1hyper
chr4	54447502	54447561	R1R0hyper	D1hyper
chr4	59307261	59307297	R1R0hyper	D1hyper
chr4	79146676	79146742	R1R0hyper	D1hyper
chr4	107834702	107834736	R1R0hyper	D1hyper
chr4	120680582	120680616	R1R0hyper	D1hyper
chr4	125161219	125161229	R1R0hyper	D1hyper
chr4	133064373	133064450	R1R0hyper	D1hyper
chr4	133905294	133905354	R1R0hyper	D1hyper
chr4	151233016	151233026	R1R0hyper	D1hyper
chr5	7622325	7622391	R1R0hyper	D1hyper
chr5	35444736	35444750	R1R0hyper	D1hyper
chr5	45444523	45444669	R1R0hyper	D1hyper
chr5	65131163	65131188	R1R0hyper	D1hyper
chr5	121330329	121330511	R1R0hyper	D1hyper
chr5	137608601	137608650	R1R0hyper	D1hyper
chr5	143492915	143492929	R1R0hyper	D1hyper
chr5	145229024	145229030	R1R0hyper	D1hyper
chr5	149852622	149852632	R1R0hyper	D1hyper
chr6	5340589	5340611	R1R0hyper	D1hyper
chr6	23889401	23889445	R1R0hyper	D1hyper
chr6	51381640	51381698	R1R0hyper	D1hyper
chr6	52349105	52349182	R1R0hyper	D1hyper
chr6	80925578	80925596	R1R0hyper	D1hyper
chr6	90309426	90309478	R1R0hyper	D1hyper
chr6	94005921	94005980	R1R0hyper	D1hyper
chr6	128542045	128542098	R1R0hyper	D1hyper
chr6	136178263	136178402	R1R0hyper	D1hyper
chr6	145486231	145486400	R1R0hyper	D1hyper
chr6	146795310	146795515	R1R0hyper	D1hyper
chr6	146797653	146797859	R1R0hyper	D1hyper
chr7	6420772	6420798	R1R0hyper	D1hyper
chr7	11202444	11202650	R1R0hyper	D1hyper
chr7	12289868	12289952	R1R0hyper	D1hyper
chr7	16403643	16403697	R1R0hyper	D1hyper
chr7	16858513	16858552	R1R0hyper	D1hyper
chr7	20078296	20078453	R1R0hyper	D1hyper
chr7	20990331	20990408	R1R0hyper	D1hyper
chr7	22765642	22765895	R1R0hyper	D1hyper
chr7	29965360	29965464	R1R0hyper	D1hyper
chr7	45819553	45819594	R1R0hyper	D1hyper
chr7	95473865	95474113	R1R0hyper	D1hyper
chr7	96754158	96754214	R1R0hyper	D1hyper
chr7	97631774	97631798	R1R0hyper	D1hyper
chr7	103883054	103883082	R1R0hyper	D1hyper
chr7	118490652	118490673	R1R0hyper	D1hyper
chr7	129566249	129566274	R1R0hyper	D1hyper
chr7	132735435	132735593	R1R0hyper	D1hyper
chr8	15389259	15389273	R1R0hyper	D1hyper
chr8	18586154	18586192	R1R0hyper	D1hyper
chr8	22351065	22351191	R1R0hyper	D1hyper
chr8	52836751	52836784	R1R0hyper	D1hyper
chr8	55508762	55509100	R1R0hyper	D1hyper
chr8	76933278	76933341	R1R0hyper	D1hyper
chr8	94620247	94620281	R1R0hyper	D1hyper
chr8	120309386	120309465	R1R0hyper	D1hyper
chr9	10295072	10295134	R1R0hyper	D1hyper
chr9	21847113	21847158	R1R0hyper	D1hyper
chr9	43882844	43882932	R1R0hyper	D1hyper
chr9	67692458	67692492	R1R0hyper	D1hyper
chr9	67966484	67966753	R1R0hyper	D1hyper
chr9	71644065	71644077	R1R0hyper	D1hyper
chr9	78567504	78567590	R1R0hyper	D1hyper
chr9	82681213	82681239	R1R0hyper	D1hyper
chr9	103783428	103783627	R1R0hyper	D1hyper
chr9	110916174	110916186	R1R0hyper	D1hyper
chrX	8074335	8074346	R1R0hyper	D1hyper
chrX	22564095	22564186	R1R0hyper	D1hyper
chrX	36195887	36195915	R1R0hyper	D1hyper
chrX	42148892	42148907	R1R0hyper	D1hyper
chrX	48342156	48342210	R1R0hyper	D1hyper
chrX	78583143	78583155	R1R0hyper	D1hyper
chrX	79689888	79689900	R1R0hyper	D1hyper
chrX	91121392	91121436	R1R0hyper	D1hyper
chrX	92712413	92712583	R1R0hyper	D1hyper
chrX	112601586	112601606	R1R0hyper	D1hyper
chrX	135994001	135994067	R1R0hyper	D1hyper
chrX	140598660	140598677	R1R0hyper	D1hyper
chrY	23128949	23129241	R1R0hyper	D1hyper

## Sheet: R1R0 hypoDMR
chr	Start	End	Paradigm	Paradigm
chr1	9891873	9891912	R1R0hypo	D1hypo
chr1	20994389	20994423	R1R0hypo	D1hypo
chr1	37583966	37584097	R1R0hypo	D1hypo
chr1	53389065	53389095	R1R0hypo	D1hypo
chr1	63437508	63437514	R1R0hypo	D1hypo
chr1	63804003	63804302	R1R0hypo	D1hypo
chr1	66987964	66987972	R1R0hypo	D1hypo
chr1	92634220	92634325	R1R0hypo	D1hypo
chr1	100161557	100161565	R1R0hypo	D1hypo
chr1	117871349	117871491	R1R0hypo	D1hypo
chr1	119642550	119642626	R1R0hypo	D1hypo
chr1	127658332	127658354	R1R0hypo	D1hypo
chr1	134953157	134953183	R1R0hypo	D1hypo
chr1	141519538	141519548	R1R0hypo	D1hypo
chr1	144757553	144757561	R1R0hypo	D1hypo
chr1	167763543	167763549	R1R0hypo	D1hypo
chr1	170960748	170960806	R1R0hypo	D1hypo
chr1	185031255	185031475	R1R0hypo	D1hypo
chr1	193174701	193174747	R1R0hypo	D1hypo
chr10	10667502	10667514	R1R0hypo	D1hypo
chr10	18139244	18139439	R1R0hypo	D1hypo
chr10	21687909	21687935	R1R0hypo	D1hypo
chr10	56115354	56115469	R1R0hypo	D1hypo
chr10	58714521	58714599	R1R0hypo	D1hypo
chr10	69248733	69248850	R1R0hypo	D1hypo
chr10	71028628	71028681	R1R0hypo	D1hypo
chr10	75170758	75170791	R1R0hypo	D1hypo
chr10	79898196	79898255	R1R0hypo	D1hypo
chr10	87584954	87584962	R1R0hypo	D1hypo
chr10	88459880	88460046	R1R0hypo	D1hypo
chr10	93069993	93070291	R1R0hypo	D1hypo
chr10	93242994	93243092	R1R0hypo	D1hypo
chr10	95262784	95262926	R1R0hypo	D1hypo
chr10	99599687	99599789	R1R0hypo	D1hypo
chr10	108504618	108504650	R1R0hypo	D1hypo
chr10	118683630	118683687	R1R0hypo	D1hypo
chr10	128129506	128129579	R1R0hypo	D1hypo
chr11	3998425	3998809	R1R0hypo	D1hypo
chr11	4260810	4260888	R1R0hypo	D1hypo
chr11	6006726	6006993	R1R0hypo	D1hypo
chr11	6010143	6010244	R1R0hypo	D1hypo
chr11	12026494	12026533	R1R0hypo	D1hypo
chr11	43410586	43410600	R1R0hypo	D1hypo
chr11	43836316	43836392	R1R0hypo	D1hypo
chr11	46202183	46202466	R1R0hypo	D1hypo
chr11	49023301	49023363	R1R0hypo	D1hypo
chr11	50510198	50510206	R1R0hypo	D1hypo
chr11	53463683	53463785	R1R0hypo	D1hypo
chr11	53466596	53466742	R1R0hypo	D1hypo
chr11	58999253	58999392	R1R0hypo	D1hypo
chr11	63837154	63837191	R1R0hypo	D1hypo
chr11	72003425	72003533	R1R0hypo	D1hypo
chr11	79771861	79771904	R1R0hypo	D1hypo
chr11	81802325	81802341	R1R0hypo	D1hypo
chr11	83883991	83884020	R1R0hypo	D1hypo
chr11	90072278	90072316	R1R0hypo	D1hypo
chr11	96329735	96329743	R1R0hypo	D1hypo
chr11	98969585	98969615	R1R0hypo	D1hypo
chr11	112784545	112784644	R1R0hypo	D1hypo
chr11	112784975	112785325	R1R0hypo	D1hypo	Sox9
chr11	113502017	113502068	R1R0hypo	D1hypo
chr11	115296284	115296405	R1R0hypo	D1hypo
chr11	115437962	115438013	R1R0hypo	D1hypo
chr11	116498829	116498943	R1R0hypo	D1hypo
chr11	120225730	120225744	R1R0hypo	D1hypo
chr11	120763447	120763852	R1R0hypo	D1hypo
chr12	10449581	10449615	R1R0hypo	D1hypo
chr12	10991221	10991656	R1R0hypo	D1hypo
chr12	16015577	16015603	R1R0hypo	D1hypo
chr12	22242814	22242913	R1R0hypo	D1hypo
chr12	23314512	23314574	R1R0hypo	D1hypo
chr12	24363695	24363781	R1R0hypo	D1hypo
chr12	26034917	26034980	R1R0hypo	D1hypo
chr12	34609346	34609352	R1R0hypo	D1hypo
chr12	46841909	46841921	R1R0hypo	D1hypo
chr12	57880977	57881058	R1R0hypo	D1hypo
chr12	70933256	70933336	R1R0hypo	D1hypo
chr12	77613046	77613167	R1R0hypo	D1hypo
chr12	91120927	91121108	R1R0hypo	D1hypo
chr12	91474896	91474922	R1R0hypo	D1hypo
chr12	91736301	91736343	R1R0hypo	D1hypo
chr12	98950247	98950297	R1R0hypo	D1hypo
chr12	99645182	99645377	R1R0hypo	D1hypo
chr12	102442663	102442677	R1R0hypo	D1hypo
chr13	3774092	3774108	R1R0hypo	D1hypo
chr13	6249413	6249419	R1R0hypo	D1hypo
chr13	21771597	21771726	R1R0hypo	D1hypo
chr13	34129447	34129532	R1R0hypo	D1hypo
chr13	36727506	36727556	R1R0hypo	D1hypo
chr13	45078979	45079038	R1R0hypo	D1hypo
chr13	60297354	60297403	R1R0hypo	D1hypo
chr13	94025046	94025072	R1R0hypo	D1hypo
chr13	95855148	95855166	R1R0hypo	D1hypo
chr13	97538581	97538599	R1R0hypo	D1hypo
chr13	97853068	97853084	R1R0hypo	D1hypo
chr13	99190627	99190670	R1R0hypo	D1hypo
chr13	99824730	99824793	R1R0hypo	D1hypo
chr13	106834402	106834470	R1R0hypo	D1hypo
chr13	107838406	107838523	R1R0hypo	D1hypo
chr13	110609367	110609383	R1R0hypo	D1hypo
chr13	111769156	111769166	R1R0hypo	D1hypo
chr13	113265791	113265802	R1R0hypo	D1hypo
chr13	114993933	114994275	R1R0hypo	D1hypo
chr13	117475512	117475526	R1R0hypo	D1hypo
chr13	117980482	117980863	R1R0hypo	D1hypo
chr13	118437221	118437342	R1R0hypo	D1hypo
chr13	119000176	119000680	R1R0hypo	D1hypo
chr13	119221910	119222201	R1R0hypo	D1hypo
chr13	119597575	119597643	R1R0hypo	D1hypo
chr14	3979710	3980232	R1R0hypo	D1hypo
chr14	4938592	4938626	R1R0hypo	D1hypo
chr14	5070529	5070770	R1R0hypo	D1hypo
chr14	8218171	8218181	R1R0hypo	D1hypo
chr14	20695395	20695478	R1R0hypo	D1hypo
chr14	25608239	25608341	R1R0hypo	D1hypo
chr14	28511240	28511291	R1R0hypo	D1hypo
chr14	32852967	32853017	R1R0hypo	D1hypo
chr14	48144482	48144496	R1R0hypo	D1hypo
chr14	48453359	48453397	R1R0hypo	D1hypo
chr14	52643963	52643983	R1R0hypo	D1hypo
chr14	57098172	57098191	R1R0hypo	D1hypo
chr14	63241509	63241570	R1R0hypo	D1hypo
chr14	66045032	66045137	R1R0hypo	D1hypo
chr14	70192062	70192132	R1R0hypo	D1hypo
chr14	72101792	72101812	R1R0hypo	D1hypo
chr14	74611629	74611712	R1R0hypo	D1hypo
chr14	74976532	74976551	R1R0hypo	D1hypo
chr14	75136821	75136877	R1R0hypo	D1hypo
chr14	75178768	75178882	R1R0hypo	D1hypo
chr14	87855432	87855777	R1R0hypo	D1hypo
chr14	93491392	93491402	R1R0hypo	D1hypo
chr14	99186162	99186176	R1R0hypo	D1hypo
chr14	100982354	100982364	R1R0hypo	D1hypo
chr14	101840964	101841263	R1R0hypo	D1hypo
chr14	109962480	109962716	R1R0hypo	D1hypo
chr14	117046498	117046504	R1R0hypo	D1hypo
chr14	122536982	122537012	R1R0hypo	D1hypo
chr15	17429157	17429293	R1R0hypo	D1hypo
chr15	38457901	38458164	R1R0hypo	D1hypo
chr15	39173481	39173538	R1R0hypo	D1hypo
chr15	45601589	45601919	R1R0hypo	D1hypo
chr15	65370456	65370663	R1R0hypo	D1hypo
chr15	74733403	74733419	R1R0hypo	D1hypo
chr15	78796064	78796261	R1R0hypo	D1hypo
chr15	78816102	78816124	R1R0hypo	D1hypo
chr15	83942436	83942599	R1R0hypo	D1hypo
chr15	85660889	85660914	R1R0hypo	D1hypo
chr15	89523726	89523755	R1R0hypo	D1hypo
chr15	99819655	99819888	R1R0hypo	D1hypo
chr15	100451467	100451532	R1R0hypo	D1hypo
chr15	101053004	101053113	R1R0hypo	D1hypo
chr15	101053481	101053502	R1R0hypo	D1hypo
chr16	3329243	3329331	R1R0hypo	D1hypo
chr16	7352738	7352890	R1R0hypo	D1hypo
chr16	17493925	17493963	R1R0hypo	D1hypo
chr16	24586518	24586538	R1R0hypo	D1hypo
chr16	31275103	31275175	R1R0hypo	D1hypo
chr16	32130593	32130604	R1R0hypo	D1hypo
chr16	32149270	32149305	R1R0hypo	D1hypo
chr16	43539742	43539817	R1R0hypo	D1hypo
chr16	60369089	60369141	R1R0hypo	D1hypo
chr16	86596019	86596033	R1R0hypo	D1hypo
chr16	90453299	90453453	R1R0hypo	D1hypo
chr16	90690113	90690127	R1R0hypo	D1hypo
chr16	90843400	90843435	R1R0hypo	D1hypo
chr17	5949714	5949756	R1R0hypo	D1hypo
chr17	6493010	6493097	R1R0hypo	D1hypo
chr17	9192727	9192774	R1R0hypo	D1hypo
chr17	10383662	10383738	R1R0hypo	D1hypo
chr17	19893338	19893511	R1R0hypo	D1hypo
chr17	26275999	26276104	R1R0hypo	D1hypo
chr17	27969566	27969639	R1R0hypo	D1hypo
chr17	32415952	32416019	R1R0hypo	D1hypo
chr17	34309739	34309951	R1R0hypo	D1hypo
chr17	36947142	36947221	R1R0hypo	D1hypo
chr17	46873093	46873118	R1R0hypo	D1hypo
chr17	47672439	47672463	R1R0hypo	D1hypo
chr17	48870807	48871071	R1R0hypo	D1hypo
chr17	49396433	49396443	R1R0hypo	D1hypo
chr17	54050298	54050324	R1R0hypo	D1hypo
chr17	67540655	67540811	R1R0hypo	D1hypo
chr17	78557499	78557733	R1R0hypo	D1hypo
chr17	78661660	78661712	R1R0hypo	D1hypo
chr17	78763442	78763566	R1R0hypo	D1hypo
chr17	79096458	79096749	R1R0hypo	D1hypo
chr17	79122898	79122944	R1R0hypo	D1hypo
chr17	79231133	79231374	R1R0hypo	D1hypo
chr17	79248714	79249119	R1R0hypo	D1hypo
chr17	79267011	79267051	R1R0hypo	D1hypo
chr17	79428412	79428631	R1R0hypo	D1hypo
chr17	82248424	82248603	R1R0hypo	D1hypo
chr17	84789329	84789339	R1R0hypo	D1hypo
chr17	92202505	92202756	R1R0hypo	D1hypo
chr18	12268460	12268492	R1R0hypo	D1hypo
chr18	14572894	14573059	R1R0hypo	D1hypo
chr18	31833176	31833202	R1R0hypo	D1hypo
chr18	45024279	45024427	R1R0hypo	D1hypo
chr18	52547648	52547984	R1R0hypo	D1hypo
chr18	61036565	61036678	R1R0hypo	D1hypo
chr18	61055420	61055593	R1R0hypo	D1hypo
chr18	67058820	67058958	R1R0hypo	D1hypo
chr18	74294885	74294960	R1R0hypo	D1hypo
chr18	82364365	82364379	R1R0hypo	D1hypo
chr19	4064587	4064654	R1R0hypo	D1hypo
chr19	4615435	4615635	R1R0hypo	D1hypo
chr19	4957203	4957222	R1R0hypo	D1hypo
chr19	42699394	42699417	R1R0hypo	D1hypo
chr19	46515584	46515639	R1R0hypo	D1hypo
chr19	47343558	47343712	R1R0hypo	D1hypo
chr19	56068918	56068986	R1R0hypo	D1hypo
chr19	56198757	56198776	R1R0hypo	D1hypo
chr19	58964379	58964444	R1R0hypo	D1hypo
chr19	60598320	60598532	R1R0hypo	D1hypo
chr2	4486132	4486148	R1R0hypo	D1hypo
chr2	4653416	4653652	R1R0hypo	D1hypo
chr2	4659506	4659852	R1R0hypo	D1hypo
chr2	5084338	5084616	R1R0hypo	D1hypo
chr2	5099587	5099607	R1R0hypo	D1hypo
chr2	5124707	5124798	R1R0hypo	D1hypo
chr2	5450202	5450622	R1R0hypo	D1hypo
chr2	5489489	5490030	R1R0hypo	D1hypo
chr2	6777249	6777360	R1R0hypo	D1hypo
chr2	26091589	26091643	R1R0hypo	D1hypo
chr2	29747479	29747546	R1R0hypo	D1hypo
chr2	31136643	31136653	R1R0hypo	D1hypo
chr2	32578884	32578927	R1R0hypo	D1hypo
chr2	32882721	32882945	R1R0hypo	D1hypo
chr2	33977722	33977796	R1R0hypo	D1hypo
chr2	38683250	38683378	R1R0hypo	D1hypo
chr2	41708846	41709363	R1R0hypo	D1hypo
chr2	64477434	64477478	R1R0hypo	D1hypo
chr2	65610475	65610531	R1R0hypo	D1hypo
chr2	75470444	75470542	R1R0hypo	D1hypo
chr2	75608445	75608528	R1R0hypo	D1hypo
chr2	85114404	85114613	R1R0hypo	D1hypo
chr2	92942490	92942802	R1R0hypo	D1hypo
chr2	93401606	93401614	R1R0hypo	D1hypo
chr2	101098678	101098923	R1R0hypo	D1hypo
chr2	101913809	101913922	R1R0hypo	D1hypo
chr2	102166805	102167075	R1R0hypo	D1hypo
chr2	102189400	102189416	R1R0hypo	D1hypo
chr2	104858838	104859055	R1R0hypo	D1hypo
chr2	104862324	104862380	R1R0hypo	D1hypo
chr2	106615779	106615832	R1R0hypo	D1hypo
chr2	107616799	107617059	R1R0hypo	D1hypo
chr2	107706448	107706483	R1R0hypo	D1hypo
chr2	107872762	107873029	R1R0hypo	D1hypo
chr2	109776119	109776535	R1R0hypo	D1hypo
chr2	110352309	110352456	R1R0hypo	D1hypo
chr2	110355991	110356254	R1R0hypo	D1hypo
chr2	113410529	113410917	R1R0hypo	D1hypo
chr2	113466567	113466908	R1R0hypo	D1hypo
chr2	113820278	113820340	R1R0hypo	D1hypo
chr2	114363233	114363659	R1R0hypo	D1hypo
chr2	114756398	114756685	R1R0hypo	D1hypo
chr2	114873800	114873920	R1R0hypo	D1hypo
chr2	115474252	115474342	R1R0hypo	D1hypo
chr2	115497507	115497780	R1R0hypo	D1hypo
chr2	116060412	116060527	R1R0hypo	D1hypo
chr2	116166326	116166480	R1R0hypo	D1hypo
chr2	116180597	116180983	R1R0hypo	D1hypo
chr2	116469827	116470191	R1R0hypo	D1hypo
chr2	116762785	116762793	R1R0hypo	D1hypo
chr2	116841339	116841940	R1R0hypo	D1hypo
chr2	116908229	116908721	R1R0hypo	D1hypo
chr2	116910813	116911162	R1R0hypo	D1hypo
chr2	116912290	116912598	R1R0hypo	D1hypo
chr2	117991129	117991576	R1R0hypo	D1hypo
chr2	118054511	118054912	R1R0hypo	D1hypo
chr2	118134231	118134451	R1R0hypo	D1hypo
chr2	118257226	118257408	R1R0hypo	D1hypo
chr2	118296532	118296934	R1R0hypo	D1hypo
chr2	118317484	118317552	R1R0hypo	D1hypo
chr2	118328687	118328972	R1R0hypo	D1hypo
chr2	118333409	118333918	R1R0hypo	D1hypo
chr2	118377714	118378256	R1R0hypo	D1hypo
chr2	118426892	118426921	R1R0hypo	D1hypo
chr2	118429120	118429534	R1R0hypo	D1hypo
chr2	118459776	118460187	R1R0hypo	D1hypo
chr2	118461577	118461655	R1R0hypo	D1hypo
chr2	118566966	118567190	R1R0hypo	D1hypo
chr2	118634063	118634311	R1R0hypo	D1hypo
chr2	118645652	118645960	R1R0hypo	D1hypo
chr2	118653919	118654077	R1R0hypo	D1hypo
chr2	118657455	118657539	R1R0hypo	D1hypo
chr2	118847175	118847592	R1R0hypo	D1hypo
chr2	118859861	118860094	R1R0hypo	D1hypo
chr2	118969906	118970139	R1R0hypo	D1hypo
chr2	119291586	119291734	R1R0hypo	D1hypo
chr2	119316024	119316376	R1R0hypo	D1hypo
chr2	119735576	119735761	R1R0hypo	D1hypo
chr2	119781657	119781915	R1R0hypo	D1hypo
chr2	119786076	119786136	R1R0hypo	D1hypo
chr2	119805823	119806238	R1R0hypo	D1hypo
chr2	119828296	119828652	R1R0hypo	D1hypo
chr2	119899915	119899927	R1R0hypo	D1hypo
chr2	120009424	120009675	R1R0hypo	D1hypo
chr2	120048568	120048744	R1R0hypo	D1hypo
chr2	120080223	120080579	R1R0hypo	D1hypo
chr2	120098140	120098496	R1R0hypo	D1hypo
chr2	120109586	120109930	R1R0hypo	D1hypo
chr2	120296827	120297068	R1R0hypo	D1hypo
chr2	120333708	120333890	R1R0hypo	D1hypo
chr2	120349948	120350150	R1R0hypo	D1hypo
chr2	120369121	120369396	R1R0hypo	D1hypo
chr2	120449530	120450058	R1R0hypo	D1hypo
chr2	120652186	120652196	R1R0hypo	D1hypo
chr2	120657509	120657675	R1R0hypo	D1hypo
chr2	120741683	120742042	R1R0hypo	D1hypo
chr2	120868117	120868149	R1R0hypo	D1hypo
chr2	121080752	121080760	R1R0hypo	D1hypo
chr2	121081427	121081689	R1R0hypo	D1hypo
chr2	121338258	121338562	R1R0hypo	D1hypo
chr2	121384141	121384151	R1R0hypo	D1hypo
chr2	121552701	121552747	R1R0hypo	D1hypo
chr2	121564337	121564660	R1R0hypo	D1hypo
chr2	121574848	121574884	R1R0hypo	D1hypo
chr2	121576136	121576247	R1R0hypo	D1hypo
chr2	121601880	121601894	R1R0hypo	D1hypo
chr2	121610247	121610365	R1R0hypo	D1hypo
chr2	121622809	121623102	R1R0hypo	D1hypo
chr2	121693896	121694212	R1R0hypo	D1hypo
chr2	121698320	121698557	R1R0hypo	D1hypo
chr2	121707659	121707808	R1R0hypo	D1hypo
chr2	121757021	121757175	R1R0hypo	D1hypo
chr2	121821859	121822397	R1R0hypo	D1hypo
chr2	122164558	122164576	R1R0hypo	D1hypo
chr2	122322709	122322715	R1R0hypo	D1hypo
chr2	122334736	122335100	R1R0hypo	D1hypo
chr2	122451924	122451970	R1R0hypo	D1hypo
chr2	122458886	122459077	R1R0hypo	D1hypo
chr2	122504838	122504903	R1R0hypo	D1hypo
chr2	122523179	122523653	R1R0hypo	D1hypo
chr2	122677609	122677889	R1R0hypo	D1hypo
chr2	122742435	122742602	R1R0hypo	D1hypo
chr2	122770515	122770716	R1R0hypo	D1hypo
chr2	122832716	122832964	R1R0hypo	D1hypo
chr2	123181994	123182207	R1R0hypo	D1hypo
chr2	123215458	123215519	R1R0hypo	D1hypo
chr2	123234442	123234585	R1R0hypo	D1hypo
chr2	123327972	123328386	R1R0hypo	D1hypo
chr2	123336142	123336542	R1R0hypo	D1hypo
chr2	123479892	123479910	R1R0hypo	D1hypo
chr2	123602381	123602746	R1R0hypo	D1hypo
chr2	123606301	123606677	R1R0hypo	D1hypo
chr2	123608630	123608728	R1R0hypo	D1hypo
chr2	132728667	132728675	R1R0hypo	D1hypo
chr2	152686809	152686980	R1R0hypo	D1hypo
chr2	157558194	157558256	R1R0hypo	D1hypo
chr2	157561709	157561743	R1R0hypo	D1hypo
chr2	158397407	158397434	R1R0hypo	D1hypo
chr2	164007437	164007533	R1R0hypo	D1hypo
chr2	168045253	168045319	R1R0hypo	D1hypo
chr2	169610152	169610312	R1R0hypo	D1hypo
chr2	169723976	169724031	R1R0hypo	D1hypo
chr2	172283510	172283646	R1R0hypo	D1hypo
chr2	173633823	173633903	R1R0hypo	D1hypo
chr2	174285741	174285798	R1R0hypo	D1hypo
chr2	174296053	174296090	R1R0hypo	D1hypo
chr2	174299413	174299497	R1R0hypo	D1hypo
chr2	174299881	174299924	R1R0hypo	D1hypo
chr2	174300519	174300615	R1R0hypo	D1hypo
chr2	174328490	174328522	R1R0hypo	D1hypo
chr3	10136196	10136206	R1R0hypo	D1hypo
chr3	21049538	21049552	R1R0hypo	D1hypo
chr3	25222827	25222855	R1R0hypo	D1hypo
chr3	37769109	37769238	R1R0hypo	D1hypo
chr3	44080419	44080588	R1R0hypo	D1hypo
chr3	49523145	49523151	R1R0hypo	D1hypo
chr3	58810609	58810645	R1R0hypo	D1hypo
chr3	78027729	78028175	R1R0hypo	D1hypo
chr3	88065726	88065811	R1R0hypo	D1hypo
chr3	89954861	89954895	R1R0hypo	D1hypo
chr3	90271634	90271678	R1R0hypo	D1hypo
chr3	101982524	101982532	R1R0hypo	D1hypo
chr3	102018320	102018592	R1R0hypo	D1hypo
chr3	103777302	103777326	R1R0hypo	D1hypo
chr3	114478640	114478653	R1R0hypo	D1hypo
chr3	120976182	120976188	R1R0hypo	D1hypo
chr3	129494359	129494387	R1R0hypo	D1hypo
chr3	150143629	150143697	R1R0hypo	D1hypo
chr3	154133753	154133761	R1R0hypo	D1hypo
chr4	87315789	87316205	R1R0hypo	D1hypo
chr4	113082301	113082531	R1R0hypo	D1hypo
chr4	115859597	115859605	R1R0hypo	D1hypo
chr4	122761212	122761425	R1R0hypo	D1hypo
chr4	122782850	122783219	R1R0hypo	D1hypo
chr4	124119316	124119540	R1R0hypo	D1hypo
chr4	124223874	124224159	R1R0hypo	D1hypo
chr4	124231871	124231877	R1R0hypo	D1hypo
chr4	124236813	124237015	R1R0hypo	D1hypo
chr4	124381789	124381846	R1R0hypo	D1hypo
chr4	126204727	126204810	R1R0hypo	D1hypo
chr4	130160771	130160791	R1R0hypo	D1hypo
chr4	132974055	132974123	R1R0hypo	D1hypo
chr4	134161999	134162430	R1R0hypo	D1hypo
chr4	139616553	139616587	R1R0hypo	D1hypo
chr4	141309210	141309317	R1R0hypo	D1hypo
chr4	141767044	141767281	R1R0hypo	D1hypo
chr4	144643755	144643765	R1R0hypo	D1hypo
chr4	146942244	146942308	R1R0hypo	D1hypo
chr4	148709190	148709251	R1R0hypo	D1hypo
chr4	150871181	150871252	R1R0hypo	D1hypo	Errfi1
chr4	151172007	151172077	R1R0hypo	D1hypo
chr4	152848721	152848787	R1R0hypo	D1hypo
chr4	153711611	153711637	R1R0hypo	D1hypo
chr4	154425373	154425433	R1R0hypo	D1hypo
chr4	155259603	155259609	R1R0hypo	D1hypo
chr5	6483636	6483808	R1R0hypo	D1hypo
chr5	14438335	14438355	R1R0hypo	D1hypo
chr5	16169259	16169308	R1R0hypo	D1hypo
chr5	25057361	25057501	R1R0hypo	D1hypo
chr5	36742392	36742419	R1R0hypo	D1hypo
chr5	52918964	52918970	R1R0hypo	D1hypo
chr5	63001469	63001501	R1R0hypo	D1hypo
chr5	64600207	64600287	R1R0hypo	D1hypo
chr5	72792005	72792018	R1R0hypo	D1hypo
chr5	90925099	90925183	R1R0hypo	D1hypo
chr5	93610994	93611097	R1R0hypo	D1hypo
chr5	97017360	97017441	R1R0hypo	D1hypo
chr5	110363110	110363126	R1R0hypo	D1hypo
chr5	110363360	110363459	R1R0hypo	D1hypo
chr5	111178419	111178449	R1R0hypo	D1hypo
chr5	116225108	116225276	R1R0hypo	D1hypo
chr5	116410462	116410681	R1R0hypo	D1hypo
chr5	118344080	118344103	R1R0hypo	D1hypo
chr5	118960715	118960777	R1R0hypo	D1hypo
chr5	119680616	119680771	R1R0hypo	D1hypo
chr5	119720403	119720423	R1R0hypo	D1hypo
chr5	122669643	122669665	R1R0hypo	D1hypo
chr5	125085020	125085041	R1R0hypo	D1hypo
chr5	125267713	125267794	R1R0hypo	D1hypo
chr5	137166127	137166174	R1R0hypo	D1hypo
chr5	138774651	138774913	R1R0hypo	D1hypo
chr5	138791317	138791435	R1R0hypo	D1hypo
chr5	142586508	142586518	R1R0hypo	D1hypo
chr5	143229366	143229420	R1R0hypo	D1hypo
chr5	150337711	150337749	R1R0hypo	D1hypo
chr6	4747266	4747315	R1R0hypo	D1hypo
chr6	4749136	4749205	R1R0hypo	D1hypo
chr6	16359781	16359890	R1R0hypo	D1hypo
chr6	38959754	38959806	R1R0hypo	D1hypo
chr6	56035425	56035445	R1R0hypo	D1hypo
chr6	57374732	57374840	R1R0hypo	D1hypo
chr6	57518458	57518472	R1R0hypo	D1hypo
chr6	70946495	70946524	R1R0hypo	D1hypo
chr6	72655328	72655353	R1R0hypo	D1hypo
chr6	83368012	83368053	R1R0hypo	D1hypo
chr6	86017129	86017162	R1R0hypo	D1hypo
chr6	87876355	87876483	R1R0hypo	D1hypo
chr6	93728019	93728048	R1R0hypo	D1hypo
chr6	101453907	101454071	R1R0hypo	D1hypo
chr6	104226741	104226917	R1R0hypo	D1hypo
chr6	114070379	114070536	R1R0hypo	D1hypo
chr6	114532824	114532980	R1R0hypo	D1hypo
chr6	115792210	115792283	R1R0hypo	D1hypo
chr6	115971879	115971897	R1R0hypo	D1hypo
chr6	119481143	119481208	R1R0hypo	D1hypo
chr6	121648551	121648644	R1R0hypo	D1hypo
chr6	125081761	125081784	R1R0hypo	D1hypo
chr6	125321365	125321403	R1R0hypo	D1hypo
chr6	129064860	129064937	R1R0hypo	D1hypo
chr6	132458840	132459156	R1R0hypo	D1hypo
chr6	137065724	137065751	R1R0hypo	D1hypo
chr6	141633381	141633395	R1R0hypo	D1hypo
chr6	143101852	143102282	R1R0hypo	D1hypo
chr6	143222955	143223047	R1R0hypo	D1hypo
chr6	143405540	143405678	R1R0hypo	D1hypo
chr6	143442298	143442330	R1R0hypo	D1hypo
chr6	143456269	143456428	R1R0hypo	D1hypo
chr6	143605694	143605947	R1R0hypo	D1hypo
chr6	144362746	144362762	R1R0hypo	D1hypo
chr6	145306946	145307013	R1R0hypo	D1hypo
chr6	145441455	145441465	R1R0hypo	D1hypo
chr6	145837948	145838162	R1R0hypo	D1hypo
chr6	145887646	145888001	R1R0hypo	D1hypo
chr6	145926111	145926220	R1R0hypo	D1hypo
chr6	145932623	145933025	R1R0hypo	D1hypo
chr6	145934686	145934984	R1R0hypo	D1hypo
chr6	146707340	146707428	R1R0hypo	D1hypo
chr6	146936013	146936023	R1R0hypo	D1hypo
chr6	148126704	148126921	R1R0hypo	D1hypo
chr7	9334361	9334377	R1R0hypo	D1hypo
chr7	11026032	11026250	R1R0hypo	D1hypo
chr7	16317783	16318061	R1R0hypo	D1hypo
chr7	29785616	29785646	R1R0hypo	D1hypo
chr7	31294833	31295227	R1R0hypo	D1hypo
chr7	37590520	37590530	R1R0hypo	D1hypo
chr7	44312729	44312767	R1R0hypo	D1hypo
chr7	45632576	45632678	R1R0hypo	D1hypo
chr7	60155537	60155678	R1R0hypo	D1hypo
chr7	65881597	65881632	R1R0hypo	D1hypo
chr7	72637175	72637185	R1R0hypo	D1hypo
chr7	85721774	85721912	R1R0hypo	D1hypo
chr7	117259126	117259363	R1R0hypo	D1hypo
chr7	119617853	119617964	R1R0hypo	D1hypo
chr7	127717200	127717302	R1R0hypo	D1hypo
chr7	129741521	129741529	R1R0hypo	D1hypo
chr7	132620159	132620282	R1R0hypo	D1hypo
chr7	133760055	133760078	R1R0hypo	D1hypo
chr7	133765958	133765984	R1R0hypo	D1hypo
chr7	142578043	142578104	R1R0hypo	D1hypo
chr8	3754408	3754425	R1R0hypo	D1hypo
chr8	7892214	7892248	R1R0hypo	D1hypo
chr8	21415958	21416120	R1R0hypo	D1hypo
chr8	21671193	21671212	R1R0hypo	D1hypo
chr8	21761081	21761093	R1R0hypo	D1hypo
chr8	33853327	33853435	R1R0hypo	D1hypo
chr8	35920417	35920436	R1R0hypo	D1hypo
chr8	41118713	41118785	R1R0hypo	D1hypo
chr8	72495542	72495598	R1R0hypo	D1hypo
chr8	83580918	83581106	R1R0hypo	D1hypo
chr8	92303896	92304165	R1R0hypo	D1hypo
chr8	102760089	102760103	R1R0hypo	D1hypo
chr8	106677413	106677568	R1R0hypo	D1hypo
chr8	108778108	108778168	R1R0hypo	D1hypo
chr8	109991495	109991586	R1R0hypo	D1hypo
chr8	120750645	120750694	R1R0hypo	D1hypo
chr8	122043367	122043494	R1R0hypo	D1hypo
chr9	4260622	4260728	R1R0hypo	D1hypo
chr9	10197277	10197302	R1R0hypo	D1hypo
chr9	20673624	20673955	R1R0hypo	D1hypo
chr9	35138097	35138153	R1R0hypo	D1hypo
chr9	44213854	44213868	R1R0hypo	D1hypo
chr9	46088936	46088952	R1R0hypo	D1hypo
chr9	54565357	54565363	R1R0hypo	D1hypo
chr9	56063963	56063975	R1R0hypo	D1hypo
chr9	65123796	65124095	R1R0hypo	D1hypo
chr9	65673116	65673327	R1R0hypo	D1hypo
chr9	67509171	67509553	R1R0hypo	D1hypo
chr9	73052916	73052940	R1R0hypo	D1hypo
chr9	73063162	73063176	R1R0hypo	D1hypo
chr9	77251997	77252003	R1R0hypo	D1hypo
chr9	92628548	92628619	R1R0hypo	D1hypo
chr9	93020462	93020517	R1R0hypo	D1hypo
chr9	103226836	103226959	R1R0hypo	D1hypo
chr9	106237538	106237649	R1R0hypo	D1hypo
chr9	111562868	111562888	R1R0hypo	D1hypo
chr9	121128109	121128207	R1R0hypo	D1hypo
chr9	121249948	121250015	R1R0hypo	D1hypo
chr9	121851387	121851446	R1R0hypo	D1hypo
chr9	121914943	121915049	R1R0hypo	D1hypo
chr9	122248358	122248411	R1R0hypo	D1hypo
chrX	7610237	7610347	R1R0hypo	D1hypo
chrX	7884327	7884402	R1R0hypo	D1hypo
chrX	9747895	9747929	R1R0hypo	D1hypo
chrX	13072775	13072833	R1R0hypo	D1hypo
chrX	36598730	36598761	R1R0hypo	D1hypo
chrX	36644909	36645027	R1R0hypo	D1hypo
chrX	38189980	38190155	R1R0hypo	D1hypo
chrX	38217106	38217114	R1R0hypo	D1hypo
chrX	38485442	38485574	R1R0hypo	D1hypo
chrX	41911804	41911867	R1R0hypo	D1hypo
chrX	42067966	42068016	R1R0hypo	D1hypo
chrX	48453790	48453852	R1R0hypo	D1hypo
chrX	50841686	50841763	R1R0hypo	D1hypo
chrX	51018153	51018206	R1R0hypo	D1hypo
chrX	52164849	52164896	R1R0hypo	D1hypo
chrX	57053671	57053688	R1R0hypo	D1hypo
chrX	60547970	60547996	R1R0hypo	D1hypo
chrX	71556869	71556901	R1R0hypo	D1hypo
chrX	85574049	85574095	R1R0hypo	D1hypo
chrX	90331966	90332026	R1R0hypo	D1hypo
chrX	93832170	93832202	R1R0hypo	D1hypo
chrX	94122466	94122497	R1R0hypo	D1hypo
chrX	103481969	103482018	R1R0hypo	D1hypo
chrX	103483200	103483269	R1R0hypo	D1hypo
chrX	106485564	106485604	R1R0hypo	D1hypo
chrX	121052814	121052843	R1R0hypo	D1hypo
chrX	136215215	136215474	R1R0hypo	D1hypo
chrX	140062053	140062142	R1R0hypo	D1hypo
chrX	140600463	140600526	R1R0hypo	D1hypo
chrX	150656222	150656291	R1R0hypo	D1hypo
chrX	153498076	153498097	R1R0hypo	D1hypo
chrX	158043197	158043222	R1R0hypo	D1hypo
chrX	162761013	162761062	R1R0hypo	D1hypo
chrX	169983301	169983415	R1R0hypo	D1hypo
chrY	35978272	35978386	R1R0hypo	D1hypo
chrY	74574134	74574272	R1R0hypo	D1hypo
chrY	90744474	90744763	R1R0hypo	D1hypo
chrY	90761223	90761610	R1R0hypo	D1hypo

## Sheet: R2R0 hyperDMR
chr	Start	End	Paradigm	Paradigm
chr1	4451297	4451333	R2R0hyper	D2hyper
chr1	36222948	36223024	R2R0hyper	D2hyper
chr1	45314272	45314286	R2R0hyper	D2hyper
chr1	55362550	55362579	R2R0hyper	D2hyper
chr1	86329700	86329866	R2R0hyper	D2hyper
chr1	89740138	89740144	R2R0hyper	D2hyper
chr1	93710674	93710728	R2R0hyper	D2hyper
chr1	183422980	183422992	R2R0hyper	D2hyper
chr1	185867548	185867554	R2R0hyper	D2hyper
chr10	8549748	8549762	R2R0hyper	D2hyper
chr10	9442368	9442482	R2R0hyper	D2hyper
chr10	18414553	18414563	R2R0hyper	D2hyper
chr10	27360506	27360515	R2R0hyper	D2hyper
chr10	42220626	42220665	R2R0hyper	D2hyper
chr10	69605414	69605480	R2R0hyper	D2hyper
chr10	70657868	70657898	R2R0hyper	D2hyper
chr10	80898091	80898142	R2R0hyper	D2hyper
chr10	81349214	81349353	R2R0hyper	D2hyper
chr10	82995620	82995684	R2R0hyper	D2hyper
chr10	85274932	85274938	R2R0hyper	D2hyper
chr10	95506395	95506401	R2R0hyper	D2hyper
chr11	5902303	5902327	R2R0hyper	D2hyper
chr11	20269740	20269752	R2R0hyper	D2hyper
chr11	35950831	35950897	R2R0hyper	D2hyper
chr11	73149179	73149191	R2R0hyper	D2hyper
chr11	95990916	95990962	R2R0hyper	D2hyper
chr11	98770842	98770902	R2R0hyper	D2hyper
chr11	114402342	114402368	R2R0hyper	D2hyper
chr11	117491700	117491714	R2R0hyper	D2hyper
chr11	121974452	121974759	R2R0hyper	D2hyper
chr12	13678703	13678717	R2R0hyper	D2hyper
chr12	19244305	19244342	R2R0hyper	D2hyper
chr12	20700546	20700555	R2R0hyper	D2hyper
chr12	45195720	45195762	R2R0hyper	D2hyper
chr12	71812672	71812720	R2R0hyper	D2hyper
chr12	76324852	76324874	R2R0hyper	D2hyper	Akap5
chr12	86892900	86892908	R2R0hyper	D2hyper
chr12	117807976	117808277	R2R0hyper	D2hyper
chr13	61613303	61613531	R2R0hyper	D2hyper
chr13	100600879	100601030	R2R0hyper	D2hyper
chr13	110422671	110422814	R2R0hyper	D2hyper
chr13	113090597	113090624	R2R0hyper	D2hyper
chr14	10086589	10086805	R2R0hyper	D2hyper
chr14	25607644	25607727	R2R0hyper	D2hyper
chr14	41591615	41591633	R2R0hyper	D2hyper
chr14	46390702	46390761	R2R0hyper	D2hyper
chr14	53935958	53935970	R2R0hyper	D2hyper
chr14	64417016	64417032	R2R0hyper	D2hyper
chr14	76498290	76498410	R2R0hyper	D2hyper
chr14	78997209	78997231	R2R0hyper	D2hyper
chr14	79452411	79452499	R2R0hyper	D2hyper
chr15	77609141	77609175	R2R0hyper	D2hyper
chr15	79828832	79828913	R2R0hyper	D2hyper	Cbx6
chr15	99884183	99884219	R2R0hyper	D2hyper
chr15	101228323	101228414	R2R0hyper	D2hyper
chr16	29742799	29742815	R2R0hyper	D2hyper
chr16	31429546	31429694	R2R0hyper	D2hyper
chr16	32661490	32661565	R2R0hyper	D2hyper
chr17	12741970	12742031	R2R0hyper	D2hyper
chr17	30624247	30624266	R2R0hyper	D2hyper
chr17	34685832	34685856	R2R0hyper	D2hyper
chr17	42883356	42883387	R2R0hyper	D2hyper
chr17	72956343	72956361	R2R0hyper	D2hyper
chr17	77672229	77672241	R2R0hyper	D2hyper
chr17	83043341	83043365	R2R0hyper	D2hyper
chr18	11077517	11077619	R2R0hyper	D2hyper
chr18	34410628	34411000	R2R0hyper	D2hyper
chr18	34437511	34437521	R2R0hyper	D2hyper
chr18	34512004	34512030	R2R0hyper	D2hyper
chr18	37357046	37357116	R2R0hyper	D2hyper
chr18	43187777	43188081	R2R0hyper	D2hyper
chr18	45023920	45024036	R2R0hyper	D2hyper
chr19	4202576	4202701	R2R0hyper	D2hyper
chr19	45412241	45412251	R2R0hyper	D2hyper
chr2	7324764	7324772	R2R0hyper	D2hyper
chr2	7794926	7794956	R2R0hyper	D2hyper
chr2	9722234	9722254	R2R0hyper	D2hyper
chr2	25577023	25577074	R2R0hyper	D2hyper
chr2	38672272	38672333	R2R0hyper	D2hyper
chr2	101773746	101773774	R2R0hyper	D2hyper
chr2	111180181	111180272	R2R0hyper	D2hyper
chr2	114186366	114186589	R2R0hyper	D2hyper
chr2	118555281	118555382	R2R0hyper	D2hyper
chr2	148046164	148046188	R2R0hyper	D2hyper
chr2	173536070	173536093	R2R0hyper	D2hyper
chr2	174299648	174299680	R2R0hyper	D2hyper
chr3	11141529	11141557	R2R0hyper	D2hyper
chr3	30839197	30839207	R2R0hyper	D2hyper
chr3	52164130	52164153	R2R0hyper	D2hyper
chr3	58987318	58987381	R2R0hyper	D2hyper
chr3	86076645	86076715	R2R0hyper	D2hyper
chr3	132959339	132959352	R2R0hyper	D2hyper
chr3	135290853	135290867	R2R0hyper	D2hyper
chr3	138766778	138766995	R2R0hyper	D2hyper
chr3	139208398	139208408	R2R0hyper	D2hyper
chr3	139846313	139846573	R2R0hyper	D2hyper
chr3	140712293	140712301	R2R0hyper	D2hyper
chr3	141211770	141211841	R2R0hyper	D2hyper
chr3	141390296	141390310	R2R0hyper	D2hyper
chr3	144310540	144310558	R2R0hyper	D2hyper
chr3	152083282	152083302	R2R0hyper	D2hyper
chr3	157911725	157911751	R2R0hyper	D2hyper
chr4	7628787	7628821	R2R0hyper	D2hyper
chr4	32306138	32306156	R2R0hyper	D2hyper
chr4	42744525	42744711	R2R0hyper	D2hyper
chr4	53778386	53778480	R2R0hyper	D2hyper
chr4	120680582	120680616	R2R0hyper	D2hyper
chr4	123116746	123116817	R2R0hyper	D2hyper
chr4	124358299	124358349	R2R0hyper	D2hyper
chr4	126150882	126151045	R2R0hyper	D2hyper
chr4	133905294	133905354	R2R0hyper	D2hyper
chr4	138497327	138497461	R2R0hyper	D2hyper
chr4	151233016	151233026	R2R0hyper	D2hyper
chr4	151668971	151668991	R2R0hyper	D2hyper
chr5	18824118	18824146	R2R0hyper	D2hyper
chr5	31887777	31887871	R2R0hyper	D2hyper
chr5	35444736	35444746	R2R0hyper	D2hyper
chr5	37733318	37733342	R2R0hyper	D2hyper
chr5	122775837	122775954	R2R0hyper	D2hyper
chr5	123364107	123364154	R2R0hyper	D2hyper
chr5	133495638	133495652	R2R0hyper	D2hyper
chr5	142869471	142869499	R2R0hyper	D2hyper
chr5	143492915	143492925	R2R0hyper	D2hyper
chr5	151353833	151353863	R2R0hyper	D2hyper
chr6	46287610	46287705	R2R0hyper	D2hyper
chr6	52473765	52473912	R2R0hyper	D2hyper
chr6	66876946	66877037	R2R0hyper	D2hyper
chr6	83142418	83142486	R2R0hyper	D2hyper
chr6	90309424	90309478	R2R0hyper	D2hyper
chr6	94005921	94005934	R2R0hyper	D2hyper
chr6	119480950	119480986	R2R0hyper	D2hyper
chr6	126450220	126450226	R2R0hyper	D2hyper
chr6	128472925	128473009	R2R0hyper	D2hyper
chr6	128542045	128542098	R2R0hyper	D2hyper
chr6	145149045	145149180	R2R0hyper	D2hyper
chr6	145486021	145486370	R2R0hyper	D2hyper
chr6	146795474	146795551	R2R0hyper	D2hyper
chr6	146797653	146797859	R2R0hyper	D2hyper
chr6	148797543	148797553	R2R0hyper	D2hyper
chr7	23211529	23211789	R2R0hyper	D2hyper
chr7	30909118	30909203	R2R0hyper	D2hyper
chr7	31084472	31084484	R2R0hyper	D2hyper
chr7	78147320	78147362	R2R0hyper	D2hyper
chr7	84981505	84981865	R2R0hyper	D2hyper
chr7	100495837	100495917	R2R0hyper	D2hyper
chr7	118514225	118514235	R2R0hyper	D2hyper
chr7	121245867	121245925	R2R0hyper	D2hyper
chr7	128345889	128345923	R2R0hyper	D2hyper
chr7	129566249	129566274	R2R0hyper	D2hyper
chr7	130717356	130717390	R2R0hyper	D2hyper
chr7	134845104	134845154	R2R0hyper	D2hyper
chr8	18586170	18586208	R2R0hyper	D2hyper
chr8	22351106	22351191	R2R0hyper	D2hyper
chr8	29516919	29516953	R2R0hyper	D2hyper
chr8	68805570	68805606	R2R0hyper	D2hyper
chr8	74191141	74191178	R2R0hyper	D2hyper
chr8	84084779	84084820	R2R0hyper	D2hyper
chr8	108939328	108939374	R2R0hyper	D2hyper
chr8	120309386	120309452	R2R0hyper	D2hyper
chr8	120538742	120538768	R2R0hyper	D2hyper
chr8	121398766	121398784	R2R0hyper	D2hyper
chr8	121833492	121833761	R2R0hyper	D2hyper
chr8	123556960	123557195	R2R0hyper	D2hyper
chr9	21847113	21847158	R2R0hyper	D2hyper
chr9	24148065	24148135	R2R0hyper	D2hyper
chr9	24328362	24328409	R2R0hyper	D2hyper
chr9	48811403	48811413	R2R0hyper	D2hyper
chr9	53595954	53596024	R2R0hyper	D2hyper
chr9	66720295	66720427	R2R0hyper	D2hyper
chr9	68055888	68055894	R2R0hyper	D2hyper
chr9	78567504	78567590	R2R0hyper	D2hyper
chr9	86236649	86236691	R2R0hyper	D2hyper
chr9	105813227	105813233	R2R0hyper	D2hyper
chr9	107322261	107322267	R2R0hyper	D2hyper
chr9	110916174	110916186	R2R0hyper	D2hyper
chr9	119810445	119810480	R2R0hyper	D2hyper
chrX	7842372	7842397	R2R0hyper	D2hyper
chrX	8074292	8074300	R2R0hyper	D2hyper
chrX	12139595	12139670	R2R0hyper	D2hyper
chrX	42150877	42150914	R2R0hyper	D2hyper
chrX	48433636	48433718	R2R0hyper	D2hyper
chrX	78583077	78583085	R2R0hyper	D2hyper
chrX	102178698	102178712	R2R0hyper	D2hyper
chrX	139654005	139654029	R2R0hyper	D2hyper
chrX	152769184	152769197	R2R0hyper	D2hyper
chrX	162159876	162159906	R2R0hyper	D2hyper

## Sheet: R2R0 hypoDMR
chr	Start	End	Paradigm	Paradigm
chr1	14208216	14208298	R2R0hypo	D2hypo
chr1	24576110	24576120	R2R0hypo	D2hypo
chr1	25474584	25474752	R2R0hypo	D2hypo
chr1	33754278	33754356	R2R0hypo	D2hypo
chr1	38430155	38430424	R2R0hypo	D2hypo
chr1	41514158	41514263	R2R0hypo	D2hypo
chr1	48739982	48740112	R2R0hypo	D2hypo
chr1	49625015	49625029	R2R0hypo	D2hypo
chr1	53849103	53849193	R2R0hypo	D2hypo
chr1	62795747	62795825	R2R0hypo	D2hypo
chr1	63267030	63267068	R2R0hypo	D2hypo
chr1	63804003	63804310	R2R0hypo	D2hypo
chr1	64078841	64079024	R2R0hypo	D2hypo
chr1	67114458	67114656	R2R0hypo	D2hypo
chr1	71085573	71085656	R2R0hypo	D2hypo
chr1	77084619	77084693	R2R0hypo	D2hypo
chr1	84871019	84871331	R2R0hypo	D2hypo
chr1	87509918	87510015	R2R0hypo	D2hypo
chr1	90574514	90574821	R2R0hypo	D2hypo
chr1	91515080	91515148	R2R0hypo	D2hypo
chr1	94954379	94954715	R2R0hypo	D2hypo
chr1	101255207	101255300	R2R0hypo	D2hypo
chr1	115936869	115936887	R2R0hypo	D2hypo
chr1	118508671	118508696	R2R0hypo	D2hypo
chr1	120063200	120063265	R2R0hypo	D2hypo
chr1	133712389	133712570	R2R0hypo	D2hypo
chr1	133892486	133892645	R2R0hypo	D2hypo
chr1	135010350	135010416	R2R0hypo	D2hypo
chr1	135128983	135129118	R2R0hypo	D2hypo
chr1	135181983	135182050	R2R0hypo	D2hypo
chr1	135839918	135839997	R2R0hypo	D2hypo
chr1	136952291	136952333	R2R0hypo	D2hypo
chr1	148379778	148379860	R2R0hypo	D2hypo
chr1	159561428	159561636	R2R0hypo	D2hypo
chr1	167134407	167134564	R2R0hypo	D2hypo
chr1	169238671	169238733	R2R0hypo	D2hypo
chr1	173260693	173260721	R2R0hypo	D2hypo
chr1	173308952	173309482	R2R0hypo	D2hypo
chr1	176579195	176579499	R2R0hypo	D2hypo
chr1	178917304	178917429	R2R0hypo	D2hypo
chr1	183617571	183617633	R2R0hypo	D2hypo
chr1	185031437	185031477	R2R0hypo	D2hypo
chr1	190041547	190042013	R2R0hypo	D2hypo
chr10	3540363	3540516	R2R0hypo	D2hypo
chr10	5260873	5260970	R2R0hypo	D2hypo
chr10	6830862	6830907	R2R0hypo	D2hypo
chr10	7269512	7269537	R2R0hypo	D2hypo
chr10	8133512	8133670	R2R0hypo	D2hypo
chr10	11775580	11775843	R2R0hypo	D2hypo
chr10	13090886	13090935	R2R0hypo	D2hypo
chr10	18139415	18139439	R2R0hypo	D2hypo
chr10	19544491	19544509	R2R0hypo	D2hypo
chr10	21687909	21687984	R2R0hypo	D2hypo
chr10	22746162	22746216	R2R0hypo	D2hypo
chr10	30815493	30815553	R2R0hypo	D2hypo
chr10	39379360	39379427	R2R0hypo	D2hypo
chr10	43518359	43518701	R2R0hypo	D2hypo
chr10	48275497	48275866	R2R0hypo	D2hypo
chr10	51140137	51140473	R2R0hypo	D2hypo
chr10	61732434	61732570	R2R0hypo	D2hypo
chr10	67021864	67021877	R2R0hypo	D2hypo
chr10	67048988	67049100	R2R0hypo	D2hypo
chr10	69248800	69248838	R2R0hypo	D2hypo
chr10	80253695	80253779	R2R0hypo	D2hypo
chr10	81234736	81234844	R2R0hypo	D2hypo
chr10	81242397	81242405	R2R0hypo	D2hypo
chr10	84855442	84855473	R2R0hypo	D2hypo
chr10	90324635	90324689	R2R0hypo	D2hypo
chr10	93672486	93672628	R2R0hypo	D2hypo
chr10	94282321	94282366	R2R0hypo	D2hypo
chr10	99203725	99203827	R2R0hypo	D2hypo
chr10	117718597	117718616	R2R0hypo	D2hypo
chr10	119721668	119721716	R2R0hypo	D2hypo
chr10	120752235	120752262	R2R0hypo	D2hypo
chr10	122693846	122693866	R2R0hypo	D2hypo
chr10	126355777	126355785	R2R0hypo	D2hypo
chr11	6010143	6010351	R2R0hypo	D2hypo
chr11	8345315	8345541	R2R0hypo	D2hypo
chr11	12026378	12026580	R2R0hypo	D2hypo
chr11	22972053	22972113	R2R0hypo	D2hypo
chr11	22973158	22973169	R2R0hypo	D2hypo
chr11	29130052	29130194	R2R0hypo	D2hypo
chr11	31273567	31273633	R2R0hypo	D2hypo
chr11	35124546	35124559	R2R0hypo	D2hypo
chr11	46202069	46202185	R2R0hypo	D2hypo
chr11	49196094	49196264	R2R0hypo	D2hypo
chr11	51026841	51026857	R2R0hypo	D2hypo
chr11	52502953	52503062	R2R0hypo	D2hypo
chr11	53463539	53463647	R2R0hypo	D2hypo
chr11	53466587	53466779	R2R0hypo	D2hypo
chr11	54962853	54962966	R2R0hypo	D2hypo
chr11	56806644	56806738	R2R0hypo	D2hypo
chr11	57415283	57415575	R2R0hypo	D2hypo
chr11	61075101	61075443	R2R0hypo	D2hypo
chr11	68344815	68344898	R2R0hypo	D2hypo
chr11	68951451	68951810	R2R0hypo	D2hypo
chr11	70053998	70054168	R2R0hypo	D2hypo
chr11	72566540	72566656	R2R0hypo	D2hypo
chr11	79771876	79771917	R2R0hypo	D2hypo
chr11	84340440	84340546	R2R0hypo	D2hypo
chr11	84568970	84569179	R2R0hypo	D2hypo
chr11	84672872	84672974	R2R0hypo	D2hypo
chr11	85830410	85830426	R2R0hypo	D2hypo
chr11	86177978	86178106	R2R0hypo	D2hypo
chr11	94513530	94513783	R2R0hypo	D2hypo
chr11	97553450	97553474	R2R0hypo	D2hypo
chr11	98301543	98301705	R2R0hypo	D2hypo
chr11	100148241	100148441	R2R0hypo	D2hypo
chr11	102748309	102748346	R2R0hypo	D2hypo
chr11	104765927	104766010	R2R0hypo	D2hypo
chr11	104801357	104801430	R2R0hypo	D2hypo
chr11	106158734	106158809	R2R0hypo	D2hypo
chr11	106584336	106584356	R2R0hypo	D2hypo
chr11	109057789	109057799	R2R0hypo	D2hypo
chr11	112267845	112267926	R2R0hypo	D2hypo
chr11	112621590	112621793	R2R0hypo	D2hypo
chr11	112785058	112785142	R2R0hypo	D2hypo	Sox9
chr11	115183940	115184027	R2R0hypo	D2hypo
chr11	115296359	115296411	R2R0hypo	D2hypo
chr11	115448099	115448149	R2R0hypo	D2hypo
chr11	115600882	115600892	R2R0hypo	D2hypo
chr11	115834197	115834528	R2R0hypo	D2hypo
chr11	116633189	116633258	R2R0hypo	D2hypo
chr11	116786037	116786062	R2R0hypo	D2hypo
chr11	119037567	119037583	R2R0hypo	D2hypo
chr11	119210656	119210708	R2R0hypo	D2hypo
chr11	119620235	119620291	R2R0hypo	D2hypo
chr11	120687020	120687082	R2R0hypo	D2hypo
chr11	120695664	120695750	R2R0hypo	D2hypo
chr11	120763447	120763852	R2R0hypo	D2hypo
chr11	121544229	121544278	R2R0hypo	D2hypo
chr12	17113899	17114048	R2R0hypo	D2hypo
chr12	17875042	17875055	R2R0hypo	D2hypo
chr12	19113052	19113570	R2R0hypo	D2hypo
chr12	20633745	20634073	R2R0hypo	D2hypo
chr12	21125578	21125664	R2R0hypo	D2hypo
chr12	23045730	23045784	R2R0hypo	D2hypo
chr12	26276911	26277196	R2R0hypo	D2hypo
chr12	28801083	28801414	R2R0hypo	D2hypo
chr12	34943382	34943587	R2R0hypo	D2hypo
chr12	44775486	44775679	R2R0hypo	D2hypo
chr12	48329864	48330071	R2R0hypo	D2hypo
chr12	49280870	49280887	R2R0hypo	D2hypo
chr12	59105847	59105911	R2R0hypo	D2hypo
chr12	68665974	68666040	R2R0hypo	D2hypo
chr12	68711576	68711597	R2R0hypo	D2hypo
chr12	72225806	72225988	R2R0hypo	D2hypo
chr12	72454165	72454195	R2R0hypo	D2hypo
chr12	74457807	74457912	R2R0hypo	D2hypo
chr12	80909898	80910221	R2R0hypo	D2hypo
chr12	85706511	85706641	R2R0hypo	D2hypo
chr12	99645338	99645377	R2R0hypo	D2hypo
chr12	101616092	101616394	R2R0hypo	D2hypo
chr12	104584558	104584582	R2R0hypo	D2hypo
chr12	105468633	105468699	R2R0hypo	D2hypo
chr12	105584344	105584445	R2R0hypo	D2hypo
chr12	105937376	105937442	R2R0hypo	D2hypo
chr12	107413177	107413239	R2R0hypo	D2hypo
chr12	107476929	107477181	R2R0hypo	D2hypo
chr12	109839343	109839521	R2R0hypo	D2hypo
chr12	111388513	111388591	R2R0hypo	D2hypo
chr12	112524864	112524928	R2R0hypo	D2hypo
chr13	4942949	4942960	R2R0hypo	D2hypo
chr13	7339048	7339330	R2R0hypo	D2hypo
chr13	8473263	8473331	R2R0hypo	D2hypo
chr13	8487151	8487346	R2R0hypo	D2hypo
chr13	13773693	13773699	R2R0hypo	D2hypo
chr13	13862845	13863110	R2R0hypo	D2hypo
chr13	32391228	32391240	R2R0hypo	D2hypo
chr13	34916686	34916831	R2R0hypo	D2hypo
chr13	35131846	35131885	R2R0hypo	D2hypo
chr13	38290700	38290859	R2R0hypo	D2hypo
chr13	40651357	40651387	R2R0hypo	D2hypo
chr13	41211582	41211845	R2R0hypo	D2hypo
chr13	45078879	45079038	R2R0hypo	D2hypo
chr13	45510247	45510410	R2R0hypo	D2hypo
chr13	46576092	46576110	R2R0hypo	D2hypo
chr13	54963790	54963817	R2R0hypo	D2hypo
chr13	57750693	57750742	R2R0hypo	D2hypo
chr13	58115470	58115539	R2R0hypo	D2hypo
chr13	60179512	60179544	R2R0hypo	D2hypo
chr13	62082494	62082734	R2R0hypo	D2hypo
chr13	62295582	62295617	R2R0hypo	D2hypo
chr13	64526535	64526551	R2R0hypo	D2hypo
chr13	68012546	68012838	R2R0hypo	D2hypo
chr13	70159940	70160044	R2R0hypo	D2hypo
chr13	72160871	72160899	R2R0hypo	D2hypo
chr13	73041994	73042040	R2R0hypo	D2hypo
chr13	86299245	86299687	R2R0hypo	D2hypo
chr13	86326945	86326955	R2R0hypo	D2hypo
chr13	93198826	93198907	R2R0hypo	D2hypo
chr13	94025046	94025096	R2R0hypo	D2hypo
chr13	95281029	95281037	R2R0hypo	D2hypo
chr13	95855148	95855166	R2R0hypo	D2hypo
chr13	98626855	98626952	R2R0hypo	D2hypo
chr13	100419065	100419187	R2R0hypo	D2hypo
chr13	109049259	109049267	R2R0hypo	D2hypo
chr13	111573783	111573903	R2R0hypo	D2hypo
chr13	112511151	112511183	R2R0hypo	D2hypo
chr14	3209257	3209359	R2R0hypo	D2hypo
chr14	3625806	3625820	R2R0hypo	D2hypo
chr14	6441558	6441749	R2R0hypo	D2hypo
chr14	17334556	17334566	R2R0hypo	D2hypo
chr14	20346017	20346165	R2R0hypo	D2hypo
chr14	25509866	25509897	R2R0hypo	D2hypo
chr14	33237173	33237489	R2R0hypo	D2hypo
chr14	34349003	34349028	R2R0hypo	D2hypo
chr14	34615192	34615229	R2R0hypo	D2hypo
chr14	48198124	48198256	R2R0hypo	D2hypo
chr14	53563907	53563949	R2R0hypo	D2hypo
chr14	54561334	54561459	R2R0hypo	D2hypo
chr14	55712677	55712722	R2R0hypo	D2hypo
chr14	57098109	57098179	R2R0hypo	D2hypo
chr14	58058958	58059048	R2R0hypo	D2hypo
chr14	60654859	60654880	R2R0hypo	D2hypo
chr14	63240842	63240930	R2R0hypo	D2hypo
chr14	64545844	64545896	R2R0hypo	D2hypo
chr14	75136830	75136877	R2R0hypo	D2hypo
chr14	75530892	75530898	R2R0hypo	D2hypo
chr14	76964695	76964705	R2R0hypo	D2hypo
chr14	81041425	81041903	R2R0hypo	D2hypo
chr14	90299829	90299973	R2R0hypo	D2hypo
chr14	99186031	99186178	R2R0hypo	D2hypo
chr14	101840791	101841218	R2R0hypo	D2hypo
chr14	108432550	108432572	R2R0hypo	D2hypo
chr14	117046498	117046504	R2R0hypo	D2hypo
chr14	118918889	118919018	R2R0hypo	D2hypo
chr15	3748425	3748435	R2R0hypo	D2hypo
chr15	6925241	6925261	R2R0hypo	D2hypo
chr15	7179684	7179792	R2R0hypo	D2hypo
chr15	7225551	7225608	R2R0hypo	D2hypo
chr15	8280206	8280357	R2R0hypo	D2hypo
chr15	11066218	11066224	R2R0hypo	D2hypo
chr15	12438426	12438432	R2R0hypo	D2hypo
chr15	37095747	37095829	R2R0hypo	D2hypo
chr15	39173536	39173568	R2R0hypo	D2hypo
chr15	73659352	73659461	R2R0hypo	D2hypo
chr15	74176611	74176925	R2R0hypo	D2hypo
chr15	76090037	76090053	R2R0hypo	D2hypo
chr15	76306247	76306258	R2R0hypo	D2hypo
chr15	76457858	76457889	R2R0hypo	D2hypo
chr15	77080827	77080868	R2R0hypo	D2hypo
chr15	78467945	78467965	R2R0hypo	D2hypo
chr15	78513093	78513147	R2R0hypo	D2hypo
chr15	79433242	79433310	R2R0hypo	D2hypo
chr15	86102695	86102876	R2R0hypo	D2hypo
chr15	86159254	86159280	R2R0hypo	D2hypo
chr15	88617687	88617763	R2R0hypo	D2hypo
chr15	89523715	89523777	R2R0hypo	D2hypo
chr15	92791234	92791371	R2R0hypo	D2hypo
chr15	97015587	97015730	R2R0hypo	D2hypo
chr15	97019112	97019226	R2R0hypo	D2hypo
chr15	97164817	97164861	R2R0hypo	D2hypo
chr15	97407619	97407818	R2R0hypo	D2hypo
chr15	97469867	97470001	R2R0hypo	D2hypo
chr15	100451467	100451532	R2R0hypo	D2hypo
chr15	101052929	101053060	R2R0hypo	D2hypo
chr15	101231751	101231925	R2R0hypo	D2hypo
chr15	101821238	101821642	R2R0hypo	D2hypo
chr15	102149189	102149230	R2R0hypo	D2hypo
chr16	9362400	9362482	R2R0hypo	D2hypo
chr16	18688106	18688114	R2R0hypo	D2hypo
chr16	19348647	19348698	R2R0hypo	D2hypo
chr16	21613245	21613283	R2R0hypo	D2hypo
chr16	22918916	22918957	R2R0hypo	D2hypo
chr16	24586518	24586538	R2R0hypo	D2hypo
chr16	34235224	34235295	R2R0hypo	D2hypo
chr16	38243046	38243118	R2R0hypo	D2hypo
chr16	38798918	38799224	R2R0hypo	D2hypo
chr16	41471695	41471727	R2R0hypo	D2hypo
chr16	45095680	45095947	R2R0hypo	D2hypo
chr16	54524220	54524274	R2R0hypo	D2hypo
chr16	55555392	55555451	R2R0hypo	D2hypo
chr16	57030505	57030758	R2R0hypo	D2hypo
chr16	64302779	64302847	R2R0hypo	D2hypo
chr16	71871825	71872055	R2R0hypo	D2hypo
chr16	77643111	77643164	R2R0hypo	D2hypo
chr16	78614536	78614765	R2R0hypo	D2hypo
chr16	80748166	80748505	R2R0hypo	D2hypo
chr16	81740237	81740412	R2R0hypo	D2hypo
chr16	82899874	82900005	R2R0hypo	D2hypo
chr16	85185668	85185944	R2R0hypo	D2hypo
chr16	88362394	88362725	R2R0hypo	D2hypo
chr16	88795915	88795968	R2R0hypo	D2hypo
chr16	89963170	89963184	R2R0hypo	D2hypo
chr16	90674364	90674477	R2R0hypo	D2hypo
chr16	92655838	92655856	R2R0hypo	D2hypo
chr17	4314674	4314838	R2R0hypo	D2hypo
chr17	8008367	8008508	R2R0hypo	D2hypo
chr17	12636753	12637127	R2R0hypo	D2hypo
chr17	12741732	12741770	R2R0hypo	D2hypo
chr17	12769674	12769757	R2R0hypo	D2hypo
chr17	26475286	26475305	R2R0hypo	D2hypo
chr17	27965489	27965661	R2R0hypo	D2hypo
chr17	28334963	28334990	R2R0hypo	D2hypo
chr17	28345887	28346100	R2R0hypo	D2hypo
chr17	28511302	28511365	R2R0hypo	D2hypo
chr17	28775414	28775610	R2R0hypo	D2hypo
chr17	31014993	31015070	R2R0hypo	D2hypo
chr17	31068703	31068760	R2R0hypo	D2hypo
chr17	31901705	31901780	R2R0hypo	D2hypo
chr17	31938816	31938851	R2R0hypo	D2hypo
chr17	35691569	35691708	R2R0hypo	D2hypo
chr17	40890975	40891039	R2R0hypo	D2hypo
chr17	41958563	41958615	R2R0hypo	D2hypo
chr17	42014721	42014735	R2R0hypo	D2hypo
chr17	46873093	46873118	R2R0hypo	D2hypo
chr17	48775425	48775468	R2R0hypo	D2hypo
chr17	49186265	49186287	R2R0hypo	D2hypo
chr17	49396433	49396443	R2R0hypo	D2hypo
chr17	49484944	49484952	R2R0hypo	D2hypo
chr17	49684559	49684683	R2R0hypo	D2hypo
chr17	51882612	51882624	R2R0hypo	D2hypo
chr17	55705497	55705609	R2R0hypo	D2hypo
chr17	57209894	57210206	R2R0hypo	D2hypo
chr17	59621152	59621358	R2R0hypo	D2hypo
chr17	64591635	64591690	R2R0hypo	D2hypo
chr17	64956104	64956147	R2R0hypo	D2hypo
chr17	68947412	68947473	R2R0hypo	D2hypo
chr17	69462999	69463330	R2R0hypo	D2hypo
chr17	74767666	74767680	R2R0hypo	D2hypo
chr17	78400748	78400786	R2R0hypo	D2hypo
chr17	83043303	83043321	R2R0hypo	D2hypo
chr17	83842081	83842191	R2R0hypo	D2hypo
chr17	88501372	88501509	R2R0hypo	D2hypo
chr18	6986073	6986099	R2R0hypo	D2hypo
chr18	10051979	10052074	R2R0hypo	D2hypo
chr18	17377861	17378087	R2R0hypo	D2hypo
chr18	22901207	22901275	R2R0hypo	D2hypo
chr18	31458340	31458352	R2R0hypo	D2hypo
chr18	31833176	31833204	R2R0hypo	D2hypo
chr18	31907783	31907962	R2R0hypo	D2hypo
chr18	32153576	32153621	R2R0hypo	D2hypo
chr18	32352166	32352385	R2R0hypo	D2hypo
chr18	32407461	32407582	R2R0hypo	D2hypo
chr18	32524085	32524175	R2R0hypo	D2hypo
chr18	35652914	35652982	R2R0hypo	D2hypo
chr18	37521816	37521870	R2R0hypo	D2hypo
chr18	37840060	37840186	R2R0hypo	D2hypo
chr18	41337610	41337711	R2R0hypo	D2hypo
chr18	41843875	41844157	R2R0hypo	D2hypo
chr18	50138671	50138697	R2R0hypo	D2hypo
chr18	54852120	54852291	R2R0hypo	D2hypo
chr18	56620468	56620689	R2R0hypo	D2hypo
chr18	60648028	60648323	R2R0hypo	D2hypo
chr18	64335853	64335898	R2R0hypo	D2hypo
chr18	65278430	65278507	R2R0hypo	D2hypo
chr18	65621782	65621827	R2R0hypo	D2hypo
chr18	68519167	68519267	R2R0hypo	D2hypo
chr18	70130600	70130606	R2R0hypo	D2hypo
chr18	74865933	74866034	R2R0hypo	D2hypo
chr18	75121674	75121701	R2R0hypo	D2hypo
chr18	77044174	77044184	R2R0hypo	D2hypo
chr18	78123698	78123788	R2R0hypo	D2hypo
chr18	80216313	80216375	R2R0hypo	D2hypo
chr18	83050032	83050049	R2R0hypo	D2hypo
chr18	83343514	83343619	R2R0hypo	D2hypo
chr18	84730057	84730163	R2R0hypo	D2hypo
chr19	4064587	4064654	R2R0hypo	D2hypo
chr19	5406690	5406722	R2R0hypo	D2hypo
chr19	9598265	9598300	R2R0hypo	D2hypo
chr19	17246100	17246353	R2R0hypo	D2hypo
chr19	21447962	21447970	R2R0hypo	D2hypo
chr19	21813843	21813881	R2R0hypo	D2hypo
chr19	29049075	29049106	R2R0hypo	D2hypo
chr19	29685743	29685945	R2R0hypo	D2hypo
chr19	37494208	37494247	R2R0hypo	D2hypo
chr19	38115270	38115503	R2R0hypo	D2hypo
chr19	39413895	39413936	R2R0hypo	D2hypo
chr19	40186532	40186546	R2R0hypo	D2hypo
chr19	45164010	45164016	R2R0hypo	D2hypo
chr19	47813947	47813986	R2R0hypo	D2hypo
chr19	54053885	54054013	R2R0hypo	D2hypo
chr19	57257897	57258126	R2R0hypo	D2hypo
chr2	3749366	3749425	R2R0hypo	D2hypo
chr2	9769172	9769457	R2R0hypo	D2hypo
chr2	17900377	17900383	R2R0hypo	D2hypo
chr2	19158321	19158360	R2R0hypo	D2hypo
chr2	28536079	28536107	R2R0hypo	D2hypo
chr2	30876124	30876175	R2R0hypo	D2hypo
chr2	31476176	31476469	R2R0hypo	D2hypo
chr2	32653980	32654028	R2R0hypo	D2hypo
chr2	45045760	45045804	R2R0hypo	D2hypo
chr2	45675344	45675408	R2R0hypo	D2hypo
chr2	46282180	46282257	R2R0hypo	D2hypo
chr2	58530123	58530189	R2R0hypo	D2hypo
chr2	64477434	64477478	R2R0hypo	D2hypo
chr2	73429197	73429302	R2R0hypo	D2hypo
chr2	80264333	80264359	R2R0hypo	D2hypo
chr2	84887305	84887311	R2R0hypo	D2hypo
chr2	87583041	87583121	R2R0hypo	D2hypo
chr2	89560836	89560882	R2R0hypo	D2hypo
chr2	95799460	95799590	R2R0hypo	D2hypo
chr2	96735774	96735809	R2R0hypo	D2hypo
chr2	98149628	98149652	R2R0hypo	D2hypo
chr2	99545241	99545562	R2R0hypo	D2hypo
chr2	100423063	100423078	R2R0hypo	D2hypo
chr2	101334921	101334929	R2R0hypo	D2hypo
chr2	111041118	111041157	R2R0hypo	D2hypo
chr2	111936222	111936468	R2R0hypo	D2hypo
chr2	113332061	113332339	R2R0hypo	D2hypo
chr2	113736856	113736920	R2R0hypo	D2hypo
chr2	114812170	114812247	R2R0hypo	D2hypo
chr2	115474252	115474342	R2R0hypo	D2hypo
chr2	116180597	116180983	R2R0hypo	D2hypo
chr2	116850137	116850158	R2R0hypo	D2hypo
chr2	118296532	118296682	R2R0hypo	D2hypo
chr2	118426892	118426921	R2R0hypo	D2hypo
chr2	118999560	118999964	R2R0hypo	D2hypo
chr2	119828296	119828583	R2R0hypo	D2hypo
chr2	121572522	121572712	R2R0hypo	D2hypo
chr2	121757145	121757175	R2R0hypo	D2hypo
chr2	122245969	122246139	R2R0hypo	D2hypo
chr2	122322709	122322715	R2R0hypo	D2hypo
chr2	122410220	122410376	R2R0hypo	D2hypo
chr2	122504572	122504870	R2R0hypo	D2hypo
chr2	122725969	122726326	R2R0hypo	D2hypo
chr2	122770515	122770716	R2R0hypo	D2hypo
chr2	123211573	123211708	R2R0hypo	D2hypo
chr2	123253800	123253892	R2R0hypo	D2hypo
chr2	127142066	127142086	R2R0hypo	D2hypo
chr2	128140009	128140058	R2R0hypo	D2hypo
chr2	132728572	132728675	R2R0hypo	D2hypo
chr2	145825616	145825673	R2R0hypo	D2hypo
chr2	146997250	146997311	R2R0hypo	D2hypo
chr2	147283418	147283596	R2R0hypo	D2hypo
chr2	152686785	152686980	R2R0hypo	D2hypo
chr2	153826095	153826142	R2R0hypo	D2hypo
chr2	158397407	158397434	R2R0hypo	D2hypo
chr2	158839277	158839313	R2R0hypo	D2hypo
chr2	163158818	163158836	R2R0hypo	D2hypo
chr2	163281386	163281439	R2R0hypo	D2hypo
chr2	163547520	163547560	R2R0hypo	D2hypo
chr2	167273790	167273825	R2R0hypo	D2hypo
chr2	168254100	168254271	R2R0hypo	D2hypo
chr2	171173740	171173805	R2R0hypo	D2hypo
chr2	171676398	171676485	R2R0hypo	D2hypo
chr2	173154611	173154961	R2R0hypo	D2hypo
chr2	173158207	173158248	R2R0hypo	D2hypo
chr2	173159899	173159966	R2R0hypo	D2hypo
chr2	173160723	173161098	R2R0hypo	D2hypo
chr2	173473721	173473881	R2R0hypo	D2hypo
chr2	173477400	173477467	R2R0hypo	D2hypo
chr2	173633644	173633903	R2R0hypo	D2hypo
chr2	173770188	173770208	R2R0hypo	D2hypo
chr2	174328484	174328536	R2R0hypo	D2hypo
chr2	179309684	179309851	R2R0hypo	D2hypo
chr3	9475687	9475719	R2R0hypo	D2hypo
chr3	9916199	9916409	R2R0hypo	D2hypo
chr3	11791395	11791408	R2R0hypo	D2hypo
chr3	12933802	12934074	R2R0hypo	D2hypo
chr3	16990191	16990493	R2R0hypo	D2hypo
chr3	28897035	28897099	R2R0hypo	D2hypo
chr3	29719890	29720005	R2R0hypo	D2hypo
chr3	44080337	44080660	R2R0hypo	D2hypo
chr3	47483849	47483947	R2R0hypo	D2hypo
chr3	54766758	54766861	R2R0hypo	D2hypo
chr3	58810609	58810645	R2R0hypo	D2hypo
chr3	74681152	74681690	R2R0hypo	D2hypo
chr3	75808661	75808989	R2R0hypo	D2hypo
chr3	79818293	79818313	R2R0hypo	D2hypo
chr3	81253016	81253022	R2R0hypo	D2hypo
chr3	84359672	84359826	R2R0hypo	D2hypo
chr3	87169707	87170052	R2R0hypo	D2hypo
chr3	91127893	91127918	R2R0hypo	D2hypo
chr3	99532784	99533059	R2R0hypo	D2hypo
chr3	114590528	114590590	R2R0hypo	D2hypo
chr3	116752621	116752738	R2R0hypo	D2hypo
chr3	125076257	125076424	R2R0hypo	D2hypo
chr3	127700525	127700549	R2R0hypo	D2hypo
chr3	137827867	137827903	R2R0hypo	D2hypo
chr3	138224012	138224059	R2R0hypo	D2hypo
chr3	139565676	139565724	R2R0hypo	D2hypo
chr3	148998483	148998543	R2R0hypo	D2hypo
chr3	152181235	152181257	R2R0hypo	D2hypo
chr3	153606142	153606249	R2R0hypo	D2hypo
chr3	153947064	153947366	R2R0hypo	D2hypo
chr3	158628987	158629030	R2R0hypo	D2hypo
chr4	6914755	6914898	R2R0hypo	D2hypo
chr4	11400264	11400285	R2R0hypo	D2hypo
chr4	14633336	14633429	R2R0hypo	D2hypo
chr4	23205756	23205894	R2R0hypo	D2hypo
chr4	26297104	26297314	R2R0hypo	D2hypo
chr4	34197415	34197427	R2R0hypo	D2hypo
chr4	35097334	35097386	R2R0hypo	D2hypo
chr4	41499122	41499243	R2R0hypo	D2hypo
chr4	41638516	41638734	R2R0hypo	D2hypo
chr4	41809010	41809114	R2R0hypo	D2hypo
chr4	41843774	41843923	R2R0hypo	D2hypo
chr4	43371762	43371834	R2R0hypo	D2hypo
chr4	43421909	43422002	R2R0hypo	D2hypo
chr4	45072482	45072525	R2R0hypo	D2hypo
chr4	45482511	45482534	R2R0hypo	D2hypo
chr4	45491418	45491436	R2R0hypo	D2hypo
chr4	45495553	45495622	R2R0hypo	D2hypo
chr4	52243476	52243639	R2R0hypo	D2hypo
chr4	53475318	53475341	R2R0hypo	D2hypo
chr4	54447618	54447800	R2R0hypo	D2hypo
chr4	57757767	57757785	R2R0hypo	D2hypo
chr4	63022673	63022755	R2R0hypo	D2hypo
chr4	72770574	72770582	R2R0hypo	D2hypo
chr4	73166639	73166822	R2R0hypo	D2hypo
chr4	83221353	83221544	R2R0hypo	D2hypo
chr4	83634602	83634822	R2R0hypo	D2hypo
chr4	85310354	85310362	R2R0hypo	D2hypo
chr4	86777768	86777781	R2R0hypo	D2hypo
chr4	101357991	101358024	R2R0hypo	D2hypo
chr4	109421765	109421866	R2R0hypo	D2hypo
chr4	112027348	112027362	R2R0hypo	D2hypo
chr4	112277405	112277677	R2R0hypo	D2hypo
chr4	113145478	113145646	R2R0hypo	D2hypo
chr4	121010484	121010512	R2R0hypo	D2hypo
chr4	122747112	122747190	R2R0hypo	D2hypo
chr4	122760931	122761425	R2R0hypo	D2hypo
chr4	124231871	124231877	R2R0hypo	D2hypo
chr4	124649415	124649605	R2R0hypo	D2hypo
chr4	124825428	124825468	R2R0hypo	D2hypo
chr4	125757424	125757444	R2R0hypo	D2hypo
chr4	126072058	126072071	R2R0hypo	D2hypo
chr4	126152984	126153139	R2R0hypo	D2hypo
chr4	129112471	129112499	R2R0hypo	D2hypo
chr4	131175000	131175168	R2R0hypo	D2hypo
chr4	134161729	134162185	R2R0hypo	D2hypo
chr4	135115223	135115549	R2R0hypo	D2hypo
chr4	135377298	135377331	R2R0hypo	D2hypo
chr4	136215019	136215148	R2R0hypo	D2hypo
chr4	136780015	136780068	R2R0hypo	D2hypo
chr4	137167986	137168157	R2R0hypo	D2hypo
chr4	139238982	139239003	R2R0hypo	D2hypo
chr4	141309265	141309464	R2R0hypo	D2hypo
chr4	144652721	144652857	R2R0hypo	D2hypo
chr4	149951388	149951429	R2R0hypo	D2hypo
chr4	149982261	149982577	R2R0hypo	D2hypo
chr4	149999859	150000073	R2R0hypo	D2hypo
chr4	150327810	150327886	R2R0hypo	D2hypo
chr4	150871181	150871375	R2R0hypo	D2hypo	Errfi1
chr4	151335302	151335332	R2R0hypo	D2hypo
chr4	152848753	152848787	R2R0hypo	D2hypo
chr4	152861938	152862217	R2R0hypo	D2hypo
chr4	152971837	152971888	R2R0hypo	D2hypo
chr4	153027560	153027750	R2R0hypo	D2hypo
chr4	153553711	153553752	R2R0hypo	D2hypo
chr4	153581583	153581667	R2R0hypo	D2hypo
chr4	153724605	153724711	R2R0hypo	D2hypo
chr4	153869148	153869222	R2R0hypo	D2hypo
chr4	154091613	154091664	R2R0hypo	D2hypo
chr4	154155385	154155494	R2R0hypo	D2hypo
chr4	154772002	154772032	R2R0hypo	D2hypo
chr5	9045298	9045654	R2R0hypo	D2hypo
chr5	13737827	13737845	R2R0hypo	D2hypo
chr5	21673519	21673537	R2R0hypo	D2hypo
chr5	25768933	25768951	R2R0hypo	D2hypo
chr5	34549784	34549917	R2R0hypo	D2hypo
chr5	36742392	36742419	R2R0hypo	D2hypo
chr5	38788394	38788405	R2R0hypo	D2hypo
chr5	43685537	43685715	R2R0hypo	D2hypo
chr5	44136014	44136056	R2R0hypo	D2hypo
chr5	52543562	52543617	R2R0hypo	D2hypo
chr5	53733170	53733180	R2R0hypo	D2hypo
chr5	57846810	57846824	R2R0hypo	D2hypo
chr5	64313398	64313538	R2R0hypo	D2hypo
chr5	66466367	66466397	R2R0hypo	D2hypo
chr5	67146541	67146775	R2R0hypo	D2hypo
chr5	68413310	68413322	R2R0hypo	D2hypo
chr5	73144192	73144211	R2R0hypo	D2hypo
chr5	74025750	74025764	R2R0hypo	D2hypo
chr5	74738840	74738914	R2R0hypo	D2hypo
chr5	74766454	74766472	R2R0hypo	D2hypo
chr5	86318539	86318624	R2R0hypo	D2hypo
chr5	90925119	90925183	R2R0hypo	D2hypo
chr5	92365063	92365083	R2R0hypo	D2hypo
chr5	93864676	93864873	R2R0hypo	D2hypo
chr5	99240827	99240896	R2R0hypo	D2hypo
chr5	101124895	101125296	R2R0hypo	D2hypo
chr5	107699008	107699057	R2R0hypo	D2hypo
chr5	112382926	112383109	R2R0hypo	D2hypo
chr5	116990297	116990319	R2R0hypo	D2hypo
chr5	119680731	119680795	R2R0hypo	D2hypo
chr5	120476705	120476844	R2R0hypo	D2hypo
chr5	122987461	122987546	R2R0hypo	D2hypo
chr5	124993044	124993069	R2R0hypo	D2hypo
chr5	128783371	128783545	R2R0hypo	D2hypo
chr5	129070956	129071027	R2R0hypo	D2hypo
chr5	136761272	136761286	R2R0hypo	D2hypo
chr5	137174180	137174261	R2R0hypo	D2hypo
chr5	137648675	137648849	R2R0hypo	D2hypo
chr5	138275965	138276012	R2R0hypo	D2hypo
chr5	138773795	138773831	R2R0hypo	D2hypo
chr5	138791317	138791435	R2R0hypo	D2hypo
chr5	140621759	140621833	R2R0hypo	D2hypo
chr5	145218404	145218418	R2R0hypo	D2hypo
chr5	145740023	145740037	R2R0hypo	D2hypo
chr5	146418311	146418366	R2R0hypo	D2hypo
chr5	146686802	146686850	R2R0hypo	D2hypo
chr5	149552903	149552945	R2R0hypo	D2hypo
chr6	4556003	4556037	R2R0hypo	D2hypo
chr6	4746223	4746307	R2R0hypo	D2hypo
chr6	4747231	4747302	R2R0hypo	D2hypo
chr6	4748837	4749158	R2R0hypo	D2hypo
chr6	13571957	13572066	R2R0hypo	D2hypo
chr6	22516344	22516384	R2R0hypo	D2hypo
chr6	23273839	23273846	R2R0hypo	D2hypo
chr6	30737983	30738032	R2R0hypo	D2hypo
chr6	37430322	37430355	R2R0hypo	D2hypo
chr6	37464414	37464449	R2R0hypo	D2hypo
chr6	44793212	44793232	R2R0hypo	D2hypo
chr6	48545800	48545823	R2R0hypo	D2hypo
chr6	56804246	56804314	R2R0hypo	D2hypo
chr6	57092321	57092504	R2R0hypo	D2hypo
chr6	64919853	64919933	R2R0hypo	D2hypo
chr6	69487673	69487873	R2R0hypo	D2hypo
chr6	72061010	72061184	R2R0hypo	D2hypo
chr6	72198638	72198746	R2R0hypo	D2hypo
chr6	73733406	73733445	R2R0hypo	D2hypo
chr6	75436736	75436758	R2R0hypo	D2hypo
chr6	83453970	83454139	R2R0hypo	D2hypo
chr6	83730383	83730587	R2R0hypo	D2hypo
chr6	84134968	84135229	R2R0hypo	D2hypo
chr6	87398600	87398627	R2R0hypo	D2hypo
chr6	89235793	89235807	R2R0hypo	D2hypo
chr6	90905599	90905632	R2R0hypo	D2hypo
chr6	99281050	99281227	R2R0hypo	D2hypo
chr6	102883305	102883380	R2R0hypo	D2hypo
chr6	107106330	107106498	R2R0hypo	D2hypo
chr6	107668983	107669263	R2R0hypo	D2hypo
chr6	110257420	110257722	R2R0hypo	D2hypo
chr6	111289886	111289898	R2R0hypo	D2hypo
chr6	119109793	119109833	R2R0hypo	D2hypo
chr6	119316826	119317069	R2R0hypo	D2hypo
chr6	124672573	124672608	R2R0hypo	D2hypo
chr6	125081761	125081784	R2R0hypo	D2hypo
chr6	129059960	129059972	R2R0hypo	D2hypo
chr6	130496389	130496580	R2R0hypo	D2hypo
chr6	131930829	131930872	R2R0hypo	D2hypo
chr6	132274314	132274340	R2R0hypo	D2hypo
chr6	135729939	135729999	R2R0hypo	D2hypo
chr6	140108027	140108065	R2R0hypo	D2hypo
chr6	143122485	143122717	R2R0hypo	D2hypo
chr6	143196876	143197369	R2R0hypo	D2hypo
chr6	143216776	143216815	R2R0hypo	D2hypo
chr6	145438408	145438658	R2R0hypo	D2hypo
chr6	145441455	145441656	R2R0hypo	D2hypo
chr6	145482719	145483016	R2R0hypo	D2hypo
chr6	145926111	145926220	R2R0hypo	D2hypo
chr6	145927033	145927346	R2R0hypo	D2hypo
chr6	145932623	145933318	R2R0hypo	D2hypo
chr6	145934690	145934984	R2R0hypo	D2hypo
chr6	146702524	146702671	R2R0hypo	D2hypo
chr6	146707288	146707428	R2R0hypo	D2hypo
chr6	146936013	146936023	R2R0hypo	D2hypo
chr6	148126704	148126921	R2R0hypo	D2hypo
chr6	148683141	148683393	R2R0hypo	D2hypo
chr7	4507875	4508145	R2R0hypo	D2hypo
chr7	4756126	4756132	R2R0hypo	D2hypo
chr7	6730368	6730396	R2R0hypo	D2hypo
chr7	10030555	10030697	R2R0hypo	D2hypo
chr7	10865249	10865729	R2R0hypo	D2hypo
chr7	16953328	16953502	R2R0hypo	D2hypo
chr7	17371726	17371785	R2R0hypo	D2hypo
chr7	19842361	19842515	R2R0hypo	D2hypo
chr7	20840270	20840412	R2R0hypo	D2hypo
chr7	22774901	22775063	R2R0hypo	D2hypo
chr7	23827194	23827255	R2R0hypo	D2hypo
chr7	24906712	24907055	R2R0hypo	D2hypo
chr7	27082767	27083069	R2R0hypo	D2hypo
chr7	30233448	30233534	R2R0hypo	D2hypo
chr7	31693904	31694137	R2R0hypo	D2hypo
chr7	32316928	32317364	R2R0hypo	D2hypo
chr7	36204984	36205092	R2R0hypo	D2hypo
chr7	40757013	40757129	R2R0hypo	D2hypo
chr7	43791903	43792208	R2R0hypo	D2hypo
chr7	46616331	46616363	R2R0hypo	D2hypo
chr7	48738816	48738909	R2R0hypo	D2hypo
chr7	49235101	49235206	R2R0hypo	D2hypo
chr7	60155543	60155606	R2R0hypo	D2hypo
chr7	68136160	68136220	R2R0hypo	D2hypo
chr7	70357918	70357974	R2R0hypo	D2hypo
chr7	73036749	73036886	R2R0hypo	D2hypo
chr7	74402843	74403036	R2R0hypo	D2hypo
chr7	77328659	77328725	R2R0hypo	D2hypo
chr7	80045090	80045106	R2R0hypo	D2hypo
chr7	80161192	80161223	R2R0hypo	D2hypo
chr7	85366181	85366242	R2R0hypo	D2hypo
chr7	99158699	99158821	R2R0hypo	D2hypo
chr7	102060501	102060534	R2R0hypo	D2hypo
chr7	104417609	104417953	R2R0hypo	D2hypo
chr7	108557645	108557799	R2R0hypo	D2hypo
chr7	110271889	110272107	R2R0hypo	D2hypo
chr7	112203003	112203061	R2R0hypo	D2hypo
chr7	113619943	113620231	R2R0hypo	D2hypo
chr7	115155229	115155320	R2R0hypo	D2hypo
chr7	116763651	116763962	R2R0hypo	D2hypo
chr7	117458167	117458173	R2R0hypo	D2hypo
chr7	118311110	118311276	R2R0hypo	D2hypo
chr7	118429472	118429488	R2R0hypo	D2hypo
chr7	118674033	118674043	R2R0hypo	D2hypo
chr7	122378541	122378567	R2R0hypo	D2hypo
chr7	126327995	126328419	R2R0hypo	D2hypo
chr7	128295149	128295392	R2R0hypo	D2hypo
chr7	128582684	128582690	R2R0hypo	D2hypo
chr7	129065923	129066064	R2R0hypo	D2hypo
chr7	131391942	131391959	R2R0hypo	D2hypo
chr7	137170790	137170833	R2R0hypo	D2hypo
chr8	3754408	3754452	R2R0hypo	D2hypo
chr8	11556616	11556640	R2R0hypo	D2hypo
chr8	12829881	12829956	R2R0hypo	D2hypo
chr8	24843250	24843281	R2R0hypo	D2hypo
chr8	24870687	24870741	R2R0hypo	D2hypo
chr8	32796659	32796837	R2R0hypo	D2hypo
chr8	35347943	35347978	R2R0hypo	D2hypo
chr8	39724077	39724350	R2R0hypo	D2hypo
chr8	43759560	43759681	R2R0hypo	D2hypo
chr8	45651661	45651677	R2R0hypo	D2hypo
chr8	46040345	46040385	R2R0hypo	D2hypo
chr8	55934381	55934761	R2R0hypo	D2hypo
chr8	57064751	57064966	R2R0hypo	D2hypo
chr8	61566163	61566209	R2R0hypo	D2hypo
chr8	62806555	62806567	R2R0hypo	D2hypo
chr8	68508719	68508902	R2R0hypo	D2hypo
chr8	71602212	71602233	R2R0hypo	D2hypo
chr8	74356537	74356555	R2R0hypo	D2hypo
chr8	82888777	82889103	R2R0hypo	D2hypo
chr8	84784233	84784367	R2R0hypo	D2hypo
chr8	86593046	86593112	R2R0hypo	D2hypo
chr8	94174301	94174430	R2R0hypo	D2hypo
chr8	94392110	94392279	R2R0hypo	D2hypo
chr8	98752262	98752362	R2R0hypo	D2hypo
chr8	106388391	106388462	R2R0hypo	D2hypo
chr8	106677560	106677631	R2R0hypo	D2hypo
chr8	108536736	108537017	R2R0hypo	D2hypo
chr8	109576662	109576760	R2R0hypo	D2hypo
chr8	109991495	109991586	R2R0hypo	D2hypo
chr8	109994607	109994676	R2R0hypo	D2hypo
chr8	111035637	111035930	R2R0hypo	D2hypo
chr8	117562020	117562058	R2R0hypo	D2hypo
chr8	122752220	122752258	R2R0hypo	D2hypo
chr8	124279207	124279246	R2R0hypo	D2hypo
chr8	125102477	125102529	R2R0hypo	D2hypo
chr9	5460203	5460258	R2R0hypo	D2hypo
chr9	5555462	5555504	R2R0hypo	D2hypo
chr9	8377716	8377774	R2R0hypo	D2hypo
chr9	8468347	8468375	R2R0hypo	D2hypo
chr9	16256033	16256039	R2R0hypo	D2hypo
chr9	16332244	16332386	R2R0hypo	D2hypo
chr9	19299954	19300030	R2R0hypo	D2hypo
chr9	20853506	20853540	R2R0hypo	D2hypo
chr9	20875234	20875316	R2R0hypo	D2hypo
chr9	20915347	20915357	R2R0hypo	D2hypo
chr9	20971939	20972012	R2R0hypo	D2hypo
chr9	21831873	21831922	R2R0hypo	D2hypo
chr9	29636397	29636525	R2R0hypo	D2hypo
chr9	32428362	32428504	R2R0hypo	D2hypo
chr9	40391688	40391702	R2R0hypo	D2hypo
chr9	40694670	40694678	R2R0hypo	D2hypo
chr9	41068723	41068771	R2R0hypo	D2hypo
chr9	44399279	44399326	R2R0hypo	D2hypo
chr9	46088911	46088952	R2R0hypo	D2hypo
chr9	46234435	46234471	R2R0hypo	D2hypo
chr9	50505968	50506146	R2R0hypo	D2hypo
chr9	56680147	56680233	R2R0hypo	D2hypo
chr9	58157776	58158026	R2R0hypo	D2hypo
chr9	64571386	64571394	R2R0hypo	D2hypo
chr9	67181609	67181617	R2R0hypo	D2hypo
chr9	75899763	75899833	R2R0hypo	D2hypo
chr9	80813751	80813785	R2R0hypo	D2hypo
chr9	89880228	89880342	R2R0hypo	D2hypo
chr9	89880481	89880584	R2R0hypo	D2hypo
chr9	89881063	89881105	R2R0hypo	D2hypo
chr9	97349745	97349807	R2R0hypo	D2hypo
chr9	101296107	101296125	R2R0hypo	D2hypo
chr9	103226836	103226959	R2R0hypo	D2hypo
chr9	104406769	104406814	R2R0hypo	D2hypo
chr9	106212690	106212898	R2R0hypo	D2hypo
chr9	106470431	106470493	R2R0hypo	D2hypo
chr9	107570691	107570855	R2R0hypo	D2hypo
chr9	109470243	109470535	R2R0hypo	D2hypo
chr9	110873852	110873869	R2R0hypo	D2hypo
chr9	113498908	113498926	R2R0hypo	D2hypo
chr9	119792064	119792084	R2R0hypo	D2hypo
chr9	121025103	121025139	R2R0hypo	D2hypo
chr9	121128029	121128065	R2R0hypo	D2hypo
chr9	121881082	121881105	R2R0hypo	D2hypo
chrX	4381945	4381983	R2R0hypo	D2hypo
chrX	7375833	7375850	R2R0hypo	D2hypo
chrX	7726019	7726145	R2R0hypo	D2hypo
chrX	7884327	7884402	R2R0hypo	D2hypo
chrX	12434656	12434672	R2R0hypo	D2hypo
chrX	13072775	13072809	R2R0hypo	D2hypo
chrX	20425498	20425542	R2R0hypo	D2hypo
chrX	36329294	36329513	R2R0hypo	D2hypo
chrX	36989631	36989768	R2R0hypo	D2hypo
chrX	37049497	37049600	R2R0hypo	D2hypo
chrX	38564803	38564917	R2R0hypo	D2hypo
chrX	40999700	40999830	R2R0hypo	D2hypo
chrX	44367917	44367970	R2R0hypo	D2hypo
chrX	48594133	48594173	R2R0hypo	D2hypo
chrX	52164878	52164896	R2R0hypo	D2hypo
chrX	53975866	53975907	R2R0hypo	D2hypo
chrX	58038408	58038472	R2R0hypo	D2hypo
chrX	62254711	62254859	R2R0hypo	D2hypo
chrX	71556896	71556913	R2R0hypo	D2hypo
chrX	73228791	73228897	R2R0hypo	D2hypo
chrX	74023856	74023922	R2R0hypo	D2hypo
chrX	74639710	74639742	R2R0hypo	D2hypo
chrX	75723702	75723711	R2R0hypo	D2hypo
chrX	80597258	80597475	R2R0hypo	D2hypo
chrX	88892443	88892509	R2R0hypo	D2hypo
chrX	94122850	94122901	R2R0hypo	D2hypo
chrX	99820645	99820723	R2R0hypo	D2hypo
chrX	99976072	99976134	R2R0hypo	D2hypo
chrX	101644404	101644419	R2R0hypo	D2hypo
chrX	102250876	102250909	R2R0hypo	D2hypo
chrX	108556445	108556567	R2R0hypo	D2hypo
chrX	108833232	108833283	R2R0hypo	D2hypo
chrX	111895167	111895194	R2R0hypo	D2hypo
chrX	119315391	119315455	R2R0hypo	D2hypo
chrX	137571924	137572144	R2R0hypo	D2hypo
chrX	139808661	139808723	R2R0hypo	D2hypo
chrX	139870977	139871050	R2R0hypo	D2hypo
chrX	140430785	140430857	R2R0hypo	D2hypo
chrX	141677488	141677536	R2R0hypo	D2hypo
chrX	142632168	142632259	R2R0hypo	D2hypo
chrX	143067936	143068189	R2R0hypo	D2hypo
chrX	150594593	150594763	R2R0hypo	D2hypo
chrX	150656569	150656622	R2R0hypo	D2hypo
chrX	151520882	151520936	R2R0hypo	D2hypo
chrX	153498076	153498097	R2R0hypo	D2hypo
chrX	154116560	154116801	R2R0hypo	D2hypo
chrX	158043106	158043281	R2R0hypo	D2hypo
chrX	159988440	159988499	R2R0hypo	D2hypo
chrX	160138108	160138119	R2R0hypo	D2hypo
chrX	161908298	161908318	R2R0hypo	D2hypo
chrX	162159366	162159400	R2R0hypo	D2hypo
chrX	162761007	162761109	R2R0hypo	D2hypo
chrX	169979067	169979384	R2R0hypo	D2hypo
chrY	90725977	90726278	R2R0hypo	D2hypo
chrY	90744545	90744696	R2R0hypo	D2hypo
chrY	90761397	90761510	R2R0hypo	D2hypo
chrY	90828938	90829301	R2R0hypo	D2hypo

## Sheet: R4R0 hyperDMR
chr	Start	End	Paradigm	Paradigm
chr1	9906627	9906649	R4R0hyper	D4hyper
chr1	37319492	37319508	R4R0hyper	D4hyper
chr1	45610939	45611040	R4R0hyper	D4hyper
chr1	52869281	52869289	R4R0hyper	D4hyper
chr1	55928324	55928513	R4R0hyper	D4hyper
chr1	77092102	77092110	R4R0hyper	D4hyper
chr1	82887675	82887686	R4R0hyper	D4hyper
chr1	94729569	94729595	R4R0hyper	D4hyper
chr1	118144744	118144921	R4R0hyper	D4hyper
chr1	136292184	136292348	R4R0hyper	D4hyper
chr1	136484090	136484200	R4R0hyper	D4hyper
chr1	140403567	140403581	R4R0hyper	D4hyper
chr1	152024558	152024603	R4R0hyper	D4hyper
chr10	8549748	8549762	R4R0hyper	D4hyper
chr10	25458741	25458790	R4R0hyper	D4hyper
chr10	27360506	27360515	R4R0hyper	D4hyper
chr10	42220626	42220660	R4R0hyper	D4hyper
chr10	70657868	70657898	R4R0hyper	D4hyper
chr10	73294824	73294858	R4R0hyper	D4hyper
chr10	82954567	82954596	R4R0hyper	D4hyper
chr10	95506395	95506413	R4R0hyper	D4hyper
chr10	107332663	107332787	R4R0hyper	D4hyper
chr11	60510002	60510064	R4R0hyper	D4hyper
chr11	70024119	70024140	R4R0hyper	D4hyper
chr11	73149179	73149191	R4R0hyper	D4hyper
chr11	76388744	76388788	R4R0hyper	D4hyper
chr11	103113030	103113154	R4R0hyper	D4hyper
chr12	19244305	19244342	R4R0hyper	D4hyper
chr12	33780919	33780933	R4R0hyper	D4hyper
chr12	76324834	76324874	R4R0hyper	D4hyper	Akap5
chr12	109608073	109608082	R4R0hyper	D4hyper
chr12	110992850	110992912	R4R0hyper	D4hyper
chr13	3866415	3866454	R4R0hyper	D4hyper
chr13	64621833	64621839	R4R0hyper	D4hyper
chr13	75426036	75426052	R4R0hyper	D4hyper
chr13	113013257	113013360	R4R0hyper	D4hyper
chr14	3272232	3272277	R4R0hyper	D4hyper
chr14	31177148	31177220	R4R0hyper	D4hyper
chr14	34569682	34569713	R4R0hyper	D4hyper
chr14	41451798	41451814	R4R0hyper	D4hyper
chr14	64417016	64417032	R4R0hyper	D4hyper
chr14	78997209	78997231	R4R0hyper	D4hyper
chr15	16440243	16440263	R4R0hyper	D4hyper
chr15	19679137	19679202	R4R0hyper	D4hyper
chr15	76563207	76563250	R4R0hyper	D4hyper
chr15	77609141	77609175	R4R0hyper	D4hyper
chr15	79828829	79828905	R4R0hyper	D4hyper	Cbx6
chr15	82363747	82363919	R4R0hyper	D4hyper
chr15	100790832	100790838	R4R0hyper	D4hyper
chr16	3330358	3330562	R4R0hyper	D4hyper
chr16	3362773	3362785	R4R0hyper	D4hyper
chr16	53653912	53653973	R4R0hyper	D4hyper
chr17	26835650	26835662	R4R0hyper	D4hyper
chr17	29872488	29872551	R4R0hyper	D4hyper
chr17	33127663	33127673	R4R0hyper	D4hyper
chr17	43606477	43606483	R4R0hyper	D4hyper
chr17	47965922	47965936	R4R0hyper	D4hyper
chr17	72956343	72956361	R4R0hyper	D4hyper
chr17	77731273	77731287	R4R0hyper	D4hyper
chr18	14627709	14627723	R4R0hyper	D4hyper
chr18	90495858	90495891	R4R0hyper	D4hyper
chr19	3083513	3083658	R4R0hyper	D4hyper
chr19	3227516	3227649	R4R0hyper	D4hyper
chr19	4202576	4202701	R4R0hyper	D4hyper
chr19	12212619	12212641	R4R0hyper	D4hyper
chr19	24287103	24287308	R4R0hyper	D4hyper
chr19	29145747	29145755	R4R0hyper	D4hyper
chr19	51900057	51900078	R4R0hyper	D4hyper
chr19	60871831	60871841	R4R0hyper	D4hyper
chr2	34764691	34764765	R4R0hyper	D4hyper
chr2	61853139	61853437	R4R0hyper	D4hyper
chr2	118554775	118554937	R4R0hyper	D4hyper
chr2	118555320	118555384	R4R0hyper	D4hyper
chr2	174598625	174598673	R4R0hyper	D4hyper
chr3	11141517	11141545	R4R0hyper	D4hyper
chr3	22222500	22222571	R4R0hyper	D4hyper
chr3	30839197	30839205	R4R0hyper	D4hyper
chr3	51372746	51372820	R4R0hyper	D4hyper
chr3	66670076	66670164	R4R0hyper	D4hyper
chr3	68733623	68733737	R4R0hyper	D4hyper
chr3	69362168	69362216	R4R0hyper	D4hyper
chr3	74111758	74111768	R4R0hyper	D4hyper
chr3	96368043	96368082	R4R0hyper	D4hyper
chr3	123009523	123009717	R4R0hyper	D4hyper
chr3	147443980	147443988	R4R0hyper	D4hyper
chr4	3973399	3973426	R4R0hyper	D4hyper
chr4	12048695	12048822	R4R0hyper	D4hyper
chr4	19490258	19490284	R4R0hyper	D4hyper
chr4	32306142	32306156	R4R0hyper	D4hyper
chr4	47041102	47041201	R4R0hyper	D4hyper
chr4	53778386	53778480	R4R0hyper	D4hyper
chr4	58209066	58209080	R4R0hyper	D4hyper
chr4	126289536	126289552	R4R0hyper	D4hyper
chr4	137913635	137913689	R4R0hyper	D4hyper
chr4	142672629	142672641	R4R0hyper	D4hyper
chr4	143646517	143646617	R4R0hyper	D4hyper
chr4	151233016	151233026	R4R0hyper	D4hyper
chr4	152107511	152107557	R4R0hyper	D4hyper
chr5	9261207	9261243	R4R0hyper	D4hyper
chr5	32328445	32328460	R4R0hyper	D4hyper
chr5	34549611	34549673	R4R0hyper	D4hyper
chr5	35444736	35444750	R4R0hyper	D4hyper
chr5	35671705	35671746	R4R0hyper	D4hyper
chr5	69531738	69531946	R4R0hyper	D4hyper
chr5	73669652	73669689	R4R0hyper	D4hyper
chr5	95133450	95133809	R4R0hyper	D4hyper
chr5	97696066	97696108	R4R0hyper	D4hyper
chr5	101936141	101936195	R4R0hyper	D4hyper
chr5	122775837	122775979	R4R0hyper	D4hyper
chr5	125478208	125478240	R4R0hyper	D4hyper
chr5	130801420	130801492	R4R0hyper	D4hyper
chr5	143382563	143382589	R4R0hyper	D4hyper
chr5	144792343	144792349	R4R0hyper	D4hyper
chr6	23889401	23889445	R4R0hyper	D4hyper
chr6	31095985	31095993	R4R0hyper	D4hyper
chr6	43896834	43896840	R4R0hyper	D4hyper
chr6	46287610	46287705	R4R0hyper	D4hyper
chr6	51481773	51481793	R4R0hyper	D4hyper
chr6	82918569	82918587	R4R0hyper	D4hyper
chr6	83248064	83248084	R4R0hyper	D4hyper
chr6	85076202	85076261	R4R0hyper	D4hyper
chr6	86232819	86232898	R4R0hyper	D4hyper
chr6	90309413	90309478	R4R0hyper	D4hyper
chr6	90905804	90905844	R4R0hyper	D4hyper
chr6	94005921	94005944	R4R0hyper	D4hyper
chr6	100875409	100875419	R4R0hyper	D4hyper
chr6	101761527	101761754	R4R0hyper	D4hyper
chr7	96754158	96754214	R4R0hyper	D4hyper
chr7	97631774	97631798	R4R0hyper	D4hyper
chr7	98398571	98398797	R4R0hyper	D4hyper
chr7	103883054	103883082	R4R0hyper	D4hyper
chr8	57676364	57676413	R4R0hyper	D4hyper
chr8	68805604	68805630	R4R0hyper	D4hyper
chr8	120309386	120309452	R4R0hyper	D4hyper
chr8	121675897	121675906	R4R0hyper	D4hyper
chr9	21847113	21847158	R4R0hyper	D4hyper
chr9	43882898	43882932	R4R0hyper	D4hyper
chr9	56606790	56606803	R4R0hyper	D4hyper
chr9	63998140	63998217	R4R0hyper	D4hyper
chr9	78567504	78567590	R4R0hyper	D4hyper
chr9	96413432	96413481	R4R0hyper	D4hyper
chr9	105813227	105813233	R4R0hyper	D4hyper
chr9	109899452	109899466	R4R0hyper	D4hyper
chrX	20322810	20322838	R4R0hyper	D4hyper
chrX	22564095	22564172	R4R0hyper	D4hyper
chrX	42068261	42068301	R4R0hyper	D4hyper
chrX	53211214	53211230	R4R0hyper	D4hyper
chrX	58862231	58862258	R4R0hyper	D4hyper
chrX	79689888	79689900	R4R0hyper	D4hyper
chrX	92712413	92712583	R4R0hyper	D4hyper
chrX	94367571	94367808	R4R0hyper	D4hyper
chrX	136215043	136215195	R4R0hyper	D4hyper
chrX	139269575	139269593	R4R0hyper	D4hyper
chrX	140664554	140664566	R4R0hyper	D4hyper
chrX	151169326	151169374	R4R0hyper	D4hyper
chrX	157598384	157598405	R4R0hyper	D4hyper

## Sheet: R4R0 hypoDMR
chr	Start	End	Paradigm	Paradigm
chr1	44609023	44609074	R4R0hypo	D4hypo
chr1	51501626	51501663	R4R0hypo	D4hypo
chr1	53976309	53976349	R4R0hypo	D4hypo
chr1	58959321	58959365	R4R0hypo	D4hypo
chr1	62466430	62466481	R4R0hypo	D4hypo
chr1	74948240	74948268	R4R0hypo	D4hypo
chr1	77560091	77560103	R4R0hypo	D4hypo
chr1	85183785	85184104	R4R0hypo	D4hypo
chr1	91370244	91370281	R4R0hypo	D4hypo
chr1	91664781	91664791	R4R0hypo	D4hypo
chr1	100161557	100161565	R4R0hypo	D4hypo
chr1	108849135	108849168	R4R0hypo	D4hypo
chr1	111686220	111686277	R4R0hypo	D4hypo
chr1	116223333	116223485	R4R0hypo	D4hypo
chr1	134953157	134953183	R4R0hypo	D4hypo
chr1	135797442	135797450	R4R0hypo	D4hypo
chr1	142588783	142588803	R4R0hypo	D4hypo
chr1	150657697	150657764	R4R0hypo	D4hypo
chr1	152616193	152616278	R4R0hypo	D4hypo
chr1	158179238	158179252	R4R0hypo	D4hypo
chr1	160819655	160819777	R4R0hypo	D4hypo
chr1	172523927	172524014	R4R0hypo	D4hypo
chr1	185031433	185031471	R4R0hypo	D4hypo
chr1	189796560	189796861	R4R0hypo	D4hypo
chr10	8251682	8251774	R4R0hypo	D4hypo
chr10	18139244	18139338	R4R0hypo	D4hypo
chr10	23726511	23726560	R4R0hypo	D4hypo
chr10	34461615	34461638	R4R0hypo	D4hypo
chr10	39083741	39083747	R4R0hypo	D4hypo
chr10	40320418	40320491	R4R0hypo	D4hypo
chr10	59382037	59382142	R4R0hypo	D4hypo
chr10	69248733	69248806	R4R0hypo	D4hypo
chr10	74245584	74245835	R4R0hypo	D4hypo
chr10	94574421	94574440	R4R0hypo	D4hypo
chr10	99599695	99599789	R4R0hypo	D4hypo
chr10	99609087	99609127	R4R0hypo	D4hypo
chr10	103655235	103655301	R4R0hypo	D4hypo
chr11	6006694	6006818	R4R0hypo	D4hypo
chr11	6010143	6010225	R4R0hypo	D4hypo
chr11	12026398	12026442	R4R0hypo	D4hypo
chr11	22973160	22973248	R4R0hypo	D4hypo
chr11	29130068	29130078	R4R0hypo	D4hypo
chr11	31148017	31148023	R4R0hypo	D4hypo
chr11	35240815	35240861	R4R0hypo	D4hypo
chr11	38641751	38641763	R4R0hypo	D4hypo
chr11	43776116	43776144	R4R0hypo	D4hypo
chr11	53463731	53463785	R4R0hypo	D4hypo
chr11	53466596	53466730	R4R0hypo	D4hypo
chr11	70053872	70054168	R4R0hypo	D4hypo
chr11	75140044	75140070	R4R0hypo	D4hypo
chr11	96329737	96329747	R4R0hypo	D4hypo
chr11	97438809	97438980	R4R0hypo	D4hypo
chr11	98012292	98012434	R4R0hypo	D4hypo
chr11	102748309	102748346	R4R0hypo	D4hypo
chr11	108302433	108302519	R4R0hypo	D4hypo
chr11	112784971	112785177	R4R0hypo	D4hypo	Sox9
chr11	113722330	113722350	R4R0hypo	D4hypo
chr11	115296391	115296405	R4R0hypo	D4hypo
chr11	115816520	115816548	R4R0hypo	D4hypo
chr11	119428821	119428871	R4R0hypo	D4hypo
chr11	119928370	119928434	R4R0hypo	D4hypo
chr11	120009982	120010008	R4R0hypo	D4hypo
chr12	16562911	16562959	R4R0hypo	D4hypo
chr12	19244022	19244086	R4R0hypo	D4hypo
chr12	20700420	20700436	R4R0hypo	D4hypo
chr12	22285369	22285443	R4R0hypo	D4hypo
chr12	57549351	57549378	R4R0hypo	D4hypo
chr12	66164966	66165024	R4R0hypo	D4hypo
chr12	76444515	76444615	R4R0hypo	D4hypo
chr12	77613046	77613056	R4R0hypo	D4hypo
chr12	79295240	79295301	R4R0hypo	D4hypo
chr12	96072945	96072991	R4R0hypo	D4hypo
chr12	99645246	99645377	R4R0hypo	D4hypo
chr12	105110657	105110683	R4R0hypo	D4hypo
chr12	108381112	108381165	R4R0hypo	D4hypo
chr13	4942860	4943014	R4R0hypo	D4hypo
chr13	14192053	14192101	R4R0hypo	D4hypo
chr13	14736769	14736872	R4R0hypo	D4hypo
chr13	24639667	24639698	R4R0hypo	D4hypo
chr13	50283463	50283542	R4R0hypo	D4hypo
chr13	51736241	51736257	R4R0hypo	D4hypo
chr13	56679207	56679345	R4R0hypo	D4hypo
chr13	84421680	84421978	R4R0hypo	D4hypo
chr13	97852969	97853084	R4R0hypo	D4hypo
chr13	106456618	106456672	R4R0hypo	D4hypo
chr13	113723773	113723924	R4R0hypo	D4hypo
chr13	117441718	117442107	R4R0hypo	D4hypo
chr13	117475512	117475526	R4R0hypo	D4hypo
chr13	118215554	118215794	R4R0hypo	D4hypo
chr13	118437221	118437342	R4R0hypo	D4hypo
chr13	119229895	119230013	R4R0hypo	D4hypo
chr14	3209257	3209359	R4R0hypo	D4hypo
chr14	7686628	7686934	R4R0hypo	D4hypo
chr14	20346017	20346098	R4R0hypo	D4hypo
chr14	25607308	25607567	R4R0hypo	D4hypo
chr14	29711224	29711309	R4R0hypo	D4hypo
chr14	38796204	38796218	R4R0hypo	D4hypo
chr14	47718383	47718389	R4R0hypo	D4hypo
chr14	48973866	48973874	R4R0hypo	D4hypo
chr14	53294774	53294867	R4R0hypo	D4hypo
chr14	60654859	60654880	R4R0hypo	D4hypo
chr14	63240842	63240867	R4R0hypo	D4hypo
chr14	70191847	70192069	R4R0hypo	D4hypo
chr14	75136830	75136877	R4R0hypo	D4hypo
chr14	75922337	75922359	R4R0hypo	D4hypo
chr14	101840791	101841263	R4R0hypo	D4hypo
chr14	106359365	106359692	R4R0hypo	D4hypo
chr14	117046498	117046504	R4R0hypo	D4hypo
chr15	8280206	8280303	R4R0hypo	D4hypo
chr15	12209934	12210081	R4R0hypo	D4hypo
chr15	13225630	13225677	R4R0hypo	D4hypo
chr15	17429107	17429293	R4R0hypo	D4hypo
chr15	36444172	36444200	R4R0hypo	D4hypo
chr15	39081308	39081381	R4R0hypo	D4hypo
chr15	74733409	74733419	R4R0hypo	D4hypo
chr15	76564601	76564997	R4R0hypo	D4hypo
chr15	79869780	79870187	R4R0hypo	D4hypo
chr15	81695042	81695099	R4R0hypo	D4hypo
chr15	84759867	84759918	R4R0hypo	D4hypo
chr15	85660889	85660914	R4R0hypo	D4hypo
chr15	86993348	86993600	R4R0hypo	D4hypo
chr15	87958113	87958589	R4R0hypo	D4hypo
chr15	89523715	89523751	R4R0hypo	D4hypo
chr15	89526740	89526780	R4R0hypo	D4hypo
chr15	93461108	93461122	R4R0hypo	D4hypo
chr15	99101475	99101506	R4R0hypo	D4hypo
chr15	101053633	101053662	R4R0hypo	D4hypo
chr16	4709692	4709708	R4R0hypo	D4hypo
chr16	9362400	9362482	R4R0hypo	D4hypo
chr16	31275103	31275175	R4R0hypo	D4hypo
chr16	32149270	32149305	R4R0hypo	D4hypo
chr16	39007052	39007292	R4R0hypo	D4hypo
chr16	51486736	51487111	R4R0hypo	D4hypo
chr16	62710511	62710536	R4R0hypo	D4hypo
chr16	65781600	65781802	R4R0hypo	D4hypo
chr16	66702511	66702709	R4R0hypo	D4hypo
chr16	67719402	67719495	R4R0hypo	D4hypo
chr16	70717373	70717738	R4R0hypo	D4hypo
chr16	72768627	72768663	R4R0hypo	D4hypo
chr16	77338175	77338181	R4R0hypo	D4hypo
chr16	80619846	80619970	R4R0hypo	D4hypo
chr16	93097009	93097200	R4R0hypo	D4hypo
chr17	5949746	5949758	R4R0hypo	D4hypo
chr17	12741459	12741518	R4R0hypo	D4hypo
chr17	14632785	14633073	R4R0hypo	D4hypo
chr17	23807038	23807058	R4R0hypo	D4hypo
chr17	26276015	26276048	R4R0hypo	D4hypo
chr17	27217967	27218063	R4R0hypo	D4hypo
chr17	29260466	29260544	R4R0hypo	D4hypo
chr17	34629500	34629595	R4R0hypo	D4hypo
chr17	35612684	35612815	R4R0hypo	D4hypo
chr17	40115269	40115297	R4R0hypo	D4hypo
chr17	43263662	43263744	R4R0hypo	D4hypo
chr17	46059348	46059431	R4R0hypo	D4hypo
chr17	46873093	46873130	R4R0hypo	D4hypo
chr17	49186265	49186287	R4R0hypo	D4hypo
chr17	49447847	49447929	R4R0hypo	D4hypo
chr17	58058437	58058540	R4R0hypo	D4hypo
chr17	65307532	65307560	R4R0hypo	D4hypo
chr17	72079457	72079465	R4R0hypo	D4hypo
chr17	84137961	84137990	R4R0hypo	D4hypo
chr17	86272011	86272060	R4R0hypo	D4hypo
chr17	87185548	87185758	R4R0hypo	D4hypo
chr17	90830340	90830382	R4R0hypo	D4hypo
chr17	92038753	92038857	R4R0hypo	D4hypo
chr18	10051979	10052104	R4R0hypo	D4hypo
chr18	11772811	11772864	R4R0hypo	D4hypo
chr18	23187876	23188284	R4R0hypo	D4hypo
chr18	31458340	31458350	R4R0hypo	D4hypo
chr18	45024193	45024334	R4R0hypo	D4hypo
chr18	65102697	65102705	R4R0hypo	D4hypo
chr18	65278430	65278507	R4R0hypo	D4hypo
chr18	80216357	80216375	R4R0hypo	D4hypo
chr19	3743516	3743616	R4R0hypo	D4hypo
chr19	4065325	4065377	R4R0hypo	D4hypo
chr19	4614916	4615070	R4R0hypo	D4hypo
chr19	4615447	4615603	R4R0hypo	D4hypo
chr19	6414887	6414923	R4R0hypo	D4hypo
chr19	7066668	7066717	R4R0hypo	D4hypo
chr19	25395034	25395106	R4R0hypo	D4hypo
chr19	26812169	26812218	R4R0hypo	D4hypo
chr19	28612445	28612682	R4R0hypo	D4hypo
chr19	42478868	42479046	R4R0hypo	D4hypo
chr19	45183223	45183251	R4R0hypo	D4hypo
chr19	52579843	52579915	R4R0hypo	D4hypo
chr19	53460793	53460856	R4R0hypo	D4hypo
chr19	53838915	53839000	R4R0hypo	D4hypo
chr2	7042744	7042904	R4R0hypo	D4hypo
chr2	13768667	13768705	R4R0hypo	D4hypo
chr2	26091589	26091643	R4R0hypo	D4hypo
chr2	26598577	26598811	R4R0hypo	D4hypo
chr2	31476176	31476469	R4R0hypo	D4hypo
chr2	37983848	37984033	R4R0hypo	D4hypo
chr2	46282180	46282197	R4R0hypo	D4hypo
chr2	52619773	52619786	R4R0hypo	D4hypo
chr2	53477105	53477156	R4R0hypo	D4hypo
chr2	55799523	55799750	R4R0hypo	D4hypo
chr2	59387410	59387498	R4R0hypo	D4hypo
chr2	60282230	60282264	R4R0hypo	D4hypo
chr2	64477434	64477484	R4R0hypo	D4hypo
chr2	69710572	69710627	R4R0hypo	D4hypo
chr2	85108633	85108676	R4R0hypo	D4hypo
chr2	95682834	95683042	R4R0hypo	D4hypo
chr2	97290047	97290071	R4R0hypo	D4hypo
chr2	104110087	104110486	R4R0hypo	D4hypo
chr2	107976818	107976828	R4R0hypo	D4hypo
chr2	116844626	116844852	R4R0hypo	D4hypo
chr2	116850137	116850158	R4R0hypo	D4hypo
chr2	117356595	117356917	R4R0hypo	D4hypo
chr2	118317349	118317560	R4R0hypo	D4hypo
chr2	119321312	119321322	R4R0hypo	D4hypo
chr2	119828557	119828583	R4R0hypo	D4hypo
chr2	120048568	120048744	R4R0hypo	D4hypo
chr2	120652186	120652212	R4R0hypo	D4hypo
chr2	120868117	120868149	R4R0hypo	D4hypo
chr2	121384141	121384151	R4R0hypo	D4hypo
chr2	121757021	121757161	R4R0hypo	D4hypo
chr2	121787802	121787934	R4R0hypo	D4hypo
chr2	122217014	122217125	R4R0hypo	D4hypo
chr2	122569265	122569278	R4R0hypo	D4hypo
chr2	122904631	122904673	R4R0hypo	D4hypo
chr2	124701965	124701971	R4R0hypo	D4hypo
chr2	132728667	132728675	R4R0hypo	D4hypo
chr2	138452850	138452900	R4R0hypo	D4hypo
chr2	139349300	139349675	R4R0hypo	D4hypo
chr2	153826110	153826147	R4R0hypo	D4hypo
chr2	154354386	154354804	R4R0hypo	D4hypo
chr2	157561592	157561713	R4R0hypo	D4hypo
chr2	161511891	161511952	R4R0hypo	D4hypo
chr2	163386977	163387155	R4R0hypo	D4hypo
chr2	163547214	163547269	R4R0hypo	D4hypo
chr2	165547343	165547438	R4R0hypo	D4hypo
chr2	169610273	169610288	R4R0hypo	D4hypo
chr2	173044784	173044886	R4R0hypo	D4hypo
chr2	173154804	173154927	R4R0hypo	D4hypo
chr2	173158207	173158236	R4R0hypo	D4hypo
chr2	173633812	173633876	R4R0hypo	D4hypo
chr2	174285710	174285798	R4R0hypo	D4hypo
chr2	174296053	174296090	R4R0hypo	D4hypo
chr2	174298670	174298683	R4R0hypo	D4hypo
chr2	174299463	174299515	R4R0hypo	D4hypo
chr2	174328505	174328522	R4R0hypo	D4hypo
chr2	177397821	177397947	R4R0hypo	D4hypo
chr2	178909708	178909939	R4R0hypo	D4hypo
chr2	179309585	179309719	R4R0hypo	D4hypo
chr3	28897066	28897099	R4R0hypo	D4hypo
chr3	31058530	31058606	R4R0hypo	D4hypo
chr3	44080419	44080578	R4R0hypo	D4hypo
chr3	47483849	47483947	R4R0hypo	D4hypo
chr3	58810609	58810645	R4R0hypo	D4hypo
chr3	84337764	84337923	R4R0hypo	D4hypo
chr3	89954861	89954895	R4R0hypo	D4hypo
chr3	93554119	93554140	R4R0hypo	D4hypo
chr3	100768589	100768597	R4R0hypo	D4hypo
chr3	112734941	112735161	R4R0hypo	D4hypo
chr3	116859864	116860099	R4R0hypo	D4hypo
chr3	130900174	130900278	R4R0hypo	D4hypo
chr3	131524958	131524985	R4R0hypo	D4hypo
chr3	144581750	144581776	R4R0hypo	D4hypo
chr3	148312010	148312158	R4R0hypo	D4hypo
chr3	154133753	154133761	R4R0hypo	D4hypo
chr4	4049149	4049204	R4R0hypo	D4hypo
chr4	7651186	7651299	R4R0hypo	D4hypo
chr4	9086632	9086680	R4R0hypo	D4hypo
chr4	14632847	14632931	R4R0hypo	D4hypo
chr4	27199753	27200223	R4R0hypo	D4hypo
chr4	28461619	28461681	R4R0hypo	D4hypo
chr4	36050136	36050202	R4R0hypo	D4hypo
chr4	37647594	37647602	R4R0hypo	D4hypo
chr4	38571240	38571345	R4R0hypo	D4hypo
chr4	41793865	41794031	R4R0hypo	D4hypo
chr4	45495553	45495622	R4R0hypo	D4hypo
chr4	83270825	83270841	R4R0hypo	D4hypo
chr4	83634602	83634822	R4R0hypo	D4hypo
chr4	86886682	86886966	R4R0hypo	D4hypo
chr4	128520017	128520301	R4R0hypo	D4hypo
chr4	132795001	132795193	R4R0hypo	D4hypo
chr4	134162088	134162430	R4R0hypo	D4hypo
chr4	134163988	134164040	R4R0hypo	D4hypo
chr4	141309210	141309440	R4R0hypo	D4hypo
chr4	150871175	150871499	R4R0hypo	D4hypo	Errfi1
chr4	151263713	151263922	R4R0hypo	D4hypo
chr4	153508731	153508808	R4R0hypo	D4hypo
chr4	153836066	153836179	R4R0hypo	D4hypo
chr5	4724838	4725095	R4R0hypo	D4hypo
chr5	24475171	24475208	R4R0hypo	D4hypo
chr5	25769041	25769176	R4R0hypo	D4hypo
chr5	34549915	34549955	R4R0hypo	D4hypo
chr5	58317964	58318052	R4R0hypo	D4hypo
chr5	66466367	66466381	R4R0hypo	D4hypo
chr5	93936975	93937020	R4R0hypo	D4hypo
chr5	99005493	99005672	R4R0hypo	D4hypo
chr5	109906906	109906955	R4R0hypo	D4hypo
chr5	110363360	110363376	R4R0hypo	D4hypo
chr5	115022196	115022248	R4R0hypo	D4hypo
chr5	123942016	123942097	R4R0hypo	D4hypo
chr5	124005591	124005600	R4R0hypo	D4hypo
chr5	124993044	124993069	R4R0hypo	D4hypo
chr5	130767795	130767897	R4R0hypo	D4hypo
chr5	133842477	133842507	R4R0hypo	D4hypo
chr5	137537118	137537132	R4R0hypo	D4hypo
chr5	138791317	138791435	R4R0hypo	D4hypo
chr6	4746223	4746307	R4R0hypo	D4hypo
chr6	4748273	4748296	R4R0hypo	D4hypo
chr6	4749136	4749158	R4R0hypo	D4hypo
chr6	14546667	14546709	R4R0hypo	D4hypo
chr6	44793118	44793232	R4R0hypo	D4hypo
chr6	54051369	54051426	R4R0hypo	D4hypo
chr6	54485495	54485535	R4R0hypo	D4hypo
chr6	55252233	55252569	R4R0hypo	D4hypo
chr6	55373577	55373772	R4R0hypo	D4hypo
chr6	55455874	55456045	R4R0hypo	D4hypo
chr6	55826466	55826529	R4R0hypo	D4hypo
chr6	56035170	56035445	R4R0hypo	D4hypo
chr6	56621118	56621252	R4R0hypo	D4hypo
chr6	56804246	56804314	R4R0hypo	D4hypo
chr6	57226030	57226059	R4R0hypo	D4hypo
chr6	57303645	57303746	R4R0hypo	D4hypo
chr6	57304399	57304441	R4R0hypo	D4hypo
chr6	57512586	57512616	R4R0hypo	D4hypo
chr6	57518458	57518476	R4R0hypo	D4hypo
chr6	62115347	62115357	R4R0hypo	D4hypo
chr6	64919708	64919933	R4R0hypo	D4hypo
chr6	83368012	83368053	R4R0hypo	D4hypo
chr6	84134978	84135101	R4R0hypo	D4hypo
chr6	84210223	84210243	R4R0hypo	D4hypo
chr6	100232214	100232328	R4R0hypo	D4hypo
chr6	100416263	100416335	R4R0hypo	D4hypo
chr6	102574788	102574856	R4R0hypo	D4hypo
chr6	106315343	106315526	R4R0hypo	D4hypo
chr6	109591496	109591591	R4R0hypo	D4hypo
chr6	116173765	116173809	R4R0hypo	D4hypo
chr6	117692384	117692423	R4R0hypo	D4hypo
chr6	119082948	119082975	R4R0hypo	D4hypo
chr6	119919127	119919139	R4R0hypo	D4hypo
chr6	121571058	121571086	R4R0hypo	D4hypo
chr6	122640544	122640574	R4R0hypo	D4hypo
chr6	124801630	124801707	R4R0hypo	D4hypo
chr6	125690594	125690609	R4R0hypo	D4hypo
chr6	129848803	129848922	R4R0hypo	D4hypo
chr6	132458926	132459156	R4R0hypo	D4hypo
chr6	141633381	141633395	R4R0hypo	D4hypo
chr6	143005446	143005697	R4R0hypo	D4hypo
chr6	144012152	144012177	R4R0hypo	D4hypo
chr6	144717507	144717561	R4R0hypo	D4hypo
chr6	145441455	145441463	R4R0hypo	D4hypo
chr6	145932959	145933025	R4R0hypo	D4hypo
chr7	4508063	4508137	R4R0hypo	D4hypo
chr7	6730368	6730398	R4R0hypo	D4hypo
chr7	9080007	9080172	R4R0hypo	D4hypo
chr7	10937819	10937979	R4R0hypo	D4hypo
chr7	17360400	17360893	R4R0hypo	D4hypo
chr7	21290749	21291052	R4R0hypo	D4hypo
chr7	28862969	28862988	R4R0hypo	D4hypo
chr7	29785613	29785621	R4R0hypo	D4hypo
chr7	32069624	32069831	R4R0hypo	D4hypo
chr7	37163316	37163499	R4R0hypo	D4hypo
chr7	37956729	37956839	R4R0hypo	D4hypo
chr7	38214776	38214816	R4R0hypo	D4hypo
chr7	45570295	45570336	R4R0hypo	D4hypo
chr7	72637175	72637185	R4R0hypo	D4hypo
chr7	101002487	101002773	R4R0hypo	D4hypo
chr7	127717200	127717248	R4R0hypo	D4hypo
chr7	133765982	133766108	R4R0hypo	D4hypo
chr7	137233474	137233756	R4R0hypo	D4hypo
chr7	142578043	142578104	R4R0hypo	D4hypo
chr7	143295507	143295654	R4R0hypo	D4hypo
chr8	3754408	3754455	R4R0hypo	D4hypo
chr8	5220247	5220271	R4R0hypo	D4hypo
chr8	13601443	13601463	R4R0hypo	D4hypo
chr8	16469762	16470098	R4R0hypo	D4hypo
chr8	16714021	16714540	R4R0hypo	D4hypo
chr8	43738620	43738976	R4R0hypo	D4hypo
chr8	54277440	54277731	R4R0hypo	D4hypo
chr8	55506540	55506678	R4R0hypo	D4hypo
chr8	55551336	55551413	R4R0hypo	D4hypo
chr8	65904221	65904256	R4R0hypo	D4hypo
chr8	75743105	75743212	R4R0hypo	D4hypo
chr8	84747220	84747287	R4R0hypo	D4hypo
chr8	84784365	84784437	R4R0hypo	D4hypo
chr8	90891816	90891842	R4R0hypo	D4hypo
chr8	109991495	109991571	R4R0hypo	D4hypo
chr8	109994674	109994821	R4R0hypo	D4hypo
chr8	114422061	114422193	R4R0hypo	D4hypo
chr8	119128026	119128137	R4R0hypo	D4hypo
chr8	119892955	119892998	R4R0hypo	D4hypo
chr8	123125851	123125927	R4R0hypo	D4hypo
chr8	123165389	123165590	R4R0hypo	D4hypo
chr8	125568460	125568504	R4R0hypo	D4hypo
chr9	4771735	4771960	R4R0hypo	D4hypo
chr9	24267979	24268099	R4R0hypo	D4hypo
chr9	42778629	42778823	R4R0hypo	D4hypo
chr9	46088911	46088977	R4R0hypo	D4hypo
chr9	46270414	46270585	R4R0hypo	D4hypo
chr9	48961433	48961466	R4R0hypo	D4hypo
chr9	66305638	66305681	R4R0hypo	D4hypo
chr9	74336811	74336817	R4R0hypo	D4hypo
chr9	75899763	75899833	R4R0hypo	D4hypo
chr9	77933420	77933473	R4R0hypo	D4hypo
chr9	93917613	93917709	R4R0hypo	D4hypo
chr9	96544229	96544255	R4R0hypo	D4hypo
chr9	103226836	103226959	R4R0hypo	D4hypo
chr9	106241046	106241179	R4R0hypo	D4hypo
chrX	7610237	7610349	R4R0hypo	D4hypo
chrX	7884327	7884402	R4R0hypo	D4hypo
chrX	9747895	9747929	R4R0hypo	D4hypo
chrX	12151409	12151430	R4R0hypo	D4hypo
chrX	12238298	12238334	R4R0hypo	D4hypo
chrX	13072775	13072884	R4R0hypo	D4hypo
chrX	27723523	27723608	R4R0hypo	D4hypo
chrX	32986159	32986175	R4R0hypo	D4hypo
chrX	36329294	36329346	R4R0hypo	D4hypo
chrX	36644911	36645027	R4R0hypo	D4hypo
chrX	36989631	36989768	R4R0hypo	D4hypo
chrX	38217106	38217120	R4R0hypo	D4hypo
chrX	50841686	50841763	R4R0hypo	D4hypo
chrX	51018153	51018206	R4R0hypo	D4hypo
chrX	52164878	52164960	R4R0hypo	D4hypo
chrX	60055523	60055584	R4R0hypo	D4hypo
chrX	67471269	67471310	R4R0hypo	D4hypo
chrX	71556753	71556797	R4R0hypo	D4hypo
chrX	72274400	72274449	R4R0hypo	D4hypo
chrX	73228791	73228853	R4R0hypo	D4hypo
chrX	74085404	74085422	R4R0hypo	D4hypo
chrX	74249925	74249969	R4R0hypo	D4hypo
chrX	75232933	75232984	R4R0hypo	D4hypo
chrX	85574049	85574095	R4R0hypo	D4hypo
chrX	99023918	99023926	R4R0hypo	D4hypo
chrX	99820645	99820723	R4R0hypo	D4hypo
chrX	99975554	99975656	R4R0hypo	D4hypo
chrX	103481951	103481971	R4R0hypo	D4hypo
chrX	104724310	104724584	R4R0hypo	D4hypo
chrX	111895032	111895075	R4R0hypo	D4hypo
chrX	140277728	140277795	R4R0hypo	D4hypo
chrX	142633233	142633250	R4R0hypo	D4hypo
chrX	147553969	147554030	R4R0hypo	D4hypo
chrX	150656231	150656315	R4R0hypo	D4hypo
chrX	153007316	153007339	R4R0hypo	D4hypo
chrX	157769315	157769449	R4R0hypo	D4hypo
chrX	158043190	158043237	R4R0hypo	D4hypo
chrX	166592947	166592965	R4R0hypo	D4hypo
chrX	169979067	169979322	R4R0hypo	D4hypo
chrY	15468531	15468610	R4R0hypo	D4hypo
chrY	29429490	29429572	R4R0hypo	D4hypo
chrY	42512556	42512581	R4R0hypo	D4hypo
chrY	90744474	90744706	R4R0hypo	D4hypo
chrY	90761397	90761441	R4R0hypo	D4hypo
