# Supplementary material for: Epigenome-wide analysis of aging effects on liver regeneration
Source: BMC Biol. 2023 Feb 13;21:30. doi: 10.1186/s12915-023-01533-1 (PMC9926786; doi:10.1186/s12915-023-01533-1)
Supplement: Supplementary file 6 — Additional file 6: Table 4. Regenerative DMRs identified at single timepoints (1d, 2d, or 4d) or shared by two or more timepoints during liver regeneration induced by PHx). [file 12915_2023_1533_MOESM6_ESM.xlsx]

## Sheet: D1 Hypo Single
chr.	start	end	paradigm
chr1	9891873	9891912	D1hypo
chr1	20994389	20994423	D1hypo
chr1	37583966	37584097	D1hypo
chr1	53389065	53389095	D1hypo
chr1	63437508	63437514	D1hypo
chr1	66987964	66987972	D1hypo
chr1	92634220	92634325	D1hypo
chr1	117871349	117871491	D1hypo
chr1	119642550	119642626	D1hypo
chr1	127658332	127658354	D1hypo
chr1	141519538	141519548	D1hypo
chr1	144757553	144757561	D1hypo
chr1	167763543	167763549	D1hypo
chr1	170960748	170960806	D1hypo
chr1	193174701	193174747	D1hypo
chr10	10667502	10667514	D1hypo
chr10	56115354	56115469	D1hypo
chr10	58714521	58714599	D1hypo
chr10	71028628	71028681	D1hypo
chr10	75170758	75170791	D1hypo
chr10	79898196	79898255	D1hypo
chr10	87584954	87584962	D1hypo
chr10	88459880	88460046	D1hypo
chr10	93069993	93070291	D1hypo
chr10	93242994	93243092	D1hypo
chr10	95262784	95262926	D1hypo
chr10	108504618	108504650	D1hypo
chr10	118683630	118683687	D1hypo
chr10	128129506	128129579	D1hypo
chr11	3998425	3998809	D1hypo
chr11	4260810	4260888	D1hypo
chr11	43410586	43410600	D1hypo
chr11	43836316	43836392	D1hypo
chr11	49023301	49023363	D1hypo
chr11	50510198	50510206	D1hypo
chr11	58999253	58999392	D1hypo
chr11	63837154	63837191	D1hypo
chr11	72003425	72003533	D1hypo
chr11	81802325	81802341	D1hypo
chr11	83883991	83884020	D1hypo
chr11	90072278	90072316	D1hypo
chr11	98969585	98969615	D1hypo
chr11	112784545	112784644	D1hypo
chr11	113502017	113502068	D1hypo
chr11	115437962	115438013	D1hypo
chr11	116498829	116498943	D1hypo
chr11	120225730	120225744	D1hypo
chr12	10449581	10449615	D1hypo
chr12	10991221	10991656	D1hypo
chr12	16015577	16015603	D1hypo
chr12	22242814	22242913	D1hypo
chr12	23314512	23314574	D1hypo
chr12	24363695	24363781	D1hypo
chr12	26034917	26034980	D1hypo
chr12	34609346	34609352	D1hypo
chr12	46841909	46841921	D1hypo
chr12	57880977	57881058	D1hypo
chr12	70933256	70933336	D1hypo
chr12	91120927	91121108	D1hypo
chr12	91474896	91474922	D1hypo
chr12	91736301	91736343	D1hypo
chr12	98950247	98950297	D1hypo
chr12	102442663	102442677	D1hypo
chr13	3774092	3774108	D1hypo
chr13	6249413	6249419	D1hypo
chr13	21771597	21771726	D1hypo
chr13	34129447	34129532	D1hypo
chr13	36727506	36727556	D1hypo
chr13	60297354	60297403	D1hypo
chr13	97538581	97538599	D1hypo
chr13	99190627	99190670	D1hypo
chr13	99824730	99824793	D1hypo
chr13	106834402	106834470	D1hypo
chr13	107838406	107838523	D1hypo
chr13	110609367	110609383	D1hypo
chr13	111769156	111769166	D1hypo
chr13	113265791	113265802	D1hypo
chr13	114993933	114994275	D1hypo
chr13	117980482	117980863	D1hypo
chr13	119000176	119000680	D1hypo
chr13	119221910	119222201	D1hypo
chr13	119597575	119597643	D1hypo
chr14	3979710	3980232	D1hypo
chr14	4938592	4938626	D1hypo
chr14	5070529	5070770	D1hypo
chr14	8218171	8218181	D1hypo
chr14	20695395	20695478	D1hypo
chr14	25608239	25608341	D1hypo
chr14	28511240	28511291	D1hypo
chr14	32852967	32853017	D1hypo
chr14	48144482	48144496	D1hypo
chr14	48453359	48453397	D1hypo
chr14	52643963	52643983	D1hypo
chr14	63241509	63241570	D1hypo
chr14	66045032	66045137	D1hypo
chr14	72101792	72101812	D1hypo
chr14	74611629	74611712	D1hypo
chr14	74976532	74976551	D1hypo
chr14	75178768	75178882	D1hypo
chr14	87855432	87855777	D1hypo
chr14	93491392	93491402	D1hypo
chr14	100982354	100982364	D1hypo
chr14	109962480	109962716	D1hypo
chr14	122536982	122537012	D1hypo
chr15	38457901	38458164	D1hypo
chr15	45601589	45601919	D1hypo
chr15	65370456	65370663	D1hypo
chr15	78796064	78796261	D1hypo
chr15	78816102	78816124	D1hypo
chr15	83942436	83942599	D1hypo
chr15	99819655	99819888	D1hypo
chr15	101053481	101053502	D1hypo
chr16	3329243	3329331	D1hypo
chr16	7352738	7352890	D1hypo
chr16	17493925	17493963	D1hypo
chr16	32130593	32130604	D1hypo
chr16	43539742	43539817	D1hypo
chr16	60369089	60369141	D1hypo
chr16	86596019	86596033	D1hypo
chr16	90453299	90453453	D1hypo
chr16	90690113	90690127	D1hypo
chr16	90843400	90843435	D1hypo
chr17	6493010	6493097	D1hypo
chr17	9192727	9192774	D1hypo
chr17	10383662	10383738	D1hypo
chr17	19893338	19893511	D1hypo
chr17	27969566	27969639	D1hypo
chr17	32415952	32416019	D1hypo
chr17	34309739	34309951	D1hypo
chr17	36947142	36947221	D1hypo
chr17	47672439	47672463	D1hypo
chr17	48870807	48871071	D1hypo
chr17	54050298	54050324	D1hypo
chr17	67540655	67540811	D1hypo
chr17	78557499	78557733	D1hypo
chr17	78661660	78661712	D1hypo
chr17	78763442	78763566	D1hypo
chr17	79096458	79096749	D1hypo
chr17	79122898	79122944	D1hypo
chr17	79231133	79231374	D1hypo
chr17	79248714	79249119	D1hypo
chr17	79267011	79267051	D1hypo
chr17	79428412	79428631	D1hypo
chr17	82248424	82248603	D1hypo
chr17	84789329	84789339	D1hypo
chr17	92202505	92202756	D1hypo
chr18	12268460	12268492	D1hypo
chr18	14572894	14573059	D1hypo
chr18	52547648	52547984	D1hypo
chr18	61036565	61036678	D1hypo
chr18	61055420	61055593	D1hypo
chr18	67058820	67058958	D1hypo
chr18	74294885	74294960	D1hypo
chr18	82364365	82364379	D1hypo
chr19	4957203	4957222	D1hypo
chr19	42699394	42699417	D1hypo
chr19	46515584	46515639	D1hypo
chr19	47343558	47343712	D1hypo
chr19	56068918	56068986	D1hypo
chr19	56198757	56198776	D1hypo
chr19	58964379	58964444	D1hypo
chr19	60598320	60598532	D1hypo
chr2	4486132	4486148	D1hypo
chr2	4653416	4653652	D1hypo
chr2	4659506	4659852	D1hypo
chr2	5084338	5084616	D1hypo
chr2	5099587	5099607	D1hypo
chr2	5124707	5124798	D1hypo
chr2	5450202	5450622	D1hypo
chr2	5489489	5490030	D1hypo
chr2	6777249	6777360	D1hypo
chr2	29747479	29747546	D1hypo
chr2	31136643	31136653	D1hypo
chr2	32578884	32578927	D1hypo
chr2	32882721	32882945	D1hypo
chr2	33977722	33977796	D1hypo
chr2	38683250	38683378	D1hypo
chr2	41708846	41709363	D1hypo
chr2	65610475	65610531	D1hypo
chr2	75470444	75470542	D1hypo
chr2	75608445	75608528	D1hypo
chr2	85114404	85114613	D1hypo
chr2	92942490	92942802	D1hypo
chr2	93401606	93401614	D1hypo
chr2	101098678	101098923	D1hypo
chr2	101913809	101913922	D1hypo
chr2	102166805	102167075	D1hypo
chr2	102189400	102189416	D1hypo
chr2	104858838	104859055	D1hypo
chr2	104862324	104862380	D1hypo
chr2	106615779	106615832	D1hypo
chr2	107616799	107617059	D1hypo
chr2	107706448	107706483	D1hypo
chr2	107872762	107873029	D1hypo
chr2	109776119	109776535	D1hypo
chr2	110352309	110352456	D1hypo
chr2	110355991	110356254	D1hypo
chr2	113410529	113410917	D1hypo
chr2	113466567	113466908	D1hypo
chr2	113820278	113820340	D1hypo
chr2	114363233	114363659	D1hypo
chr2	114756398	114756685	D1hypo
chr2	114873800	114873920	D1hypo
chr2	115497507	115497780	D1hypo
chr2	116060412	116060527	D1hypo
chr2	116166326	116166480	D1hypo
chr2	116469827	116470191	D1hypo
chr2	116762785	116762793	D1hypo
chr2	116841339	116841940	D1hypo
chr2	116908229	116908721	D1hypo
chr2	116910813	116911162	D1hypo
chr2	116912290	116912598	D1hypo
chr2	117991129	117991576	D1hypo
chr2	118054511	118054912	D1hypo
chr2	118134231	118134451	D1hypo
chr2	118257226	118257408	D1hypo
chr2	118328687	118328972	D1hypo
chr2	118333409	118333918	D1hypo
chr2	118377714	118378256	D1hypo
chr2	118429120	118429534	D1hypo
chr2	118459776	118460187	D1hypo
chr2	118461577	118461655	D1hypo
chr2	118566966	118567190	D1hypo
chr2	118634063	118634311	D1hypo
chr2	118645652	118645960	D1hypo
chr2	118653919	118654077	D1hypo
chr2	118657455	118657539	D1hypo
chr2	118847175	118847592	D1hypo
chr2	118859861	118860094	D1hypo
chr2	118969906	118970139	D1hypo
chr2	119291586	119291734	D1hypo
chr2	119316024	119316376	D1hypo
chr2	119735576	119735761	D1hypo
chr2	119781657	119781915	D1hypo
chr2	119786076	119786136	D1hypo
chr2	119805823	119806238	D1hypo
chr2	119899915	119899927	D1hypo
chr2	120009424	120009675	D1hypo
chr2	120080223	120080579	D1hypo
chr2	120098140	120098496	D1hypo
chr2	120109586	120109930	D1hypo
chr2	120296827	120297068	D1hypo
chr2	120333708	120333890	D1hypo
chr2	120349948	120350150	D1hypo
chr2	120369121	120369396	D1hypo
chr2	120449530	120450058	D1hypo
chr2	120657509	120657675	D1hypo
chr2	120741683	120742042	D1hypo
chr2	121080752	121080760	D1hypo
chr2	121081427	121081689	D1hypo
chr2	121338258	121338562	D1hypo
chr2	121552701	121552747	D1hypo
chr2	121564337	121564660	D1hypo
chr2	121574848	121574884	D1hypo
chr2	121576136	121576247	D1hypo
chr2	121601880	121601894	D1hypo
chr2	121610247	121610365	D1hypo
chr2	121622809	121623102	D1hypo
chr2	121693896	121694212	D1hypo
chr2	121698320	121698557	D1hypo
chr2	121707659	121707808	D1hypo
chr2	121821859	121822397	D1hypo
chr2	122164558	122164576	D1hypo
chr2	122334736	122335100	D1hypo
chr2	122451924	122451970	D1hypo
chr2	122458886	122459077	D1hypo
chr2	122523179	122523653	D1hypo
chr2	122677609	122677889	D1hypo
chr2	122742435	122742602	D1hypo
chr2	122832716	122832964	D1hypo
chr2	123181994	123182207	D1hypo
chr2	123215458	123215519	D1hypo
chr2	123234442	123234585	D1hypo
chr2	123327972	123328386	D1hypo
chr2	123336142	123336542	D1hypo
chr2	123479892	123479910	D1hypo
chr2	123602381	123602746	D1hypo
chr2	123606301	123606677	D1hypo
chr2	123608630	123608728	D1hypo
chr2	157558194	157558256	D1hypo
chr2	164007437	164007533	D1hypo
chr2	168045253	168045319	D1hypo
chr2	169723976	169724031	D1hypo
chr2	172283510	172283646	D1hypo
chr2	174299881	174299924	D1hypo
chr2	174300519	174300615	D1hypo
chr3	10136196	10136206	D1hypo
chr3	21049538	21049552	D1hypo
chr3	25222827	25222855	D1hypo
chr3	37769109	37769238	D1hypo
chr3	49523145	49523151	D1hypo
chr3	78027729	78028175	D1hypo
chr3	88065726	88065811	D1hypo
chr3	90271634	90271678	D1hypo
chr3	101982524	101982532	D1hypo
chr3	102018320	102018592	D1hypo
chr3	103777302	103777326	D1hypo
chr3	114478640	114478653	D1hypo
chr3	120976182	120976188	D1hypo
chr3	129494359	129494387	D1hypo
chr3	150143629	150143697	D1hypo
chr4	87315789	87316205	D1hypo
chr4	113082301	113082531	D1hypo
chr4	115859597	115859605	D1hypo
chr4	122782850	122783219	D1hypo
chr4	124119316	124119540	D1hypo
chr4	124223874	124224159	D1hypo
chr4	124236813	124237015	D1hypo
chr4	124381789	124381846	D1hypo
chr4	126204727	126204810	D1hypo
chr4	130160771	130160791	D1hypo
chr4	132974055	132974123	D1hypo
chr4	139616553	139616587	D1hypo
chr4	141767044	141767281	D1hypo
chr4	144643755	144643765	D1hypo
chr4	146942244	146942308	D1hypo
chr4	148709190	148709251	D1hypo
chr4	151172007	151172077	D1hypo
chr4	153711611	153711637	D1hypo
chr4	154425373	154425433	D1hypo
chr4	155259603	155259609	D1hypo
chr5	6483636	6483808	D1hypo
chr5	14438335	14438355	D1hypo
chr5	16169259	16169308	D1hypo
chr5	25057361	25057501	D1hypo
chr5	52918964	52918970	D1hypo
chr5	63001469	63001501	D1hypo
chr5	64600207	64600287	D1hypo
chr5	72792005	72792018	D1hypo
chr5	93610994	93611097	D1hypo
chr5	97017360	97017441	D1hypo
chr5	110363110	110363126	D1hypo
chr5	111178419	111178449	D1hypo
chr5	116225108	116225276	D1hypo
chr5	116410462	116410681	D1hypo
chr5	118344080	118344103	D1hypo
chr5	118960715	118960777	D1hypo
chr5	119720403	119720423	D1hypo
chr5	122669643	122669665	D1hypo
chr5	125085020	125085041	D1hypo
chr5	125267713	125267794	D1hypo
chr5	137166127	137166174	D1hypo
chr5	138774651	138774913	D1hypo
chr5	142586508	142586518	D1hypo
chr5	143229366	143229420	D1hypo
chr5	150337711	150337749	D1hypo
chr6	16359781	16359890	D1hypo
chr6	38959754	38959806	D1hypo
chr6	57374732	57374840	D1hypo
chr6	70946495	70946524	D1hypo
chr6	72655328	72655353	D1hypo
chr6	86017129	86017162	D1hypo
chr6	87876355	87876483	D1hypo
chr6	93728019	93728048	D1hypo
chr6	101453907	101454071	D1hypo
chr6	104226741	104226917	D1hypo
chr6	114070379	114070536	D1hypo
chr6	114532824	114532980	D1hypo
chr6	115792210	115792283	D1hypo
chr6	115971879	115971897	D1hypo
chr6	119481143	119481208	D1hypo
chr6	121648551	121648644	D1hypo
chr6	125321365	125321403	D1hypo
chr6	129064860	129064937	D1hypo
chr6	137065724	137065751	D1hypo
chr6	143101852	143102282	D1hypo
chr6	143222955	143223047	D1hypo
chr6	143405540	143405678	D1hypo
chr6	143442298	143442330	D1hypo
chr6	143456269	143456428	D1hypo
chr6	143605694	143605947	D1hypo
chr6	144362746	144362762	D1hypo
chr6	145306946	145307013	D1hypo
chr6	145837948	145838162	D1hypo
chr6	145887646	145888001	D1hypo
chr7	9334361	9334377	D1hypo
chr7	11026032	11026250	D1hypo
chr7	16317783	16318061	D1hypo
chr7	31294833	31295227	D1hypo
chr7	37590520	37590530	D1hypo
chr7	44312729	44312767	D1hypo
chr7	45632576	45632678	D1hypo
chr7	65881597	65881632	D1hypo
chr7	85721774	85721912	D1hypo
chr7	117259126	117259363	D1hypo
chr7	119617853	119617964	D1hypo
chr7	129741521	129741529	D1hypo
chr7	132620159	132620282	D1hypo
chr7	133760055	133760078	D1hypo
chr8	7892214	7892248	D1hypo
chr8	21415958	21416120	D1hypo
chr8	21671193	21671212	D1hypo
chr8	21761081	21761093	D1hypo
chr8	33853327	33853435	D1hypo
chr8	35920417	35920436	D1hypo
chr8	41118713	41118785	D1hypo
chr8	72495542	72495598	D1hypo
chr8	83580918	83581106	D1hypo
chr8	92303896	92304165	D1hypo
chr8	102760089	102760103	D1hypo
chr8	108778108	108778168	D1hypo
chr8	120750645	120750694	D1hypo
chr8	122043367	122043494	D1hypo
chr9	4260622	4260728	D1hypo
chr9	10197277	10197302	D1hypo
chr9	20673624	20673955	D1hypo
chr9	35138097	35138153	D1hypo
chr9	44213854	44213868	D1hypo
chr9	54565357	54565363	D1hypo
chr9	56063963	56063975	D1hypo
chr9	65123796	65124095	D1hypo
chr9	65673116	65673327	D1hypo
chr9	67509171	67509553	D1hypo
chr9	73052916	73052940	D1hypo
chr9	73063162	73063176	D1hypo
chr9	77251997	77252003	D1hypo
chr9	92628548	92628619	D1hypo
chr9	93020462	93020517	D1hypo
chr9	106237538	106237649	D1hypo
chr9	111562868	111562888	D1hypo
chr9	121128109	121128207	D1hypo
chr9	121249948	121250015	D1hypo
chr9	121851387	121851446	D1hypo
chr9	121914943	121915049	D1hypo
chr9	122248358	122248411	D1hypo
chrX	36598730	36598761	D1hypo
chrX	38189980	38190155	D1hypo
chrX	38485442	38485574	D1hypo
chrX	41911804	41911867	D1hypo
chrX	42067966	42068016	D1hypo
chrX	48453790	48453852	D1hypo
chrX	57053671	57053688	D1hypo
chrX	60547970	60547996	D1hypo
chrX	90331966	90332026	D1hypo
chrX	93832170	93832202	D1hypo
chrX	94122466	94122497	D1hypo
chrX	103483200	103483269	D1hypo
chrX	106485564	106485604	D1hypo
chrX	121052814	121052843	D1hypo
chrX	136215215	136215474	D1hypo
chrX	140062053	140062142	D1hypo
chrX	140600463	140600526	D1hypo
chrX	169983301	169983415	D1hypo
chrY	35978272	35978386	D1hypo
chrY	74574134	74574272	D1hypo

## Sheet: D2 Hypo Single
chr.	start	end	paradigm
chr1	14208216	14208298	D2hypo
chr1	24576110	24576120	D2hypo
chr1	25474584	25474752	D2hypo
chr1	33754278	33754356	D2hypo
chr1	38430155	38430424	D2hypo
chr1	41514158	41514263	D2hypo
chr1	48739982	48740112	D2hypo
chr1	49625015	49625029	D2hypo
chr1	53849103	53849193	D2hypo
chr1	62795747	62795825	D2hypo
chr1	63267030	63267068	D2hypo
chr1	64078841	64079024	D2hypo
chr1	67114458	67114656	D2hypo
chr1	71085573	71085656	D2hypo
chr1	77084619	77084693	D2hypo
chr1	84871019	84871331	D2hypo
chr1	87509918	87510015	D2hypo
chr1	90574514	90574821	D2hypo
chr1	91515080	91515148	D2hypo
chr1	94954379	94954715	D2hypo
chr1	101255207	101255300	D2hypo
chr1	115936869	115936887	D2hypo
chr1	118508671	118508696	D2hypo
chr1	120063200	120063265	D2hypo
chr1	133712389	133712570	D2hypo
chr1	133892486	133892645	D2hypo
chr1	135010350	135010416	D2hypo
chr1	135128983	135129118	D2hypo
chr1	135181983	135182050	D2hypo
chr1	135839918	135839997	D2hypo
chr1	136952291	136952333	D2hypo
chr1	148379778	148379860	D2hypo
chr1	159561428	159561636	D2hypo
chr1	167134407	167134564	D2hypo
chr1	169238671	169238733	D2hypo
chr1	173260693	173260721	D2hypo
chr1	173308952	173309482	D2hypo
chr1	176579195	176579499	D2hypo
chr1	178917304	178917429	D2hypo
chr1	183617571	183617633	D2hypo
chr1	190041547	190042013	D2hypo
chr10	3540363	3540516	D2hypo
chr10	5260873	5260970	D2hypo
chr10	6830862	6830907	D2hypo
chr10	7269512	7269537	D2hypo
chr10	8133512	8133670	D2hypo
chr10	11775580	11775843	D2hypo
chr10	13090886	13090935	D2hypo
chr10	19544491	19544509	D2hypo
chr10	22746162	22746216	D2hypo
chr10	30815493	30815553	D2hypo
chr10	39379360	39379427	D2hypo
chr10	43518359	43518701	D2hypo
chr10	48275497	48275866	D2hypo
chr10	51140137	51140473	D2hypo
chr10	61732434	61732570	D2hypo
chr10	67021864	67021877	D2hypo
chr10	67048988	67049100	D2hypo
chr10	80253695	80253779	D2hypo
chr10	81234736	81234844	D2hypo
chr10	81242397	81242405	D2hypo
chr10	84855442	84855473	D2hypo
chr10	90324635	90324689	D2hypo
chr10	93672486	93672628	D2hypo
chr10	94282321	94282366	D2hypo
chr10	99203725	99203827	D2hypo
chr10	117718597	117718616	D2hypo
chr10	119721668	119721716	D2hypo
chr10	120752235	120752262	D2hypo
chr10	122693846	122693866	D2hypo
chr10	126355777	126355785	D2hypo
chr11	8345315	8345541	D2hypo
chr11	22972053	22972113	D2hypo
chr11	31273567	31273633	D2hypo
chr11	35124546	35124559	D2hypo
chr11	49196094	49196264	D2hypo
chr11	51026841	51026857	D2hypo
chr11	52502953	52503062	D2hypo
chr11	53463539	53463647	D2hypo
chr11	54962853	54962966	D2hypo
chr11	56806644	56806738	D2hypo
chr11	57415283	57415575	D2hypo
chr11	61075101	61075443	D2hypo
chr11	68344815	68344898	D2hypo
chr11	68951451	68951810	D2hypo
chr11	72566540	72566656	D2hypo
chr11	84340440	84340546	D2hypo
chr11	84568970	84569179	D2hypo
chr11	84672872	84672974	D2hypo
chr11	85830410	85830426	D2hypo
chr11	86177978	86178106	D2hypo
chr11	94513530	94513783	D2hypo
chr11	97553450	97553474	D2hypo
chr11	98301543	98301705	D2hypo
chr11	100148241	100148441	D2hypo
chr11	104765927	104766010	D2hypo
chr11	104801357	104801430	D2hypo
chr11	106158734	106158809	D2hypo
chr11	106584336	106584356	D2hypo
chr11	109057789	109057799	D2hypo
chr11	112267845	112267926	D2hypo
chr11	112621590	112621793	D2hypo
chr11	115183940	115184027	D2hypo
chr11	115448099	115448149	D2hypo
chr11	115600882	115600892	D2hypo
chr11	115834197	115834528	D2hypo
chr11	116633189	116633258	D2hypo
chr11	116786037	116786062	D2hypo
chr11	119037567	119037583	D2hypo
chr11	119210656	119210708	D2hypo
chr11	119620235	119620291	D2hypo
chr11	120687020	120687082	D2hypo
chr11	120695664	120695750	D2hypo
chr11	121544229	121544278	D2hypo
chr12	17113899	17114048	D2hypo
chr12	17875042	17875055	D2hypo
chr12	19113052	19113570	D2hypo
chr12	20633745	20634073	D2hypo
chr12	21125578	21125664	D2hypo
chr12	23045730	23045784	D2hypo
chr12	26276911	26277196	D2hypo
chr12	28801083	28801414	D2hypo
chr12	34943382	34943587	D2hypo
chr12	44775486	44775679	D2hypo
chr12	48329864	48330071	D2hypo
chr12	49280870	49280887	D2hypo
chr12	59105847	59105911	D2hypo
chr12	68665974	68666040	D2hypo
chr12	68711576	68711597	D2hypo
chr12	72225806	72225988	D2hypo
chr12	72454165	72454195	D2hypo
chr12	74457807	74457912	D2hypo
chr12	80909898	80910221	D2hypo
chr12	85706511	85706641	D2hypo
chr12	101616092	101616394	D2hypo
chr12	104584558	104584582	D2hypo
chr12	105468633	105468699	D2hypo
chr12	105584344	105584445	D2hypo
chr12	105937376	105937442	D2hypo
chr12	107413177	107413239	D2hypo
chr12	107476929	107477181	D2hypo
chr12	109839343	109839521	D2hypo
chr12	111388513	111388591	D2hypo
chr12	112524864	112524928	D2hypo
chr13	7339048	7339330	D2hypo
chr13	8473263	8473331	D2hypo
chr13	8487151	8487346	D2hypo
chr13	13773693	13773699	D2hypo
chr13	13862845	13863110	D2hypo
chr13	32391228	32391240	D2hypo
chr13	34916686	34916831	D2hypo
chr13	35131846	35131885	D2hypo
chr13	38290700	38290859	D2hypo
chr13	40651357	40651387	D2hypo
chr13	41211582	41211845	D2hypo
chr13	45510247	45510410	D2hypo
chr13	46576092	46576110	D2hypo
chr13	54963790	54963817	D2hypo
chr13	57750693	57750742	D2hypo
chr13	58115470	58115539	D2hypo
chr13	60179512	60179544	D2hypo
chr13	62082494	62082734	D2hypo
chr13	62295582	62295617	D2hypo
chr13	64526535	64526551	D2hypo
chr13	68012546	68012838	D2hypo
chr13	70159940	70160044	D2hypo
chr13	72160871	72160899	D2hypo
chr13	73041994	73042040	D2hypo
chr13	86299245	86299687	D2hypo
chr13	86326945	86326955	D2hypo
chr13	93198826	93198907	D2hypo
chr13	95281029	95281037	D2hypo
chr13	98626855	98626952	D2hypo
chr13	100419065	100419187	D2hypo
chr13	109049259	109049267	D2hypo
chr13	111573783	111573903	D2hypo
chr13	112511151	112511183	D2hypo
chr14	3625806	3625820	D2hypo
chr14	6441558	6441749	D2hypo
chr14	17334556	17334566	D2hypo
chr14	25509866	25509897	D2hypo
chr14	33237173	33237489	D2hypo
chr14	34349003	34349028	D2hypo
chr14	34615192	34615229	D2hypo
chr14	48198124	48198256	D2hypo
chr14	53563907	53563949	D2hypo
chr14	54561334	54561459	D2hypo
chr14	55712677	55712722	D2hypo
chr14	58058958	58059048	D2hypo
chr14	64545844	64545896	D2hypo
chr14	75530892	75530898	D2hypo
chr14	76964695	76964705	D2hypo
chr14	81041425	81041903	D2hypo
chr14	90299829	90299973	D2hypo
chr14	108432550	108432572	D2hypo
chr14	118918889	118919018	D2hypo
chr15	3748425	3748435	D2hypo
chr15	6925241	6925261	D2hypo
chr15	7179684	7179792	D2hypo
chr15	7225551	7225608	D2hypo
chr15	11066218	11066224	D2hypo
chr15	12438426	12438432	D2hypo
chr15	37095747	37095829	D2hypo
chr15	73659352	73659461	D2hypo
chr15	74176611	74176925	D2hypo
chr15	76090037	76090053	D2hypo
chr15	76306247	76306258	D2hypo
chr15	76457858	76457889	D2hypo
chr15	77080827	77080868	D2hypo
chr15	78467945	78467965	D2hypo
chr15	78513093	78513147	D2hypo
chr15	79433242	79433310	D2hypo
chr15	86102695	86102876	D2hypo
chr15	86159254	86159280	D2hypo
chr15	88617687	88617763	D2hypo
chr15	92791234	92791371	D2hypo
chr15	97015587	97015730	D2hypo
chr15	97019112	97019226	D2hypo
chr15	97164817	97164861	D2hypo
chr15	97407619	97407818	D2hypo
chr15	97469867	97470001	D2hypo
chr15	101231751	101231925	D2hypo
chr15	101821238	101821642	D2hypo
chr15	102149189	102149230	D2hypo
chr16	18688106	18688114	D2hypo
chr16	19348647	19348698	D2hypo
chr16	21613245	21613283	D2hypo
chr16	22918916	22918957	D2hypo
chr16	34235224	34235295	D2hypo
chr16	38243046	38243118	D2hypo
chr16	38798918	38799224	D2hypo
chr16	41471695	41471727	D2hypo
chr16	45095680	45095947	D2hypo
chr16	54524220	54524274	D2hypo
chr16	55555392	55555451	D2hypo
chr16	57030505	57030758	D2hypo
chr16	64302779	64302847	D2hypo
chr16	71871825	71872055	D2hypo
chr16	77643111	77643164	D2hypo
chr16	78614536	78614765	D2hypo
chr16	80748166	80748505	D2hypo
chr16	81740237	81740412	D2hypo
chr16	82899874	82900005	D2hypo
chr16	85185668	85185944	D2hypo
chr16	88362394	88362725	D2hypo
chr16	88795915	88795968	D2hypo
chr16	89963170	89963184	D2hypo
chr16	90674364	90674477	D2hypo
chr16	92655838	92655856	D2hypo
chr17	4314674	4314838	D2hypo
chr17	8008367	8008508	D2hypo
chr17	12636753	12637127	D2hypo
chr17	12741732	12741770	D2hypo
chr17	12769674	12769757	D2hypo
chr17	26475286	26475305	D2hypo
chr17	27965489	27965661	D2hypo
chr17	28334963	28334990	D2hypo
chr17	28345887	28346100	D2hypo
chr17	28511302	28511365	D2hypo
chr17	28775414	28775610	D2hypo
chr17	31014993	31015070	D2hypo
chr17	31068703	31068760	D2hypo
chr17	31901705	31901780	D2hypo
chr17	31938816	31938851	D2hypo
chr17	35691569	35691708	D2hypo
chr17	40890975	40891039	D2hypo
chr17	41958563	41958615	D2hypo
chr17	42014721	42014735	D2hypo
chr17	48775425	48775468	D2hypo
chr17	49484944	49484952	D2hypo
chr17	49684559	49684683	D2hypo
chr17	51882612	51882624	D2hypo
chr17	55705497	55705609	D2hypo
chr17	57209894	57210206	D2hypo
chr17	59621152	59621358	D2hypo
chr17	64591635	64591690	D2hypo
chr17	64956104	64956147	D2hypo
chr17	68947412	68947473	D2hypo
chr17	69462999	69463330	D2hypo
chr17	74767666	74767680	D2hypo
chr17	78400748	78400786	D2hypo
chr17	83043303	83043321	D2hypo
chr17	83842081	83842191	D2hypo
chr17	88501372	88501509	D2hypo
chr18	6986073	6986099	D2hypo
chr18	17377861	17378087	D2hypo
chr18	22901207	22901275	D2hypo
chr18	31907783	31907962	D2hypo
chr18	32153576	32153621	D2hypo
chr18	32352166	32352385	D2hypo
chr18	32407461	32407582	D2hypo
chr18	32524085	32524175	D2hypo
chr18	35652914	35652982	D2hypo
chr18	37521816	37521870	D2hypo
chr18	37840060	37840186	D2hypo
chr18	41337610	41337711	D2hypo
chr18	41843875	41844157	D2hypo
chr18	50138671	50138697	D2hypo
chr18	54852120	54852291	D2hypo
chr18	56620468	56620689	D2hypo
chr18	60648028	60648323	D2hypo
chr18	64335853	64335898	D2hypo
chr18	65621782	65621827	D2hypo
chr18	68519167	68519267	D2hypo
chr18	70130600	70130606	D2hypo
chr18	74865933	74866034	D2hypo
chr18	75121674	75121701	D2hypo
chr18	77044174	77044184	D2hypo
chr18	78123698	78123788	D2hypo
chr18	83050032	83050049	D2hypo
chr18	83343514	83343619	D2hypo
chr18	84730057	84730163	D2hypo
chr19	5406690	5406722	D2hypo
chr19	9598265	9598300	D2hypo
chr19	17246100	17246353	D2hypo
chr19	21447962	21447970	D2hypo
chr19	21813843	21813881	D2hypo
chr19	29049075	29049106	D2hypo
chr19	29685743	29685945	D2hypo
chr19	37494208	37494247	D2hypo
chr19	38115270	38115503	D2hypo
chr19	39413895	39413936	D2hypo
chr19	40186532	40186546	D2hypo
chr19	45164010	45164016	D2hypo
chr19	47813947	47813986	D2hypo
chr19	54053885	54054013	D2hypo
chr19	57257897	57258126	D2hypo
chr2	3749366	3749425	D2hypo
chr2	9769172	9769457	D2hypo
chr2	17900377	17900383	D2hypo
chr2	19158321	19158360	D2hypo
chr2	28536079	28536107	D2hypo
chr2	30876124	30876175	D2hypo
chr2	32653980	32654028	D2hypo
chr2	45045760	45045804	D2hypo
chr2	45675344	45675408	D2hypo
chr2	58530123	58530189	D2hypo
chr2	73429197	73429302	D2hypo
chr2	80264333	80264359	D2hypo
chr2	84887305	84887311	D2hypo
chr2	87583041	87583121	D2hypo
chr2	89560836	89560882	D2hypo
chr2	95799460	95799590	D2hypo
chr2	96735774	96735809	D2hypo
chr2	98149628	98149652	D2hypo
chr2	99545241	99545562	D2hypo
chr2	100423063	100423078	D2hypo
chr2	101334921	101334929	D2hypo
chr2	111041118	111041157	D2hypo
chr2	111936222	111936468	D2hypo
chr2	113332061	113332339	D2hypo
chr2	113736856	113736920	D2hypo
chr2	114812170	114812247	D2hypo
chr2	118999560	118999964	D2hypo
chr2	121572522	121572712	D2hypo
chr2	122245969	122246139	D2hypo
chr2	122410220	122410376	D2hypo
chr2	122725969	122726326	D2hypo
chr2	123211573	123211708	D2hypo
chr2	123253800	123253892	D2hypo
chr2	127142066	127142086	D2hypo
chr2	128140009	128140058	D2hypo
chr2	145825616	145825673	D2hypo
chr2	146997250	146997311	D2hypo
chr2	147283418	147283596	D2hypo
chr2	158839277	158839313	D2hypo
chr2	163158818	163158836	D2hypo
chr2	163281386	163281439	D2hypo
chr2	163547520	163547560	D2hypo
chr2	167273790	167273825	D2hypo
chr2	168254100	168254271	D2hypo
chr2	171173740	171173805	D2hypo
chr2	171676398	171676485	D2hypo
chr2	173159899	173159966	D2hypo
chr2	173160723	173161098	D2hypo
chr2	173473721	173473881	D2hypo
chr2	173477400	173477467	D2hypo
chr2	173770188	173770208	D2hypo
chr3	9475687	9475719	D2hypo
chr3	9916199	9916409	D2hypo
chr3	11791395	11791408	D2hypo
chr3	12933802	12934074	D2hypo
chr3	16990191	16990493	D2hypo
chr3	29719890	29720005	D2hypo
chr3	54766758	54766861	D2hypo
chr3	74681152	74681690	D2hypo
chr3	75808661	75808989	D2hypo
chr3	79818293	79818313	D2hypo
chr3	81253016	81253022	D2hypo
chr3	84359672	84359826	D2hypo
chr3	87169707	87170052	D2hypo
chr3	91127893	91127918	D2hypo
chr3	99532784	99533059	D2hypo
chr3	114590528	114590590	D2hypo
chr3	116752621	116752738	D2hypo
chr3	125076257	125076424	D2hypo
chr3	127700525	127700549	D2hypo
chr3	137827867	137827903	D2hypo
chr3	138224012	138224059	D2hypo
chr3	139565676	139565724	D2hypo
chr3	148998483	148998543	D2hypo
chr3	152181235	152181257	D2hypo
chr3	153606142	153606249	D2hypo
chr3	153947064	153947366	D2hypo
chr3	158628987	158629030	D2hypo
chr4	6914755	6914898	D2hypo
chr4	11400264	11400285	D2hypo
chr4	14633336	14633429	D2hypo
chr4	23205756	23205894	D2hypo
chr4	26297104	26297314	D2hypo
chr4	34197415	34197427	D2hypo
chr4	35097334	35097386	D2hypo
chr4	41499122	41499243	D2hypo
chr4	41638516	41638734	D2hypo
chr4	41809010	41809114	D2hypo
chr4	41843774	41843923	D2hypo
chr4	43371762	43371834	D2hypo
chr4	43421909	43422002	D2hypo
chr4	45072482	45072525	D2hypo
chr4	45482511	45482534	D2hypo
chr4	45491418	45491436	D2hypo
chr4	52243476	52243639	D2hypo
chr4	53475318	53475341	D2hypo
chr4	54447618	54447800	D2hypo
chr4	57757767	57757785	D2hypo
chr4	63022673	63022755	D2hypo
chr4	72770574	72770582	D2hypo
chr4	73166639	73166822	D2hypo
chr4	83221353	83221544	D2hypo
chr4	85310354	85310362	D2hypo
chr4	86777768	86777781	D2hypo
chr4	101357991	101358024	D2hypo
chr4	109421765	109421866	D2hypo
chr4	112027348	112027362	D2hypo
chr4	112277405	112277677	D2hypo
chr4	113145478	113145646	D2hypo
chr4	121010484	121010512	D2hypo
chr4	122747112	122747190	D2hypo
chr4	124649415	124649605	D2hypo
chr4	124825428	124825468	D2hypo
chr4	125757424	125757444	D2hypo
chr4	126072058	126072071	D2hypo
chr4	126152984	126153139	D2hypo
chr4	129112471	129112499	D2hypo
chr4	131175000	131175168	D2hypo
chr4	135115223	135115549	D2hypo
chr4	135377298	135377331	D2hypo
chr4	136215019	136215148	D2hypo
chr4	136780015	136780068	D2hypo
chr4	137167986	137168157	D2hypo
chr4	139238982	139239003	D2hypo
chr4	144652721	144652857	D2hypo
chr4	149951388	149951429	D2hypo
chr4	149982261	149982577	D2hypo
chr4	149999859	150000073	D2hypo
chr4	150327810	150327886	D2hypo
chr4	151335302	151335332	D2hypo
chr4	152861938	152862217	D2hypo
chr4	152971837	152971888	D2hypo
chr4	153027560	153027750	D2hypo
chr4	153553711	153553752	D2hypo
chr4	153581583	153581667	D2hypo
chr4	153724605	153724711	D2hypo
chr4	153869148	153869222	D2hypo
chr4	154091613	154091664	D2hypo
chr4	154155385	154155494	D2hypo
chr4	154772002	154772032	D2hypo
chr5	9045298	9045654	D2hypo
chr5	13737827	13737845	D2hypo
chr5	21673519	21673537	D2hypo
chr5	25768933	25768951	D2hypo
chr5	38788394	38788405	D2hypo
chr5	43685537	43685715	D2hypo
chr5	44136014	44136056	D2hypo
chr5	52543562	52543617	D2hypo
chr5	53733170	53733180	D2hypo
chr5	57846810	57846824	D2hypo
chr5	64313398	64313538	D2hypo
chr5	67146541	67146775	D2hypo
chr5	68413310	68413322	D2hypo
chr5	73144192	73144211	D2hypo
chr5	74025750	74025764	D2hypo
chr5	74738840	74738914	D2hypo
chr5	74766454	74766472	D2hypo
chr5	86318539	86318624	D2hypo
chr5	92365063	92365083	D2hypo
chr5	93864676	93864873	D2hypo
chr5	99240827	99240896	D2hypo
chr5	101124895	101125296	D2hypo
chr5	107699008	107699057	D2hypo
chr5	112382926	112383109	D2hypo
chr5	116990297	116990319	D2hypo
chr5	120476705	120476844	D2hypo
chr5	122987461	122987546	D2hypo
chr5	128783371	128783545	D2hypo
chr5	129070956	129071027	D2hypo
chr5	136761272	136761286	D2hypo
chr5	137174180	137174261	D2hypo
chr5	137648675	137648849	D2hypo
chr5	138275965	138276012	D2hypo
chr5	138773795	138773831	D2hypo
chr5	140621759	140621833	D2hypo
chr5	145218404	145218418	D2hypo
chr5	145740023	145740037	D2hypo
chr5	146418311	146418366	D2hypo
chr5	146686802	146686850	D2hypo
chr5	149552903	149552945	D2hypo
chr6	4556003	4556037	D2hypo
chr6	13571957	13572066	D2hypo
chr6	22516344	22516384	D2hypo
chr6	23273839	23273846	D2hypo
chr6	30737983	30738032	D2hypo
chr6	37430322	37430355	D2hypo
chr6	37464414	37464449	D2hypo
chr6	48545800	48545823	D2hypo
chr6	57092321	57092504	D2hypo
chr6	69487673	69487873	D2hypo
chr6	72061010	72061184	D2hypo
chr6	72198638	72198746	D2hypo
chr6	73733406	73733445	D2hypo
chr6	75436736	75436758	D2hypo
chr6	83453970	83454139	D2hypo
chr6	83730383	83730587	D2hypo
chr6	87398600	87398627	D2hypo
chr6	89235793	89235807	D2hypo
chr6	90905599	90905632	D2hypo
chr6	99281050	99281227	D2hypo
chr6	102883305	102883380	D2hypo
chr6	107106330	107106498	D2hypo
chr6	107668983	107669263	D2hypo
chr6	110257420	110257722	D2hypo
chr6	111289886	111289898	D2hypo
chr6	119109793	119109833	D2hypo
chr6	119316826	119317069	D2hypo
chr6	124672573	124672608	D2hypo
chr6	129059960	129059972	D2hypo
chr6	130496389	130496580	D2hypo
chr6	131930829	131930872	D2hypo
chr6	132274314	132274340	D2hypo
chr6	135729939	135729999	D2hypo
chr6	140108027	140108065	D2hypo
chr6	143122485	143122717	D2hypo
chr6	143196876	143197369	D2hypo
chr6	143216776	143216815	D2hypo
chr6	145438408	145438658	D2hypo
chr6	145482719	145483016	D2hypo
chr6	145927033	145927346	D2hypo
chr6	146702524	146702671	D2hypo
chr6	148683141	148683393	D2hypo
chr7	4756126	4756132	D2hypo
chr7	10030555	10030697	D2hypo
chr7	10865249	10865729	D2hypo
chr7	16953328	16953502	D2hypo
chr7	17371726	17371785	D2hypo
chr7	19842361	19842515	D2hypo
chr7	20840270	20840412	D2hypo
chr7	22774901	22775063	D2hypo
chr7	23827194	23827255	D2hypo
chr7	24906712	24907055	D2hypo
chr7	27082767	27083069	D2hypo
chr7	30233448	30233534	D2hypo
chr7	31693904	31694137	D2hypo
chr7	32316928	32317364	D2hypo
chr7	36204984	36205092	D2hypo
chr7	40757013	40757129	D2hypo
chr7	43791903	43792208	D2hypo
chr7	46616331	46616363	D2hypo
chr7	48738816	48738909	D2hypo
chr7	49235101	49235206	D2hypo
chr7	68136160	68136220	D2hypo
chr7	70357918	70357974	D2hypo
chr7	73036749	73036886	D2hypo
chr7	74402843	74403036	D2hypo
chr7	77328659	77328725	D2hypo
chr7	80045090	80045106	D2hypo
chr7	80161192	80161223	D2hypo
chr7	85366181	85366242	D2hypo
chr7	99158699	99158821	D2hypo
chr7	102060501	102060534	D2hypo
chr7	104417609	104417953	D2hypo
chr7	108557645	108557799	D2hypo
chr7	110271889	110272107	D2hypo
chr7	112203003	112203061	D2hypo
chr7	113619943	113620231	D2hypo
chr7	115155229	115155320	D2hypo
chr7	116763651	116763962	D2hypo
chr7	117458167	117458173	D2hypo
chr7	118311110	118311276	D2hypo
chr7	118429472	118429488	D2hypo
chr7	118674033	118674043	D2hypo
chr7	122378541	122378567	D2hypo
chr7	126327995	126328419	D2hypo
chr7	128295149	128295392	D2hypo
chr7	128582684	128582690	D2hypo
chr7	129065923	129066064	D2hypo
chr7	131391942	131391959	D2hypo
chr7	137170790	137170833	D2hypo
chr8	11556616	11556640	D2hypo
chr8	12829881	12829956	D2hypo
chr8	24843250	24843281	D2hypo
chr8	24870687	24870741	D2hypo
chr8	32796659	32796837	D2hypo
chr8	35347943	35347978	D2hypo
chr8	39724077	39724350	D2hypo
chr8	43759560	43759681	D2hypo
chr8	45651661	45651677	D2hypo
chr8	46040345	46040385	D2hypo
chr8	55934381	55934761	D2hypo
chr8	57064751	57064966	D2hypo
chr8	61566163	61566209	D2hypo
chr8	62806555	62806567	D2hypo
chr8	68508719	68508902	D2hypo
chr8	71602212	71602233	D2hypo
chr8	74356537	74356555	D2hypo
chr8	82888777	82889103	D2hypo
chr8	86593046	86593112	D2hypo
chr8	94174301	94174430	D2hypo
chr8	94392110	94392279	D2hypo
chr8	98752262	98752362	D2hypo
chr8	106388391	106388462	D2hypo
chr8	108536736	108537017	D2hypo
chr8	109576662	109576760	D2hypo
chr8	111035637	111035930	D2hypo
chr8	117562020	117562058	D2hypo
chr8	122752220	122752258	D2hypo
chr8	124279207	124279246	D2hypo
chr8	125102477	125102529	D2hypo
chr9	5460203	5460258	D2hypo
chr9	5555462	5555504	D2hypo
chr9	8377716	8377774	D2hypo
chr9	8468347	8468375	D2hypo
chr9	16256033	16256039	D2hypo
chr9	16332244	16332386	D2hypo
chr9	19299954	19300030	D2hypo
chr9	20853506	20853540	D2hypo
chr9	20875234	20875316	D2hypo
chr9	20915347	20915357	D2hypo
chr9	20971939	20972012	D2hypo
chr9	21831873	21831922	D2hypo
chr9	29636397	29636525	D2hypo
chr9	32428362	32428504	D2hypo
chr9	40391688	40391702	D2hypo
chr9	40694670	40694678	D2hypo
chr9	41068723	41068771	D2hypo
chr9	44399279	44399326	D2hypo
chr9	46234435	46234471	D2hypo
chr9	50505968	50506146	D2hypo
chr9	56680147	56680233	D2hypo
chr9	58157776	58158026	D2hypo
chr9	64571386	64571394	D2hypo
chr9	67181609	67181617	D2hypo
chr9	80813751	80813785	D2hypo
chr9	89880228	89880342	D2hypo
chr9	89880481	89880584	D2hypo
chr9	89881063	89881105	D2hypo
chr9	97349745	97349807	D2hypo
chr9	101296107	101296125	D2hypo
chr9	104406769	104406814	D2hypo
chr9	106212690	106212898	D2hypo
chr9	106470431	106470493	D2hypo
chr9	107570691	107570855	D2hypo
chr9	109470243	109470535	D2hypo
chr9	110873852	110873869	D2hypo
chr9	113498908	113498926	D2hypo
chr9	119792064	119792084	D2hypo
chr9	121025103	121025139	D2hypo
chr9	121128029	121128065	D2hypo
chr9	121881082	121881105	D2hypo
chrX	4381945	4381983	D2hypo
chrX	7375833	7375850	D2hypo
chrX	7726019	7726145	D2hypo
chrX	12434656	12434672	D2hypo
chrX	20425498	20425542	D2hypo
chrX	37049497	37049600	D2hypo
chrX	38564803	38564917	D2hypo
chrX	40999700	40999830	D2hypo
chrX	44367917	44367970	D2hypo
chrX	48594133	48594173	D2hypo
chrX	53975866	53975907	D2hypo
chrX	58038408	58038472	D2hypo
chrX	62254711	62254859	D2hypo
chrX	74023856	74023922	D2hypo
chrX	74639710	74639742	D2hypo
chrX	75723702	75723711	D2hypo
chrX	80597258	80597475	D2hypo
chrX	88892443	88892509	D2hypo
chrX	94122850	94122901	D2hypo
chrX	99976072	99976134	D2hypo
chrX	101644404	101644419	D2hypo
chrX	102250876	102250909	D2hypo
chrX	108556445	108556567	D2hypo
chrX	108833232	108833283	D2hypo
chrX	111895167	111895194	D2hypo
chrX	119315391	119315455	D2hypo
chrX	137571924	137572144	D2hypo
chrX	139808661	139808723	D2hypo
chrX	139870977	139871050	D2hypo
chrX	140430785	140430857	D2hypo
chrX	141677488	141677536	D2hypo
chrX	142632168	142632259	D2hypo
chrX	143067936	143068189	D2hypo
chrX	150594593	150594763	D2hypo
chrX	150656569	150656622	D2hypo
chrX	151520882	151520936	D2hypo
chrX	154116560	154116801	D2hypo
chrX	159988440	159988499	D2hypo
chrX	160138108	160138119	D2hypo
chrX	161908298	161908318	D2hypo
chrX	162159366	162159400	D2hypo
chrY	90725977	90726278	D2hypo
chrY	90828938	90829301	D2hypo

## Sheet: D4 Hypo Single
chr.	start	end	paradigm
chr1	44609023	44609074	D4hypo
chr1	51501626	51501663	D4hypo
chr1	53976309	53976349	D4hypo
chr1	58959321	58959365	D4hypo
chr1	62466430	62466481	D4hypo
chr1	74948240	74948268	D4hypo
chr1	77560091	77560103	D4hypo
chr1	85183785	85184104	D4hypo
chr1	91370244	91370281	D4hypo
chr1	91664781	91664791	D4hypo
chr1	108849135	108849168	D4hypo
chr1	111686220	111686277	D4hypo
chr1	116223333	116223485	D4hypo
chr1	135797442	135797450	D4hypo
chr1	142588783	142588803	D4hypo
chr1	150657697	150657764	D4hypo
chr1	152616193	152616278	D4hypo
chr1	158179238	158179252	D4hypo
chr1	160819655	160819777	D4hypo
chr1	172523927	172524014	D4hypo
chr1	189796560	189796861	D4hypo
chr10	8251682	8251774	D4hypo
chr10	23726511	23726560	D4hypo
chr10	34461615	34461638	D4hypo
chr10	39083741	39083747	D4hypo
chr10	40320418	40320491	D4hypo
chr10	59382037	59382142	D4hypo
chr10	74245584	74245835	D4hypo
chr10	94574421	94574440	D4hypo
chr10	99609087	99609127	D4hypo
chr10	103655235	103655301	D4hypo
chr11	31148017	31148023	D4hypo
chr11	35240815	35240861	D4hypo
chr11	38641751	38641763	D4hypo
chr11	43776116	43776144	D4hypo
chr11	75140044	75140070	D4hypo
chr11	97438809	97438980	D4hypo
chr11	98012292	98012434	D4hypo
chr11	108302433	108302519	D4hypo
chr11	113722330	113722350	D4hypo
chr11	115816520	115816548	D4hypo
chr11	119428821	119428871	D4hypo
chr11	119928370	119928434	D4hypo
chr11	120009982	120010008	D4hypo
chr12	16562911	16562959	D4hypo
chr12	19244022	19244086	D4hypo
chr12	20700420	20700436	D4hypo
chr12	22285369	22285443	D4hypo
chr12	57549351	57549378	D4hypo
chr12	66164966	66165024	D4hypo
chr12	76444515	76444615	D4hypo
chr12	79295240	79295301	D4hypo
chr12	96072945	96072991	D4hypo
chr12	105110657	105110683	D4hypo
chr12	108381112	108381165	D4hypo
chr13	14192053	14192101	D4hypo
chr13	14736769	14736872	D4hypo
chr13	24639667	24639698	D4hypo
chr13	50283463	50283542	D4hypo
chr13	51736241	51736257	D4hypo
chr13	56679207	56679345	D4hypo
chr13	84421680	84421978	D4hypo
chr13	106456618	106456672	D4hypo
chr13	113723773	113723924	D4hypo
chr13	117441718	117442107	D4hypo
chr13	118215554	118215794	D4hypo
chr13	119229895	119230013	D4hypo
chr14	7686628	7686934	D4hypo
chr14	25607308	25607567	D4hypo
chr14	29711224	29711309	D4hypo
chr14	38796204	38796218	D4hypo
chr14	47718383	47718389	D4hypo
chr14	48973866	48973874	D4hypo
chr14	53294774	53294867	D4hypo
chr14	75922337	75922359	D4hypo
chr14	106359365	106359692	D4hypo
chr15	12209934	12210081	D4hypo
chr15	13225630	13225677	D4hypo
chr15	36444172	36444200	D4hypo
chr15	39081308	39081381	D4hypo
chr15	76564601	76564997	D4hypo
chr15	79869780	79870187	D4hypo
chr15	81695042	81695099	D4hypo
chr15	84759867	84759918	D4hypo
chr15	86993348	86993600	D4hypo
chr15	87958113	87958589	D4hypo
chr15	89526740	89526780	D4hypo
chr15	93461108	93461122	D4hypo
chr15	99101475	99101506	D4hypo
chr15	101053633	101053662	D4hypo
chr16	4709692	4709708	D4hypo
chr16	39007052	39007292	D4hypo
chr16	51486736	51487111	D4hypo
chr16	62710511	62710536	D4hypo
chr16	65781600	65781802	D4hypo
chr16	66702511	66702709	D4hypo
chr16	67719402	67719495	D4hypo
chr16	70717373	70717738	D4hypo
chr16	72768627	72768663	D4hypo
chr16	77338175	77338181	D4hypo
chr16	80619846	80619970	D4hypo
chr16	93097009	93097200	D4hypo
chr17	12741459	12741518	D4hypo
chr17	14632785	14633073	D4hypo
chr17	23807038	23807058	D4hypo
chr17	27217967	27218063	D4hypo
chr17	29260466	29260544	D4hypo
chr17	34629500	34629595	D4hypo
chr17	35612684	35612815	D4hypo
chr17	40115269	40115297	D4hypo
chr17	43263662	43263744	D4hypo
chr17	46059348	46059431	D4hypo
chr17	49447847	49447929	D4hypo
chr17	58058437	58058540	D4hypo
chr17	65307532	65307560	D4hypo
chr17	72079457	72079465	D4hypo
chr17	84137961	84137990	D4hypo
chr17	86272011	86272060	D4hypo
chr17	87185548	87185758	D4hypo
chr17	90830340	90830382	D4hypo
chr17	92038753	92038857	D4hypo
chr18	11772811	11772864	D4hypo
chr18	23187876	23188284	D4hypo
chr18	65102697	65102705	D4hypo
chr19	3743516	3743616	D4hypo
chr19	4065325	4065377	D4hypo
chr19	4614916	4615070	D4hypo
chr19	6414887	6414923	D4hypo
chr19	7066668	7066717	D4hypo
chr19	25395034	25395106	D4hypo
chr19	26812169	26812218	D4hypo
chr19	28612445	28612682	D4hypo
chr19	42478868	42479046	D4hypo
chr19	45183223	45183251	D4hypo
chr19	52579843	52579915	D4hypo
chr19	53460793	53460856	D4hypo
chr19	53838915	53839000	D4hypo
chr2	7042744	7042904	D4hypo
chr2	13768667	13768705	D4hypo
chr2	26598577	26598811	D4hypo
chr2	37983848	37984033	D4hypo
chr2	52619773	52619786	D4hypo
chr2	53477105	53477156	D4hypo
chr2	55799523	55799750	D4hypo
chr2	59387410	59387498	D4hypo
chr2	60282230	60282264	D4hypo
chr2	69710572	69710627	D4hypo
chr2	85108633	85108676	D4hypo
chr2	95682834	95683042	D4hypo
chr2	97290047	97290071	D4hypo
chr2	104110087	104110486	D4hypo
chr2	107976818	107976828	D4hypo
chr2	116844626	116844852	D4hypo
chr2	117356595	117356917	D4hypo
chr2	119321312	119321322	D4hypo
chr2	121787802	121787934	D4hypo
chr2	122217014	122217125	D4hypo
chr2	122569265	122569278	D4hypo
chr2	122904631	122904673	D4hypo
chr2	124701965	124701971	D4hypo
chr2	138452850	138452900	D4hypo
chr2	139349300	139349675	D4hypo
chr2	154354386	154354804	D4hypo
chr2	161511891	161511952	D4hypo
chr2	163386977	163387155	D4hypo
chr2	163547214	163547269	D4hypo
chr2	165547343	165547438	D4hypo
chr2	173044784	173044886	D4hypo
chr2	174298670	174298683	D4hypo
chr2	177397821	177397947	D4hypo
chr2	178909708	178909939	D4hypo
chr3	31058530	31058606	D4hypo
chr3	84337764	84337923	D4hypo
chr3	93554119	93554140	D4hypo
chr3	100768589	100768597	D4hypo
chr3	112734941	112735161	D4hypo
chr3	116859864	116860099	D4hypo
chr3	130900174	130900278	D4hypo
chr3	131524958	131524985	D4hypo
chr3	144581750	144581776	D4hypo
chr3	148312010	148312158	D4hypo
chr4	4049149	4049204	D4hypo
chr4	7651186	7651299	D4hypo
chr4	9086632	9086680	D4hypo
chr4	14632847	14632931	D4hypo
chr4	27199753	27200223	D4hypo
chr4	28461619	28461681	D4hypo
chr4	36050136	36050202	D4hypo
chr4	37647594	37647602	D4hypo
chr4	38571240	38571345	D4hypo
chr4	41793865	41794031	D4hypo
chr4	83270825	83270841	D4hypo
chr4	86886682	86886966	D4hypo
chr4	128520017	128520301	D4hypo
chr4	132795001	132795193	D4hypo
chr4	134163988	134164040	D4hypo
chr4	151263713	151263922	D4hypo
chr4	153508731	153508808	D4hypo
chr4	153836066	153836179	D4hypo
chr5	4724838	4725095	D4hypo
chr5	24475171	24475208	D4hypo
chr5	25769041	25769176	D4hypo
chr5	58317964	58318052	D4hypo
chr5	93936975	93937020	D4hypo
chr5	99005493	99005672	D4hypo
chr5	109906906	109906955	D4hypo
chr5	115022196	115022248	D4hypo
chr5	123942016	123942097	D4hypo
chr5	124005591	124005600	D4hypo
chr5	130767795	130767897	D4hypo
chr5	133842477	133842507	D4hypo
chr5	137537118	137537132	D4hypo
chr6	4748273	4748296	D4hypo
chr6	14546667	14546709	D4hypo
chr6	54051369	54051426	D4hypo
chr6	54485495	54485535	D4hypo
chr6	55252233	55252569	D4hypo
chr6	55373577	55373772	D4hypo
chr6	55455874	55456045	D4hypo
chr6	55826466	55826529	D4hypo
chr6	56621118	56621252	D4hypo
chr6	57226030	57226059	D4hypo
chr6	57303645	57303746	D4hypo
chr6	57304399	57304441	D4hypo
chr6	57512586	57512616	D4hypo
chr6	62115347	62115357	D4hypo
chr6	84210223	84210243	D4hypo
chr6	100232214	100232328	D4hypo
chr6	100416263	100416335	D4hypo
chr6	102574788	102574856	D4hypo
chr6	106315343	106315526	D4hypo
chr6	109591496	109591591	D4hypo
chr6	116173765	116173809	D4hypo
chr6	117692384	117692423	D4hypo
chr6	119082948	119082975	D4hypo
chr6	119919127	119919139	D4hypo
chr6	121571058	121571086	D4hypo
chr6	122640544	122640574	D4hypo
chr6	124801630	124801707	D4hypo
chr6	125690594	125690609	D4hypo
chr6	129848803	129848922	D4hypo
chr6	143005446	143005697	D4hypo
chr6	144012152	144012177	D4hypo
chr6	144717507	144717561	D4hypo
chr7	9080007	9080172	D4hypo
chr7	10937819	10937979	D4hypo
chr7	17360400	17360893	D4hypo
chr7	21290749	21291052	D4hypo
chr7	28862969	28862988	D4hypo
chr7	32069624	32069831	D4hypo
chr7	37163316	37163499	D4hypo
chr7	37956729	37956839	D4hypo
chr7	38214776	38214816	D4hypo
chr7	45570295	45570336	D4hypo
chr7	101002487	101002773	D4hypo
chr7	137233474	137233756	D4hypo
chr7	143295507	143295654	D4hypo
chr8	5220247	5220271	D4hypo
chr8	13601443	13601463	D4hypo
chr8	16469762	16470098	D4hypo
chr8	16714021	16714540	D4hypo
chr8	43738620	43738976	D4hypo
chr8	54277440	54277731	D4hypo
chr8	55506540	55506678	D4hypo
chr8	55551336	55551413	D4hypo
chr8	65904221	65904256	D4hypo
chr8	75743105	75743212	D4hypo
chr8	84747220	84747287	D4hypo
chr8	90891816	90891842	D4hypo
chr8	114422061	114422193	D4hypo
chr8	119128026	119128137	D4hypo
chr8	119892955	119892998	D4hypo
chr8	123125851	123125927	D4hypo
chr8	123165389	123165590	D4hypo
chr8	125568460	125568504	D4hypo
chr9	4771735	4771960	D4hypo
chr9	24267979	24268099	D4hypo
chr9	42778629	42778823	D4hypo
chr9	46270414	46270585	D4hypo
chr9	48961433	48961466	D4hypo
chr9	66305638	66305681	D4hypo
chr9	74336811	74336817	D4hypo
chr9	77933420	77933473	D4hypo
chr9	93917613	93917709	D4hypo
chr9	96544229	96544255	D4hypo
chr9	106241046	106241179	D4hypo
chrX	12151409	12151430	D4hypo
chrX	12238298	12238334	D4hypo
chrX	27723523	27723608	D4hypo
chrX	32986159	32986175	D4hypo
chrX	60055523	60055584	D4hypo
chrX	67471269	67471310	D4hypo
chrX	71556753	71556797	D4hypo
chrX	72274400	72274449	D4hypo
chrX	74085404	74085422	D4hypo
chrX	74249925	74249969	D4hypo
chrX	75232933	75232984	D4hypo
chrX	99023918	99023926	D4hypo
chrX	99975554	99975656	D4hypo
chrX	104724310	104724584	D4hypo
chrX	111895032	111895075	D4hypo
chrX	140277728	140277795	D4hypo
chrX	142633233	142633250	D4hypo
chrX	147553969	147554030	D4hypo
chrX	153007316	153007339	D4hypo
chrX	157769315	157769449	D4hypo
chrX	166592947	166592965	D4hypo
chrY	15468531	15468610	D4hypo
chrY	29429490	29429572	D4hypo
chrY	42512556	42512581	D4hypo

## Sheet: D1-D2 Hypo Overlap
chr.	start	end	paradigm	chr.	start	end	paradigm
chrX	162761013	162761062	D1hypo	chrX	162761007	162761109	D2hypo
chrX	153498076	153498097	D1hypo	chrX	153498076	153498097	D2hypo
chrX	71556869	71556901	D1hypo	chrX	71556896	71556913	D2hypo
chr8	106677413	106677568	D1hypo	chr8	106677560	106677631	D2hypo
chr7	60155537	60155678	D1hypo	chr7	60155543	60155606	D2hypo
chr6	148126704	148126921	D1hypo	chr6	148126704	148126921	D2hypo
chr6	146936013	146936023	D1hypo	chr6	146936013	146936023	D2hypo
chr6	146707340	146707428	D1hypo	chr6	146707288	146707428	D2hypo
chr6	145934686	145934984	D1hypo	chr6	145934690	145934984	D2hypo
chr6	145926111	145926220	D1hypo	chr6	145926111	145926220	D2hypo
chr6	125081761	125081784	D1hypo	chr6	125081761	125081784	D2hypo
chr6	4747266	4747315	D1hypo	chr6	4747231	4747302	D2hypo
chr5	119680616	119680771	D1hypo	chr5	119680731	119680795	D2hypo
chr5	90925099	90925183	D1hypo	chr5	90925119	90925183	D2hypo
chr5	36742392	36742419	D1hypo	chr5	36742392	36742419	D2hypo
chr4	152848721	152848787	D1hypo	chr4	152848753	152848787	D2hypo
chr4	124231871	124231877	D1hypo	chr4	124231871	124231877	D2hypo
chr4	122761212	122761425	D1hypo	chr4	122760931	122761425	D2hypo
chr2	158397407	158397434	D1hypo	chr2	158397407	158397434	D2hypo
chr2	152686809	152686980	D1hypo	chr2	152686785	152686980	D2hypo
chr2	122770515	122770716	D1hypo	chr2	122770515	122770716	D2hypo
chr2	122504838	122504903	D1hypo	chr2	122504572	122504870	D2hypo
chr2	122322709	122322715	D1hypo	chr2	122322709	122322715	D2hypo
chr2	118426892	118426921	D1hypo	chr2	118426892	118426921	D2hypo
chr2	118296532	118296934	D1hypo	chr2	118296532	118296682	D2hypo
chr2	116180597	116180983	D1hypo	chr2	116180597	116180983	D2hypo
chr2	115474252	115474342	D1hypo	chr2	115474252	115474342	D2hypo
chr19	4064587	4064654	D1hypo	chr19	4064587	4064654	D2hypo
chr18	31833176	31833202	D1hypo	chr18	31833176	31833204	D2hypo
chr17	49396433	49396443	D1hypo	chr17	49396433	49396443	D2hypo
chr16	24586518	24586538	D1hypo	chr16	24586518	24586538	D2hypo
chr15	101053004	101053113	D1hypo	chr15	101052929	101053060	D2hypo
chr15	100451467	100451532	D1hypo	chr15	100451467	100451532	D2hypo
chr15	39173481	39173538	D1hypo	chr15	39173536	39173568	D2hypo
chr14	99186162	99186176	D1hypo	chr14	99186031	99186178	D2hypo
chr14	57098172	57098191	D1hypo	chr14	57098109	57098179	D2hypo
chr13	95855148	95855166	D1hypo	chr13	95855148	95855166	D2hypo
chr13	94025046	94025072	D1hypo	chr13	94025046	94025096	D2hypo
chr13	45078979	45079038	D1hypo	chr13	45078879	45079038	D2hypo
chr11	120763447	120763852	D1hypo	chr11	120763447	120763852	D2hypo
chr11	79771861	79771904	D1hypo	chr11	79771876	79771917	D2hypo
chr11	46202183	46202466	D1hypo	chr11	46202069	46202185	D2hypo
chr11	12026494	12026533	D1hypo	chr11	12026378	12026580	D2hypo
chr10	21687909	21687935	D1hypo	chr10	21687909	21687984	D2hypo
chr1	63804003	63804302	D1hypo	chr1	63804003	63804310	D2hypo

## Sheet: D1-D4 Hypo Overlap
chr.	start	end	paradigm	chr.	start	end	paradigm
chrX	150656222	150656291	D1hypo	chrX	150656231	150656315	D4hypo
chrX	103481969	103482018	D1hypo	chrX	103481951	103481971	D4hypo
chrX	85574049	85574095	D1hypo	chrX	85574049	85574095	D4hypo
chrX	51018153	51018206	D1hypo	chrX	51018153	51018206	D4hypo
chrX	50841686	50841763	D1hypo	chrX	50841686	50841763	D4hypo
chrX	38217106	38217114	D1hypo	chrX	38217106	38217120	D4hypo
chrX	36644909	36645027	D1hypo	chrX	36644911	36645027	D4hypo
chrX	9747895	9747929	D1hypo	chrX	9747895	9747929	D4hypo
chrX	7610237	7610347	D1hypo	chrX	7610237	7610349	D4hypo
chr7	142578043	142578104	D1hypo	chr7	142578043	142578104	D4hypo
chr7	133765958	133765984	D1hypo	chr7	133765982	133766108	D4hypo
chr7	127717200	127717302	D1hypo	chr7	127717200	127717248	D4hypo
chr7	72637175	72637185	D1hypo	chr7	72637175	72637185	D4hypo
chr7	29785616	29785646	D1hypo	chr7	29785613	29785621	D4hypo
chr6	141633381	141633395	D1hypo	chr6	141633381	141633395	D4hypo
chr6	132458840	132459156	D1hypo	chr6	132458926	132459156	D4hypo
chr6	83368012	83368053	D1hypo	chr6	83368012	83368053	D4hypo
chr6	57518458	57518472	D1hypo	chr6	57518458	57518476	D4hypo
chr6	56035425	56035445	D1hypo	chr6	56035170	56035445	D4hypo
chr5	110363360	110363459	D1hypo	chr5	110363360	110363376	D4hypo
chr3	154133753	154133761	D1hypo	chr3	154133753	154133761	D4hypo
chr3	89954861	89954895	D1hypo	chr3	89954861	89954895	D4hypo
chr2	174299413	174299497	D1hypo	chr2	174299463	174299515	D4hypo
chr2	174296053	174296090	D1hypo	chr2	174296053	174296090	D4hypo
chr2	174285741	174285798	D1hypo	chr2	174285710	174285798	D4hypo
chr2	169610152	169610312	D1hypo	chr2	169610273	169610288	D4hypo
chr2	157561709	157561743	D1hypo	chr2	157561592	157561713	D4hypo
chr2	121384141	121384151	D1hypo	chr2	121384141	121384151	D4hypo
chr2	120868117	120868149	D1hypo	chr2	120868117	120868149	D4hypo
chr2	120652186	120652196	D1hypo	chr2	120652186	120652212	D4hypo
chr2	120048568	120048744	D1hypo	chr2	120048568	120048744	D4hypo
chr2	118317484	118317552	D1hypo	chr2	118317349	118317560	D4hypo
chr2	26091589	26091643	D1hypo	chr2	26091589	26091643	D4hypo
chr19	4615435	4615635	D1hypo	chr19	4615447	4615603	D4hypo
chr18	45024279	45024427	D1hypo	chr18	45024193	45024334	D4hypo
chr17	26275999	26276104	D1hypo	chr17	26276015	26276048	D4hypo
chr17	5949714	5949756	D1hypo	chr17	5949746	5949758	D4hypo
chr16	32149270	32149305	D1hypo	chr16	32149270	32149305	D4hypo
chr16	31275103	31275175	D1hypo	chr16	31275103	31275175	D4hypo
chr15	85660889	85660914	D1hypo	chr15	85660889	85660914	D4hypo
chr15	74733403	74733419	D1hypo	chr15	74733409	74733419	D4hypo
chr15	17429157	17429293	D1hypo	chr15	17429107	17429293	D4hypo
chr14	70192062	70192132	D1hypo	chr14	70191847	70192069	D4hypo
chr13	118437221	118437342	D1hypo	chr13	118437221	118437342	D4hypo
chr13	117475512	117475526	D1hypo	chr13	117475512	117475526	D4hypo
chr13	97853068	97853084	D1hypo	chr13	97852969	97853084	D4hypo
chr12	77613046	77613167	D1hypo	chr12	77613046	77613056	D4hypo
chr11	96329735	96329743	D1hypo	chr11	96329737	96329747	D4hypo
chr11	53463683	53463785	D1hypo	chr11	53463731	53463785	D4hypo
chr11	6006726	6006993	D1hypo	chr11	6006694	6006818	D4hypo
chr10	99599687	99599789	D1hypo	chr10	99599695	99599789	D4hypo
chr1	134953157	134953183	D1hypo	chr1	134953157	134953183	D4hypo
chr1	100161557	100161565	D1hypo	chr1	100161557	100161565	D4hypo

## Sheet: D2-D4 Hypo Overlap
chr.	start	end	paradigm	chr.	start	end	paradigm
chrX	169979067	169979384	D2hypo	chrX	169979067	169979322	D4hypo
chrX	99820645	99820723	D2hypo	chrX	99820645	99820723	D4hypo
chrX	73228791	73228897	D2hypo	chrX	73228791	73228853	D4hypo
chrX	36989631	36989768	D2hypo	chrX	36989631	36989768	D4hypo
chrX	36329294	36329513	D2hypo	chrX	36329294	36329346	D4hypo
chr9	75899763	75899833	D2hypo	chr9	75899763	75899833	D4hypo
chr8	109994607	109994676	D2hypo	chr8	109994674	109994821	D4hypo
chr8	84784233	84784367	D2hypo	chr8	84784365	84784437	D4hypo
chr7	6730368	6730396	D2hypo	chr7	6730368	6730398	D4hypo
chr7	4507875	4508145	D2hypo	chr7	4508063	4508137	D4hypo
chr6	84134968	84135229	D2hypo	chr6	84134978	84135101	D4hypo
chr6	64919853	64919933	D2hypo	chr6	64919708	64919933	D4hypo
chr6	56804246	56804314	D2hypo	chr6	56804246	56804314	D4hypo
chr6	44793212	44793232	D2hypo	chr6	44793118	44793232	D4hypo
chr6	4746223	4746307	D2hypo	chr6	4746223	4746307	D4hypo
chr5	124993044	124993069	D2hypo	chr5	124993044	124993069	D4hypo
chr5	66466367	66466397	D2hypo	chr5	66466367	66466381	D4hypo
chr5	34549784	34549917	D2hypo	chr5	34549915	34549955	D4hypo
chr4	83634602	83634822	D2hypo	chr4	83634602	83634822	D4hypo
chr4	45495553	45495622	D2hypo	chr4	45495553	45495622	D4hypo
chr3	47483849	47483947	D2hypo	chr3	47483849	47483947	D4hypo
chr3	28897035	28897099	D2hypo	chr3	28897066	28897099	D4hypo
chr2	179309684	179309851	D2hypo	chr2	179309585	179309719	D4hypo
chr2	173158207	173158248	D2hypo	chr2	173158207	173158236	D4hypo
chr2	173154611	173154961	D2hypo	chr2	173154804	173154927	D4hypo
chr2	153826095	153826142	D2hypo	chr2	153826110	153826147	D4hypo
chr2	116850137	116850158	D2hypo	chr2	116850137	116850158	D4hypo
chr2	46282180	46282257	D2hypo	chr2	46282180	46282197	D4hypo
chr2	31476176	31476469	D2hypo	chr2	31476176	31476469	D4hypo
chr18	80216313	80216375	D2hypo	chr18	80216357	80216375	D4hypo
chr18	65278430	65278507	D2hypo	chr18	65278430	65278507	D4hypo
chr18	31458340	31458352	D2hypo	chr18	31458340	31458350	D4hypo
chr18	10051979	10052074	D2hypo	chr18	10051979	10052104	D4hypo
chr17	49186265	49186287	D2hypo	chr17	49186265	49186287	D4hypo
chr16	9362400	9362482	D2hypo	chr16	9362400	9362482	D4hypo
chr15	8280206	8280357	D2hypo	chr15	8280206	8280303	D4hypo
chr14	63240842	63240930	D2hypo	chr14	63240842	63240867	D4hypo
chr14	60654859	60654880	D2hypo	chr14	60654859	60654880	D4hypo
chr14	20346017	20346165	D2hypo	chr14	20346017	20346098	D4hypo
chr14	3209257	3209359	D2hypo	chr14	3209257	3209359	D4hypo
chr13	4942949	4942960	D2hypo	chr13	4942860	4943014	D4hypo
chr11	102748309	102748346	D2hypo	chr11	102748309	102748346	D4hypo
chr11	70053998	70054168	D2hypo	chr11	70053872	70054168	D4hypo
chr11	29130052	29130194	D2hypo	chr11	29130068	29130078	D4hypo
chr11	22973158	22973169	D2hypo	chr11	22973160	22973248	D4hypo
chr11	12026378	12026580	D2hypo	chr11	12026398	12026442	D4hypo

## Sheet: D1-D2-D4 Hypo Complete Overlap
chr.	start	end	paradigm	chr.	start	end	paradigm	chr.	start	end	paradigm
chrY	90761223	90761610	D1hypo	chrY	90761397	90761510	D2hypo	chrY	90761397	90761441	D4hypo
chrY	90744474	90744763	D1hypo	chrY	90744545	90744696	D2hypo	chrY	90744474	90744706	D4hypo
chrX	158043197	158043222	D1hypo	chrX	158043106	158043281	D2hypo	chrX	158043190	158043237	D4hypo
chrX	52164849	52164896	D1hypo	chrX	52164878	52164896	D2hypo	chrX	52164878	52164960	D4hypo
chrX	13072775	13072833	D1hypo	chrX	13072775	13072809	D2hypo	chrX	13072775	13072884	D4hypo
chrX	7884327	7884402	D1hypo	chrX	7884327	7884402	D2hypo	chrX	7884327	7884402	D4hypo
chr9	103226836	103226959	D1hypo	chr9	103226836	103226959	D2hypo	chr9	103226836	103226959	D4hypo
chr9	46088936	46088952	D1hypo	chr9	46088911	46088952	D2hypo	chr9	46088911	46088977	D4hypo
chr8	109991495	109991586	D1hypo	chr8	109991495	109991586	D2hypo	chr8	109991495	109991571	D4hypo
chr8	3754408	3754425	D1hypo	chr8	3754408	3754452	D2hypo	chr8	3754408	3754455	D4hypo
chr6	145932623	145933025	D1hypo	chr6	145932623	145933318	D2hypo	chr6	145932959	145933025	D4hypo
chr6	145441455	145441465	D1hypo	chr6	145441455	145441656	D2hypo	chr6	145441455	145441463	D4hypo
chr6	4749136	4749205	D1hypo	chr6	4748837	4749158	D2hypo	chr6	4749136	4749158	D4hypo
chr5	138791317	138791435	D1hypo	chr5	138791317	138791435	D2hypo	chr5	138791317	138791435	D4hypo
chr4	150871181	150871252	D1hypo	chr4	150871181	150871375	D2hypo	chr4	150871175	150871499	D4hypo
chr4	141309210	141309317	D1hypo	chr4	141309265	141309464	D2hypo	chr4	141309210	141309440	D4hypo
chr4	134161999	134162430	D1hypo	chr4	134161729	134162185	D2hypo	chr4	134162088	134162430	D4hypo
chr3	58810609	58810645	D1hypo	chr3	58810609	58810645	D2hypo	chr3	58810609	58810645	D4hypo
chr3	44080419	44080588	D1hypo	chr3	44080337	44080660	D2hypo	chr3	44080419	44080578	D4hypo
chr2	174328490	174328522	D1hypo	chr2	174328484	174328536	D2hypo	chr2	174328505	174328522	D4hypo
chr2	173633823	173633903	D1hypo	chr2	173633644	173633903	D2hypo	chr2	173633812	173633876	D4hypo
chr2	132728667	132728675	D1hypo	chr2	132728572	132728675	D2hypo	chr2	132728667	132728675	D4hypo
chr2	121757021	121757175	D1hypo	chr2	121757145	121757175	D2hypo	chr2	121757021	121757161	D4hypo
chr2	119828296	119828652	D1hypo	chr2	119828296	119828583	D2hypo	chr2	119828557	119828583	D4hypo
chr2	64477434	64477478	D1hypo	chr2	64477434	64477478	D2hypo	chr2	64477434	64477484	D4hypo
chr17	46873093	46873118	D1hypo	chr17	46873093	46873118	D2hypo	chr17	46873093	46873130	D4hypo
chr15	89523726	89523755	D1hypo	chr15	89523715	89523777	D2hypo	chr15	89523715	89523751	D4hypo
chr14	117046498	117046504	D1hypo	chr14	117046498	117046504	D2hypo	chr14	117046498	117046504	D4hypo
chr14	101840964	101841263	D1hypo	chr14	101840791	101841218	D2hypo	chr14	101840791	101841263	D4hypo
chr14	75136821	75136877	D1hypo	chr14	75136830	75136877	D2hypo	chr14	75136830	75136877	D4hypo
chr12	99645182	99645377	D1hypo	chr12	99645338	99645377	D2hypo	chr12	99645246	99645377	D4hypo
chr11	115296284	115296405	D1hypo	chr11	115296359	115296411	D2hypo	chr11	115296391	115296405	D4hypo
chr11	112784975	112785325	D1hypo	chr11	112785058	112785142	D2hypo	chr11	112784971	112785177	D4hypo
chr11	53466596	53466742	D1hypo	chr11	53466587	53466779	D2hypo	chr11	53466596	53466730	D4hypo
chr11	6010143	6010244	D1hypo	chr11	6010143	6010351	D2hypo	chr11	6010143	6010225	D4hypo
chr10	69248733	69248850	D1hypo	chr10	69248800	69248838	D2hypo	chr10	69248733	69248806	D4hypo
chr10	18139244	18139439	D1hypo	chr10	18139415	18139439	D2hypo	chr10	18139244	18139338	D4hypo
chr1	185031255	185031475	D1hypo	chr1	185031437	185031477	D2hypo	chr1	185031433	185031471	D4hypo

## Sheet: D1 Hyper Single
chr.	start	end	paradigm
chr1	81559590	81559679	D1hyper
chr1	94394248	94394295	D1hyper
chr1	96573901	96573981	D1hyper
chr1	109349610	109349853	D1hyper
chr1	117473990	117474070	D1hyper
chr1	121007947	121008013	D1hyper
chr1	129394402	129394683	D1hyper
chr1	133159845	133159857	D1hyper
chr1	162120491	162120610	D1hyper
chr1	172244725	172244766	D1hyper
chr1	177570896	177570904	D1hyper
chr10	35521401	35521457	D1hyper
chr10	68128716	68128725	D1hyper
chr10	79314668	79314721	D1hyper
chr10	79921962	79921988	D1hyper
chr10	81346205	81346355	D1hyper
chr10	82875043	82875080	D1hyper
chr10	93780792	93780810	D1hyper
chr10	121422451	121422508	D1hyper
chr10	121727097	121727139	D1hyper
chr11	19785279	19785309	D1hyper
chr11	61678694	61678702	D1hyper
chr11	66620462	66620758	D1hyper
chr11	84419327	84419440	D1hyper
chr11	98768445	98768483	D1hyper
chr11	105974802	105974843	D1hyper
chr11	120241051	120241066	D1hyper
chr12	4551943	4551986	D1hyper
chr12	23026507	23026520	D1hyper
chr12	23546683	23546923	D1hyper
chr12	23774093	23774281	D1hyper
chr12	72845452	72845462	D1hyper
chr12	81771894	81771902	D1hyper
chr12	87177280	87177288	D1hyper
chr12	105770720	105770791	D1hyper
chr12	106289318	106289351	D1hyper
chr12	109707224	109707242	D1hyper
chr13	3221704	3221723	D1hyper
chr13	6674456	6674542	D1hyper
chr13	65563203	65563255	D1hyper
chr13	113056874	113056906	D1hyper
chr14	8890071	8890195	D1hyper
chr14	46109375	46109388	D1hyper
chr14	51488127	51488256	D1hyper
chr14	65134642	65134917	D1hyper
chr14	72057301	72057491	D1hyper
chr14	73116133	73116159	D1hyper
chr15	13110959	13111073	D1hyper
chr15	37176341	37176487	D1hyper
chr15	89288528	89288609	D1hyper
chr15	101299808	101299890	D1hyper
chr16	7807039	7807053	D1hyper
chr16	27645995	27646015	D1hyper
chr16	29967623	29967637	D1hyper
chr17	35394805	35394871	D1hyper
chr17	35887687	35887701	D1hyper
chr17	39630709	39630717	D1hyper
chr17	42006754	42006824	D1hyper
chr17	45026990	45027067	D1hyper
chr17	45284922	45285245	D1hyper
chr17	45700601	45700945	D1hyper
chr17	45862619	45862625	D1hyper
chr17	46723715	46723770	D1hyper
chr17	47430320	47430554	D1hyper
chr17	49508162	49508188	D1hyper
chr17	56413177	56413293	D1hyper
chr17	78984393	78984621	D1hyper
chr17	84900961	84901064	D1hyper
chr17	87360428	87360438	D1hyper
chr18	10646372	10646382	D1hyper
chr18	12863450	12863475	D1hyper
chr18	36992573	36992599	D1hyper
chr18	54973606	54973624	D1hyper
chr18	67551394	67551408	D1hyper
chr19	44809165	44809346	D1hyper
chr2	6327874	6327938	D1hyper
chr2	16250172	16250212	D1hyper
chr2	30503950	30503994	D1hyper
chr2	32646919	32646970	D1hyper
chr2	46296784	46296861	D1hyper
chr2	115859513	115859542	D1hyper
chr2	123754860	123754970	D1hyper
chr2	144104389	144104511	D1hyper
chr2	154932639	154932790	D1hyper
chr2	157058736	157058773	D1hyper
chr2	169298179	169298211	D1hyper
chr2	174327907	174327929	D1hyper
chr3	31080831	31081083	D1hyper
chr3	31224982	31225034	D1hyper
chr3	133053772	133053846	D1hyper
chr3	138096258	138096489	D1hyper
chr3	138795427	138795469	D1hyper
chr3	140345197	140345352	D1hyper
chr3	141390768	141391293	D1hyper
chr3	143169038	143169084	D1hyper
chr3	154855066	154855110	D1hyper
chr4	15241107	15241150	D1hyper
chr4	30544403	30544409	D1hyper
chr4	50862220	50862505	D1hyper
chr4	54447502	54447561	D1hyper
chr4	59307261	59307297	D1hyper
chr4	79146676	79146742	D1hyper
chr4	107834702	107834736	D1hyper
chr4	125161219	125161229	D1hyper
chr4	133064373	133064450	D1hyper
chr5	7622325	7622391	D1hyper
chr5	45444523	45444669	D1hyper
chr5	65131163	65131188	D1hyper
chr5	121330329	121330511	D1hyper
chr5	137608601	137608650	D1hyper
chr5	145229024	145229030	D1hyper
chr5	149852622	149852632	D1hyper
chr6	5340589	5340611	D1hyper
chr6	51381640	51381698	D1hyper
chr6	52349105	52349182	D1hyper
chr6	80925578	80925596	D1hyper
chr6	136178263	136178402	D1hyper
chr7	6420772	6420798	D1hyper
chr7	11202444	11202650	D1hyper
chr7	12289868	12289952	D1hyper
chr7	16403643	16403697	D1hyper
chr7	16858513	16858552	D1hyper
chr7	20078296	20078453	D1hyper
chr7	20990331	20990408	D1hyper
chr7	22765642	22765895	D1hyper
chr7	29965360	29965464	D1hyper
chr7	45819553	45819594	D1hyper
chr7	95473865	95474113	D1hyper
chr7	118490652	118490673	D1hyper
chr7	132735435	132735593	D1hyper
chr8	15389259	15389273	D1hyper
chr8	52836751	52836784	D1hyper
chr8	55508762	55509100	D1hyper
chr8	76933278	76933341	D1hyper
chr8	94620247	94620281	D1hyper
chr9	10295072	10295134	D1hyper
chr9	67692458	67692492	D1hyper
chr9	67966484	67966753	D1hyper
chr9	71644065	71644077	D1hyper
chr9	82681213	82681239	D1hyper
chr9	103783428	103783627	D1hyper
chrX	8074335	8074346	D1hyper
chrX	36195887	36195915	D1hyper
chrX	42148892	42148907	D1hyper
chrX	48342156	48342210	D1hyper
chrX	78583143	78583155	D1hyper
chrX	91121392	91121436	D1hyper
chrX	112601586	112601606	D1hyper
chrX	135994001	135994067	D1hyper
chrX	140598660	140598677	D1hyper
chrY	23128949	23129241	D1hyper

## Sheet: D2 Hyper Single
chr.	start	end	paradigm
chr1	4451297	4451333	D2hyper
chr1	36222948	36223024	D2hyper
chr1	45314272	45314286	D2hyper
chr1	55362550	55362579	D2hyper
chr1	86329700	86329866	D2hyper
chr1	89740138	89740144	D2hyper
chr1	93710674	93710728	D2hyper
chr1	183422980	183422992	D2hyper
chr1	185867548	185867554	D2hyper
chr10	9442368	9442482	D2hyper
chr10	18414553	18414563	D2hyper
chr10	69605414	69605480	D2hyper
chr10	80898091	80898142	D2hyper
chr10	81349214	81349353	D2hyper
chr10	82995620	82995684	D2hyper
chr10	85274932	85274938	D2hyper
chr11	5902303	5902327	D2hyper
chr11	20269740	20269752	D2hyper
chr11	35950831	35950897	D2hyper
chr11	95990916	95990962	D2hyper
chr11	98770842	98770902	D2hyper
chr11	114402342	114402368	D2hyper
chr11	121974452	121974759	D2hyper
chr12	13678703	13678717	D2hyper
chr12	20700546	20700555	D2hyper
chr12	45195720	45195762	D2hyper
chr12	71812672	71812720	D2hyper
chr12	86892900	86892908	D2hyper
chr13	61613303	61613531	D2hyper
chr13	100600879	100601030	D2hyper
chr13	110422671	110422814	D2hyper
chr13	113090597	113090624	D2hyper
chr14	10086589	10086805	D2hyper
chr14	25607644	25607727	D2hyper
chr14	41591615	41591633	D2hyper
chr14	46390702	46390761	D2hyper
chr14	53935958	53935970	D2hyper
chr14	76498290	76498410	D2hyper
chr14	79452411	79452499	D2hyper
chr15	99884183	99884219	D2hyper
chr15	101228323	101228414	D2hyper
chr16	29742799	29742815	D2hyper
chr16	31429546	31429694	D2hyper
chr16	32661490	32661565	D2hyper
chr17	12741970	12742031	D2hyper
chr17	30624247	30624266	D2hyper
chr17	34685832	34685856	D2hyper
chr17	42883356	42883387	D2hyper
chr17	77672229	77672241	D2hyper
chr17	83043341	83043365	D2hyper
chr18	11077517	11077619	D2hyper
chr18	34410628	34411000	D2hyper
chr18	34437511	34437521	D2hyper
chr18	37357046	37357116	D2hyper
chr18	43187777	43188081	D2hyper
chr18	45023920	45024036	D2hyper
chr19	45412241	45412251	D2hyper
chr2	7794926	7794956	D2hyper
chr2	9722234	9722254	D2hyper
chr2	25577023	25577074	D2hyper
chr2	101773746	101773774	D2hyper
chr2	111180181	111180272	D2hyper
chr2	114186366	114186589	D2hyper
chr2	148046164	148046188	D2hyper
chr2	173536070	173536093	D2hyper
chr2	174299648	174299680	D2hyper
chr3	52164130	52164153	D2hyper
chr3	58987318	58987381	D2hyper
chr3	86076645	86076715	D2hyper
chr3	132959339	132959352	D2hyper
chr3	135290853	135290867	D2hyper
chr3	138766778	138766995	D2hyper
chr3	139208398	139208408	D2hyper
chr3	139846313	139846573	D2hyper
chr3	140712293	140712301	D2hyper
chr3	141390296	141390310	D2hyper
chr3	144310540	144310558	D2hyper
chr3	152083282	152083302	D2hyper
chr3	157911725	157911751	D2hyper
chr4	7628787	7628821	D2hyper
chr4	42744525	42744711	D2hyper
chr4	123116746	123116817	D2hyper
chr4	124358299	124358349	D2hyper
chr4	126150882	126151045	D2hyper
chr4	138497327	138497461	D2hyper
chr4	151668971	151668991	D2hyper
chr5	18824118	18824146	D2hyper
chr5	31887777	31887871	D2hyper
chr5	37733318	37733342	D2hyper
chr5	123364107	123364154	D2hyper
chr5	133495638	133495652	D2hyper
chr5	142869471	142869499	D2hyper
chr5	151353833	151353863	D2hyper
chr6	52473765	52473912	D2hyper
chr6	66876946	66877037	D2hyper
chr6	83142418	83142486	D2hyper
chr6	119480950	119480986	D2hyper
chr6	126450220	126450226	D2hyper
chr6	128472925	128473009	D2hyper
chr6	145149045	145149180	D2hyper
chr6	148797543	148797553	D2hyper
chr7	23211529	23211789	D2hyper
chr7	30909118	30909203	D2hyper
chr7	31084472	31084484	D2hyper
chr7	78147320	78147362	D2hyper
chr7	84981505	84981865	D2hyper
chr7	100495837	100495917	D2hyper
chr7	118514225	118514235	D2hyper
chr7	121245867	121245925	D2hyper
chr7	128345889	128345923	D2hyper
chr7	130717356	130717390	D2hyper
chr7	134845104	134845154	D2hyper
chr8	29516919	29516953	D2hyper
chr8	74191141	74191178	D2hyper
chr8	84084779	84084820	D2hyper
chr8	108939328	108939374	D2hyper
chr8	120538742	120538768	D2hyper
chr8	121398766	121398784	D2hyper
chr8	121833492	121833761	D2hyper
chr8	123556960	123557195	D2hyper
chr9	24148065	24148135	D2hyper
chr9	24328362	24328409	D2hyper
chr9	48811403	48811413	D2hyper
chr9	53595954	53596024	D2hyper
chr9	66720295	66720427	D2hyper
chr9	68055888	68055894	D2hyper
chr9	86236649	86236691	D2hyper
chr9	107322261	107322267	D2hyper
chr9	119810445	119810480	D2hyper
chrX	7842372	7842397	D2hyper
chrX	8074292	8074300	D2hyper
chrX	12139595	12139670	D2hyper
chrX	42150877	42150914	D2hyper
chrX	48433636	48433718	D2hyper
chrX	78583077	78583085	D2hyper
chrX	102178698	102178712	D2hyper
chrX	139654005	139654029	D2hyper
chrX	152769184	152769197	D2hyper
chrX	162159876	162159906	D2hyper

## Sheet: D4 Hyper Single
chr.	start	end	paradigm
chr1	37319492	37319508	D4hyper
chr1	45610939	45611040	D4hyper
chr1	55928324	55928513	D4hyper
chr1	77092102	77092110	D4hyper
chr1	82887675	82887686	D4hyper
chr1	136292184	136292348	D4hyper
chr1	136484090	136484200	D4hyper
chr1	140403567	140403581	D4hyper
chr1	152024558	152024603	D4hyper
chr10	73294824	73294858	D4hyper
chr10	82954567	82954596	D4hyper
chr10	107332663	107332787	D4hyper
chr11	60510002	60510064	D4hyper
chr11	70024119	70024140	D4hyper
chr11	76388744	76388788	D4hyper
chr11	103113030	103113154	D4hyper
chr12	33780919	33780933	D4hyper
chr12	109608073	109608082	D4hyper
chr12	110992850	110992912	D4hyper
chr13	3866415	3866454	D4hyper
chr13	64621833	64621839	D4hyper
chr13	75426036	75426052	D4hyper
chr13	113013257	113013360	D4hyper
chr14	3272232	3272277	D4hyper
chr14	31177148	31177220	D4hyper
chr14	34569682	34569713	D4hyper
chr15	16440243	16440263	D4hyper
chr15	19679137	19679202	D4hyper
chr15	82363747	82363919	D4hyper
chr15	100790832	100790838	D4hyper
chr16	3330358	3330562	D4hyper
chr16	53653912	53653973	D4hyper
chr17	29872488	29872551	D4hyper
chr17	47965922	47965936	D4hyper
chr17	77731273	77731287	D4hyper
chr18	90495858	90495891	D4hyper
chr19	3083513	3083658	D4hyper
chr19	12212619	12212641	D4hyper
chr19	29145747	29145755	D4hyper
chr19	51900057	51900078	D4hyper
chr2	34764691	34764765	D4hyper
chr2	61853139	61853437	D4hyper
chr2	118554775	118554937	D4hyper
chr2	174598625	174598673	D4hyper
chr3	22222500	22222571	D4hyper
chr3	51372746	51372820	D4hyper
chr3	66670076	66670164	D4hyper
chr3	68733623	68733737	D4hyper
chr3	69362168	69362216	D4hyper
chr3	74111758	74111768	D4hyper
chr3	96368043	96368082	D4hyper
chr3	123009523	123009717	D4hyper
chr3	147443980	147443988	D4hyper
chr4	3973399	3973426	D4hyper
chr4	12048695	12048822	D4hyper
chr4	19490258	19490284	D4hyper
chr4	47041102	47041201	D4hyper
chr4	58209066	58209080	D4hyper
chr4	126289536	126289552	D4hyper
chr4	137913635	137913689	D4hyper
chr4	142672629	142672641	D4hyper
chr4	143646517	143646617	D4hyper
chr4	152107511	152107557	D4hyper
chr5	9261207	9261243	D4hyper
chr5	32328445	32328460	D4hyper
chr5	34549611	34549673	D4hyper
chr5	35671705	35671746	D4hyper
chr5	69531738	69531946	D4hyper
chr5	73669652	73669689	D4hyper
chr5	95133450	95133809	D4hyper
chr5	97696066	97696108	D4hyper
chr5	101936141	101936195	D4hyper
chr5	125478208	125478240	D4hyper
chr5	130801420	130801492	D4hyper
chr5	143382563	143382589	D4hyper
chr5	144792343	144792349	D4hyper
chr6	31095985	31095993	D4hyper
chr6	43896834	43896840	D4hyper
chr6	51481773	51481793	D4hyper
chr6	82918569	82918587	D4hyper
chr6	83248064	83248084	D4hyper
chr6	85076202	85076261	D4hyper
chr6	86232819	86232898	D4hyper
chr6	90905804	90905844	D4hyper
chr6	100875409	100875419	D4hyper
chr6	101761527	101761754	D4hyper
chr7	98398571	98398797	D4hyper
chr8	57676364	57676413	D4hyper
chr8	121675897	121675906	D4hyper
chr9	56606790	56606803	D4hyper
chr9	63998140	63998217	D4hyper
chr9	96413432	96413481	D4hyper
chr9	109899452	109899466	D4hyper
chrX	20322810	20322838	D4hyper
chrX	42068261	42068301	D4hyper
chrX	53211214	53211230	D4hyper
chrX	58862231	58862258	D4hyper
chrX	94367571	94367808	D4hyper
chrX	136215043	136215195	D4hyper
chrX	139269575	139269593	D4hyper
chrX	140664554	140664566	D4hyper
chrX	151169326	151169374	D4hyper
chrX	157598384	157598405	D4hyper

[truncated: 4 more sheets: D1-D2 Hyper Overlap, D1-D4 Hyper Overlap, D2-D4 Hyper Overlap, D1-D2-D4 Hyper Complete Overlap]
