# Supplementary material for: Epigenome-wide analysis of aging effects on liver regeneration
Source: BMC Biol. 2023 Feb 13;21:30. doi: 10.1186/s12915-023-01533-1 (PMC9926786; doi:10.1186/s12915-023-01533-1)
Supplement: Supplementary file 7 — Additional file 7: Table 5. Mapping of regenerative DMRs to the promoter regions (-7kB to 3kB of transcriptional start site) of differentially expressed genes (DEGs) during PHx-induced liver regeneration. Hypo-DMRs were mapped to up-DEGs and hyper-DMRs were mapped to down-DEGs. [file 12915_2023_1533_MOESM7_ESM.xlsx]

## Sheet: hypoDMR_upDEG
Gene ID	DMR	DEG	Note
A2m	R1:R0 hypoDMR	24up	upregulated DEGs at 24 hours
A2m	R1:R0 hypoDMR	30up	upregulated DEGs at 30 hours
A2m	R1:R0 hypoDMR	48up	upregulated DEGs at 48 hours
Atp8b2	R1:R0 hypoDMR	40up	upregulated DEGs at 40 hours
Bub1b	R1:R0 hypoDMR	30up
Bub1b	R1:R0 hypoDMR	40up
Bub1b	R1:R0 hypoDMR	48up
C2cd5	R1:R0 hypoDMR	40up
C2cd5	R1:R0 hypoDMR	48up
Cep128	R1:R0 hypoDMR	40up
Cep128	R1:R0 hypoDMR	48up
Ehd4	R1:R0 hypoDMR	24up
Ehd4	R1:R0 hypoDMR	30up
Ehd4	R1:R0 hypoDMR	40up
Ehd4	R1:R0 hypoDMR	48up
Fam129b	R1:R0 hypoDMR	7dup	upregulated DEGs at 7 days
Fgr	R1:R0 hypoDMR	7dup
Fnbp1	R1:R0 hypoDMR	48up
Gal3st1	R1:R0 hypoDMR	7dup
Hmgb3	R1:R0 hypoDMR	40up
Hunk	R1:R0 hypoDMR	30up
Hunk	R1:R0 hypoDMR	40up
Hunk	R1:R0 hypoDMR	48up
Hunk	R1:R0 hypoDMR	7dup
Lhpp	R1:R0 hypoDMR	24up
Lhpp	R1:R0 hypoDMR	30up
Mid1	R1:R0 hypoDMR	24up
Mid1	R1:R0 hypoDMR	30up
Mid1	R1:R0 hypoDMR	40up
Mid1	R1:R0 hypoDMR	48up
Pdk3	R1:R0 hypoDMR	40up
Rab27a	R1:R0 hypoDMR	30up
Rab27a	R1:R0 hypoDMR	40up
Rab27a	R1:R0 hypoDMR	48up
Sox9	R1:R0 hypoDMR	24up
Sox9	R1:R0 hypoDMR	48up
Sox9	R1:R0 hypoDMR	4wup	upregulated DEGs at 4 weeks
Tbx3	R1:R0 hypoDMR	7dup
Usp49	R1:R0 hypoDMR	40up
Vstm4	R1:R0 hypoDMR	40up
Wnt5a	R1:R0 hypoDMR	24up
Wnt5a	R1:R0 hypoDMR	30up
Alpk1	R2:R0 hypoDMR	30up
Alpk1	R2:R0 hypoDMR	48up
Alpk1	R2:R0 hypoDMR	7dup
Apoa4	R2:R0 hypoDMR	24up
Apoa4	R2:R0 hypoDMR	30up
Apoa4	R2:R0 hypoDMR	40up
Apoa4	R2:R0 hypoDMR	48up
Asap2	R2:R0 hypoDMR	24up
Asap2	R2:R0 hypoDMR	4wup
Atp11a	R2:R0 hypoDMR	24up
Atp11a	R2:R0 hypoDMR	30up
Atp11a	R2:R0 hypoDMR	40up
Atp11a	R2:R0 hypoDMR	48up
Atp11a	R2:R0 hypoDMR	4wup
Atp11a	R2:R0 hypoDMR	7dup
Atp8b5	R2:R0 hypoDMR	40up
Atp8b5	R2:R0 hypoDMR	48up
Bard1	R2:R0 hypoDMR	40up
Bard1	R2:R0 hypoDMR	48up
Brip1	R2:R0 hypoDMR	30up
Brip1	R2:R0 hypoDMR	40up
Brip1	R2:R0 hypoDMR	48up
Cc2d2a	R2:R0 hypoDMR	48up
Cerk	R2:R0 hypoDMR	40up
Cerk	R2:R0 hypoDMR	48up
Cldn2	R2:R0 hypoDMR	24up
Creb3l2	R2:R0 hypoDMR	48up
Dnmt1	R2:R0 hypoDMR	30up
Dnmt1	R2:R0 hypoDMR	40up
Dnmt1	R2:R0 hypoDMR	48up
Enho	R2:R0 hypoDMR	30up
Enho	R2:R0 hypoDMR	7dup
Fam25c	R2:R0 hypoDMR	24up
Fam25c	R2:R0 hypoDMR	30up
Fam25c	R2:R0 hypoDMR	40up
Fam25c	R2:R0 hypoDMR	48up
Fam25c	R2:R0 hypoDMR	7dup
Hmgb3	R2:R0 hypoDMR	40up
Hp	R2:R0 hypoDMR	24up
Hp	R2:R0 hypoDMR	30up
Hp	R2:R0 hypoDMR	40up
Hp	R2:R0 hypoDMR	48up
Hp	R2:R0 hypoDMR	7dup
Igfbp6	R2:R0 hypoDMR	4wup
Kdm2b	R2:R0 hypoDMR	48up
Krt19	R2:R0 hypoDMR	24up
Krt19	R2:R0 hypoDMR	30up
Krt19	R2:R0 hypoDMR	40up
Krt19	R2:R0 hypoDMR	4wup
Lonrf3	R2:R0 hypoDMR	40up
Mid1	R2:R0 hypoDMR	24up
Mid1	R2:R0 hypoDMR	30up
Mid1	R2:R0 hypoDMR	40up
Mid1	R2:R0 hypoDMR	48up
Morc4	R2:R0 hypoDMR	30up
Morc4	R2:R0 hypoDMR	40up
Morc4	R2:R0 hypoDMR	48up
Mt1	R2:R0 hypoDMR	24up
Mt1	R2:R0 hypoDMR	30up
Mt1	R2:R0 hypoDMR	40up
Mt1	R2:R0 hypoDMR	48up
Mt1	R2:R0 hypoDMR	7dup
Mt2	R2:R0 hypoDMR	24up
Mt2	R2:R0 hypoDMR	30up
Mt2	R2:R0 hypoDMR	40up
Mt2	R2:R0 hypoDMR	48up
Mt2	R2:R0 hypoDMR	4wup
Mt2	R2:R0 hypoDMR	7dup
Peg3	R2:R0 hypoDMR	24up
Peg3	R2:R0 hypoDMR	30up
Peg3	R2:R0 hypoDMR	40up
Pot1b	R2:R0 hypoDMR	40up
Praf2	R2:R0 hypoDMR	4wup
Rfx4	R2:R0 hypoDMR	4wup
Slco3a1	R2:R0 hypoDMR	30up
Slco3a1	R2:R0 hypoDMR	40up
Slco3a1	R2:R0 hypoDMR	48up
Sox9	R2:R0 hypoDMR	24up
Sox9	R2:R0 hypoDMR	48up
Sox9	R2:R0 hypoDMR	4wup
Synpo	R2:R0 hypoDMR	24up
Synpo	R2:R0 hypoDMR	30up
Synpo	R2:R0 hypoDMR	40up
Synpo	R2:R0 hypoDMR	48up
Tbx2	R2:R0 hypoDMR	30up
Tbx2	R2:R0 hypoDMR	40up
Tbx2	R2:R0 hypoDMR	48up
Tbx3	R2:R0 hypoDMR	7dup
Tgm1	R2:R0 hypoDMR	24up
Tgm1	R2:R0 hypoDMR	30up
Tgm1	R2:R0 hypoDMR	7dup
Tiam1	R2:R0 hypoDMR	40up
Tnnt2	R2:R0 hypoDMR	30up
Ttc39a	R2:R0 hypoDMR	24up
Ttc39a	R2:R0 hypoDMR	30up
Ttc39a	R2:R0 hypoDMR	40up
Ttc39a	R2:R0 hypoDMR	48up
Ttc39a	R2:R0 hypoDMR	4wup
Ttc39a	R2:R0 hypoDMR	7dup
Upk1b	R2:R0 hypoDMR	24up
Upk1b	R2:R0 hypoDMR	30up
Upk1b	R2:R0 hypoDMR	40up
Atp8b2	R4:R0 hypoDMR	40up
Caskin2	R4:R0 hypoDMR	48up
Flna	R4:R0 hypoDMR	40up
Gtf2f2	R4:R0 hypoDMR	96up
Hmgb3	R4:R0 hypoDMR	40up
Igsf11	R4:R0 hypoDMR	24up
Lonrf3	R4:R0 hypoDMR	40up
Mid1	R4:R0 hypoDMR	24up
Mid1	R4:R0 hypoDMR	30up
Mid1	R4:R0 hypoDMR	40up
Mid1	R4:R0 hypoDMR	48up
Peg3	R4:R0 hypoDMR	24up
Peg3	R4:R0 hypoDMR	30up
Peg3	R4:R0 hypoDMR	40up
Ppil1	R4:R0 hypoDMR	40up
Ppil1	R4:R0 hypoDMR	48up
Rad51b	R4:R0 hypoDMR	24up
Rad51b	R4:R0 hypoDMR	30up
Rad51b	R4:R0 hypoDMR	40up
Rad51b	R4:R0 hypoDMR	48up
Rad51b	R4:R0 hypoDMR	7dup
S100a10	R4:R0 hypoDMR	24up
Sox9	R4:R0 hypoDMR	24up
Sox9	R4:R0 hypoDMR	48up
Sox9	R4:R0 hypoDMR	4wup

## Sheet: hyperDMR_dnDEG
Gene ID	DMR	DEG	Note
1700001C19Rik	R1:R0 hyperDMR	24dn	downregulated DEGs at 24 hours
1700001C19Rik	R1:R0 hyperDMR	30dn	downregulated DEGs at 30 hours
1700001C19Rik	R1:R0 hyperDMR	40dn	downregulated DEGs at 40 hours
1700001C19Rik	R1:R0 hyperDMR	48dn	downregulated DEGs at 48 hours
Arid5b	R1:R0 hyperDMR	24dn
Arid5b	R1:R0 hyperDMR	30dn
Arid5b	R1:R0 hyperDMR	4wdn	downregulated DEGs at 4 weeks
Arid5b	R1:R0 hyperDMR	7ddn	downregulated DEGs at 7 days
Arid5b	R1:R0 hyperDMR	96dn	downregulated DEGs at 96 hours
Bahcc1	R1:R0 hyperDMR	96dn
Bcorl1	R1:R0 hyperDMR	96dn
Gm15800	R1:R0 hyperDMR	96dn
Gnmt	R1:R0 hyperDMR	24dn
Gnmt	R1:R0 hyperDMR	30dn
Gnmt	R1:R0 hyperDMR	40dn
Gnmt	R1:R0 hyperDMR	48dn
Hibch	R1:R0 hyperDMR	48dn
Nr1d1	R1:R0 hyperDMR	24dn
Nr1d1	R1:R0 hyperDMR	40dn
Nr1d1	R1:R0 hyperDMR	48dn
Nr3c2	R1:R0 hyperDMR	48dn
Nr3c2	R1:R0 hyperDMR	4wdn
Nr3c2	R1:R0 hyperDMR	96dn
Qdpr	R1:R0 hyperDMR	40dn
Qdpr	R1:R0 hyperDMR	48dn
Tsc22d3	R1:R0 hyperDMR	30dn
Tsc22d3	R1:R0 hyperDMR	48dn
Vps13c	R1:R0 hyperDMR	30dn
Vps13c	R1:R0 hyperDMR	48dn
Vps13c	R1:R0 hyperDMR	96dn
Agap1	R2:R0 hyperDMR	96dn
Ank3	R2:R0 hyperDMR	24dn
Bdh2	R2:R0 hyperDMR	24dn
Bdh2	R2:R0 hyperDMR	30dn
Bdh2	R2:R0 hyperDMR	40dn
Bdh2	R2:R0 hyperDMR	48dn
Bmp4	R2:R0 hyperDMR	24dn
Bmp4	R2:R0 hyperDMR	30dn
Bmp4	R2:R0 hyperDMR	40dn
Bmp4	R2:R0 hyperDMR	48dn
Bmp4	R2:R0 hyperDMR	7ddn
Dock1	R2:R0 hyperDMR	96dn
Foxa2	R2:R0 hyperDMR	30dn
Foxa2	R2:R0 hyperDMR	40dn
Foxo3	R2:R0 hyperDMR	24dn
Foxo3	R2:R0 hyperDMR	4wdn
Foxo3	R2:R0 hyperDMR	96dn
Gck	R2:R0 hyperDMR	24dn
Gck	R2:R0 hyperDMR	30dn
Gck	R2:R0 hyperDMR	40dn
Gck	R2:R0 hyperDMR	48dn
Gck	R2:R0 hyperDMR	4wdn
Gck	R2:R0 hyperDMR	7ddn
Nr1d1	R2:R0 hyperDMR	24dn
Nr1d1	R2:R0 hyperDMR	40dn
Nr1d1	R2:R0 hyperDMR	48dn
Tnxb	R2:R0 hyperDMR	24dn
Tnxb	R2:R0 hyperDMR	40dn
Tnxb	R2:R0 hyperDMR	48dn
Tnxb	R2:R0 hyperDMR	7ddn
Tsc22d1	R2:R0 hyperDMR	40dn
Tsc22d1	R2:R0 hyperDMR	48dn
Zbtb16	R2:R0 hyperDMR	24dn
Zbtb16	R2:R0 hyperDMR	30dn
Zbtb16	R2:R0 hyperDMR	4wdn
Zbtb16	R2:R0 hyperDMR	7ddn
Zbtb16	R2:R0 hyperDMR	96dn
Zfhx3	R2:R0 hyperDMR	96dn
Aacs	R4:R0 hyperDMR	24dn
Aacs	R4:R0 hyperDMR	30dn
Aacs	R4:R0 hyperDMR	40dn
Aacs	R4:R0 hyperDMR	48dn
Aacs	R4:R0 hyperDMR	4wdn
Foxo3	R4:R0 hyperDMR	24dn
Foxo3	R4:R0 hyperDMR	4wdn
Foxo3	R4:R0 hyperDMR	96dn
Hibch	R4:R0 hyperDMR	48dn
Lin7a	R4:R0 hyperDMR	30dn
Lin7a	R4:R0 hyperDMR	48dn
Ppm1l	R4:R0 hyperDMR	96dn
Rian	R4:R0 hyperDMR	24dn
