# Supplementary material for: Epigenome-wide analysis of aging effects on liver regeneration
Source: BMC Biol. 2023 Feb 13;21:30. doi: 10.1186/s12915-023-01533-1 (PMC9926786; doi:10.1186/s12915-023-01533-1)
Supplement: Supplementary file 8 — Additional file 8: Table 6. Age-synchronous and age-inverse regenerative DMRs. [file 12915_2023_1533_MOESM8_ESM.xlsx]

## Sheet: inverse hypoDMRs
chr	start	end	paradigm	chr	start	end	paradigm
chr18	45024279	45024427	R1:R0 hypoDMRs	chr18	45023920	45024291	A8:A2 hyperDMRs
chrX	136215215	136215474	R1:R0 hypoDMRs	chrX	136215156	136215219	A8:A2 hyperDMRs
chr12	91736301	91736343	R1:R0 hypoDMRs	chr12	91736310	91736343	A16:A8 hyperDMRs
chr13	114993933	114994275	R1:R0 hypoDMRs	chr13	114994014	114994326	A16:A8 hyperDMRs
chr13	119000176	119000680	R1:R0 hypoDMRs	chr13	119000176	119000680	A16:A8 hyperDMRs
chr14	100982354	100982364	R1:R0 hypoDMRs	chr14	100982354	100982364	A16:A8 hyperDMRs
chr15	17429157	17429293	R1:R0 hypoDMRs	chr15	17428914	17429340	A16:A8 hyperDMRs
chr17	78661660	78661712	R1:R0 hypoDMRs	chr17	78661660	78661694	A16:A8 hyperDMRs
chr18	31833176	31833202	R1:R0 hypoDMRs	chr18	31833168	31833216	A16:A8 hyperDMRs
chr2	113820278	113820340	R1:R0 hypoDMRs	chr2	113820295	113820352	A16:A8 hyperDMRs
chr2	120652186	120652196	R1:R0 hypoDMRs	chr2	120652186	120652212	A16:A8 hyperDMRs
chr2	120868117	120868149	R1:R0 hypoDMRs	chr2	120868121	120868139	A16:A8 hyperDMRs
chr2	122322709	122322715	R1:R0 hypoDMRs	chr2	122322707	122322713	A16:A8 hyperDMRs
chr5	110363360	110363459	R1:R0 hypoDMRs	chr5	110363214	110363405	A16:A8 hyperDMRs
chrX	51018153	51018206	R1:R0 hypoDMRs	chrX	51018187	51018206	A16:A8 hyperDMRs
chrX	162761013	162761062	R1:R0 hypoDMRs	chrX	162761013	162761066	A16:A8 hyperDMRs
chrY	90761223	90761610	R1:R0 hypoDMRs	chrY	90761126	90761737	A16:A8 hyperDMRs
chr15	101231751	101231925	R2:R0 hypoDMRs	chr15	101231821	101231843	A8:A2 hyperDMRs
chr7	4756126	4756132	R2:R0 hypoDMRs	chr7	4756122	4756132	A8:A2 hyperDMRs
chr2	96735774	96735809	R2:R0 hypoDMRs	chr2	96735733	96735799	A16:A2 hyperDMRs
chr1	33754278	33754356	R2:R0 hypoDMRs	chr1	33754228	33754290	A16:A8 hyperDMRs
chr1	63267030	63267068	R2:R0 hypoDMRs	chr1	63266944	63267068	A16:A8 hyperDMRs
chr17	12636753	12637127	R2:R0 hypoDMRs	chr17	12637094	12637220	A16:A8 hyperDMRs
chr18	31833176	31833204	R2:R0 hypoDMRs	chr18	31833168	31833216	A16:A8 hyperDMRs
chr2	89560836	89560882	R2:R0 hypoDMRs	chr2	89560730	89561076	A16:A8 hyperDMRs
chr2	122322709	122322715	R2:R0 hypoDMRs	chr2	122322707	122322713	A16:A8 hyperDMRs
chr7	4507875	4508145	R2:R0 hypoDMRs	chr7	4508139	4508161	A16:A8 hyperDMRs
chr7	74402843	74403036	R2:R0 hypoDMRs	chr7	74402837	74402849	A16:A8 hyperDMRs
chr7	128582684	128582690	R2:R0 hypoDMRs	chr7	128582682	128582720	A16:A8 hyperDMRs
chrX	162761007	162761109	R2:R0 hypoDMRs	chrX	162761013	162761066	A16:A8 hyperDMRs
chrY	90761397	90761510	R2:R0 hypoDMRs	chrY	90761126	90761737	A16:A8 hyperDMRs
chr17	65307532	65307560	R4:R0 hypoDMRs	chr17	65307466	65307707	A8:A2 hyperDMRs
chr18	45024193	45024334	R4:R0 hypoDMRs	chr18	45023920	45024291	A8:A2 hyperDMRs
chr15	17429107	17429293	R4:R0 hypoDMRs	chr15	17428914	17429340	A16:A8 hyperDMRs
chr17	23807038	23807058	R4:R0 hypoDMRs	chr17	23806974	23807058	A16:A8 hyperDMRs
chr2	120652186	120652212	R4:R0 hypoDMRs	chr2	120652186	120652212	A16:A8 hyperDMRs
chr2	120868117	120868149	R4:R0 hypoDMRs	chr2	120868121	120868139	A16:A8 hyperDMRs
chr5	110363360	110363376	R4:R0 hypoDMRs	chr5	110363214	110363405	A16:A8 hyperDMRs
chr5	124005591	124005600	R4:R0 hypoDMRs	chr5	124005596	124005662	A16:A8 hyperDMRs
chr6	106315343	106315526	R4:R0 hypoDMRs	chr6	106315320	106315500	A16:A8 hyperDMRs
chrX	51018153	51018206	R4:R0 hypoDMRs	chrX	51018187	51018206	A16:A8 hyperDMRs
chrY	90761397	90761441	R4:R0 hypoDMRs	chrY	90761126	90761737	A16:A8 hyperDMRs

## Sheet: inverse hyperDMRs
chr	start	end	paradigm	chr	start	end	paradigm
chr12	87177280	87177288	R1:R0 hyperDMRs	chr12	87177280	87177288	A16:A8 hypoDMRs
chr16	29967623	29967637	R1:R0 hyperDMRs	chr16	29967627	29967641	A16:A8 hypoDMRs
chr8	94620247	94620281	R1:R0 hyperDMRs	chr8	94620279	94620351	A16:A8 hypoDMRs
chr18	11077517	11077619	R2:R0 hyperDMRs	chr18	11077513	11077531	A16:A2 hypoDMRs
chr17	83043341	83043365	R2:R0 hyperDMRs	chr17	83043329	83043365	A16:A8 hypoDMRs
chr8	121398766	121398784	R2:R0 hyperDMRs	chr8	121398766	121398808	A16:A8 hypoDMRs
chr9	24328362	24328409	R2:R0 hyperDMRs	chr9	24328396	24328558	A16:A8 hypoDMRs
chr9	105813227	105813233	R2:R0 hyperDMRs	chr9	105813225	105813237	A16:A8 hypoDMRs
chr9	56606790	56606803	R4:R0 hyperDMRs	chr9	56606780	56606812	A16:A2 hypoDMRs
chr15	82363747	82363919	R4:R0 hyperDMRs	chr15	82363917	82363971	A16:A8 hypoDMRs
chr9	105813227	105813233	R4:R0 hyperDMRs	chr9	105813225	105813237	A16:A8 hypoDMRs

## Sheet: sync hypoDMRs
regeneration	chr	end	end	aging	chr	start	end
R1:R0 hypoDMRs	chr1	119642550	119642626	A8:A2 hypoDMRs	chr1	119642550	119642626
R1:R0 hypoDMRs	chr10	69248733	69248850	A8:A2 hypoDMRs	chr10	69248800	69248853
R1:R0 hypoDMRs	chr11	6010143	6010244	A8:A2 hypoDMRs	chr11	6010143	6010244
R1:R0 hypoDMRs	chr11	12026494	12026533	A8:A2 hypoDMRs	chr11	12026411	12026514
R1:R0 hypoDMRs	chr11	53466596	53466742	A8:A2 hypoDMRs	chr11	53466607	53466720
R1:R0 hypoDMRs	chr11	112784975	112785325	A8:A2 hypoDMRs	chr11	112785058	112785290
R1:R0 hypoDMRs	chr11	115296284	115296405	A8:A2 hypoDMRs	chr11	115296191	115296411
R1:R0 hypoDMRs	chr11	116498829	116498943	A8:A2 hypoDMRs	chr11	116498829	116498858
R1:R0 hypoDMRs	chr12	34609346	34609352	A8:A2 hypoDMRs	chr12	34609346	34609354
R1:R0 hypoDMRs	chr12	91736301	91736343	A8:A2 hypoDMRs	chr12	91736310	91736343
R1:R0 hypoDMRs	chr12	102442663	102442677	A8:A2 hypoDMRs	chr12	102442663	102442677
R1:R0 hypoDMRs	chr13	45078979	45079038	A8:A2 hypoDMRs	chr13	45078879	45079016
R1:R0 hypoDMRs	chr13	94025046	94025072	A8:A2 hypoDMRs	chr13	94025046	94025096
R1:R0 hypoDMRs	chr13	95855148	95855166	A8:A2 hypoDMRs	chr13	95855152	95855166
R1:R0 hypoDMRs	chr13	97853068	97853084	A8:A2 hypoDMRs	chr13	97853068	97853084
R1:R0 hypoDMRs	chr13	118437221	118437342	A8:A2 hypoDMRs	chr13	118437221	118437342
R1:R0 hypoDMRs	chr14	57098172	57098191	A8:A2 hypoDMRs	chr14	57098172	57098191
R1:R0 hypoDMRs	chr14	75136821	75136877	A8:A2 hypoDMRs	chr14	75136830	75136894
R1:R0 hypoDMRs	chr14	122536982	122537012	A8:A2 hypoDMRs	chr14	122536982	122537012
R1:R0 hypoDMRs	chr15	17429157	17429293	A8:A2 hypoDMRs	chr15	17429107	17429328
R1:R0 hypoDMRs	chr15	85660889	85660914	A8:A2 hypoDMRs	chr15	85660889	85660914
R1:R0 hypoDMRs	chr15	89523726	89523755	A8:A2 hypoDMRs	chr15	89523715	89523755
R1:R0 hypoDMRs	chr17	34309739	34309951	A8:A2 hypoDMRs	chr17	34309739	34309887
R1:R0 hypoDMRs	chr17	54050298	54050324	A8:A2 hypoDMRs	chr17	54050298	54050349
R1:R0 hypoDMRs	chr17	78661660	78661712	A8:A2 hypoDMRs	chr17	78661660	78661718
R1:R0 hypoDMRs	chr19	42699394	42699417	A8:A2 hypoDMRs	chr19	42699384	42699459
R1:R0 hypoDMRs	chr19	56068918	56068986	A8:A2 hypoDMRs	chr19	56068918	56068986
R1:R0 hypoDMRs	chr2	115474252	115474342	A8:A2 hypoDMRs	chr2	115474252	115474342
R1:R0 hypoDMRs	chr2	119828296	119828652	A8:A2 hypoDMRs	chr2	119828557	119828652
R1:R0 hypoDMRs	chr2	120652186	120652196	A8:A2 hypoDMRs	chr2	120652186	120652212
R1:R0 hypoDMRs	chr2	120657509	120657675	A8:A2 hypoDMRs	chr2	120657509	120657675
R1:R0 hypoDMRs	chr2	120868117	120868149	A8:A2 hypoDMRs	chr2	120868117	120868139
R1:R0 hypoDMRs	chr2	121574848	121574884	A8:A2 hypoDMRs	chr2	121574562	121574867
R1:R0 hypoDMRs	chr2	121601880	121601894	A8:A2 hypoDMRs	chr2	121601880	121601894
R1:R0 hypoDMRs	chr2	122770515	122770716	A8:A2 hypoDMRs	chr2	122770515	122770693
R1:R0 hypoDMRs	chr2	173633823	173633903	A8:A2 hypoDMRs	chr2	173633812	173633903
R1:R0 hypoDMRs	chr2	174296053	174296090	A8:A2 hypoDMRs	chr2	174296053	174296097
R1:R0 hypoDMRs	chr3	37769109	37769238	A8:A2 hypoDMRs	chr3	37769109	37769238
R1:R0 hypoDMRs	chr3	154133753	154133761	A8:A2 hypoDMRs	chr3	154133753	154133761
R1:R0 hypoDMRs	chr4	134161999	134162430	A8:A2 hypoDMRs	chr4	134162088	134162185
R1:R0 hypoDMRs	chr4	144643755	144643765	A8:A2 hypoDMRs	chr4	144643751	144643759
R1:R0 hypoDMRs	chr4	146942244	146942308	A8:A2 hypoDMRs	chr4	146942306	146942367
R1:R0 hypoDMRs	chr5	122669643	122669665	A8:A2 hypoDMRs	chr5	122669643	122669665
R1:R0 hypoDMRs	chr6	4747266	4747315	A8:A2 hypoDMRs	chr6	4747278	4747356
R1:R0 hypoDMRs	chr6	4749136	4749205	A8:A2 hypoDMRs	chr6	4749136	4749158
R1:R0 hypoDMRs	chr6	57374732	57374840	A8:A2 hypoDMRs	chr6	57374763	57374852
R1:R0 hypoDMRs	chr6	125081761	125081784	A8:A2 hypoDMRs	chr6	125081752	125081784
R1:R0 hypoDMRs	chr6	141633381	141633395	A8:A2 hypoDMRs	chr6	141633381	141633391
R1:R0 hypoDMRs	chr6	145441455	145441465	A8:A2 hypoDMRs	chr6	145441457	145441656
R1:R0 hypoDMRs	chr7	127717200	127717302	A8:A2 hypoDMRs	chr7	127717198	127717239
R1:R0 hypoDMRs	chr8	72495542	72495598	A8:A2 hypoDMRs	chr8	72495527	72495598
R1:R0 hypoDMRs	chr8	109991495	109991586	A8:A2 hypoDMRs	chr8	109991544	109991586
R1:R0 hypoDMRs	chr9	65123796	65124095	A8:A2 hypoDMRs	chr9	65123869	65123892
R1:R0 hypoDMRs	chr9	103226836	103226959	A8:A2 hypoDMRs	chr9	103226760	103226959
R1:R0 hypoDMRs	chr9	106237538	106237649	A8:A2 hypoDMRs	chr9	106237538	106237649
R1:R0 hypoDMRs	chr9	111562868	111562888	A8:A2 hypoDMRs	chr9	111562868	111562888
R1:R0 hypoDMRs	chrX	13072775	13072833	A8:A2 hypoDMRs	chrX	13072775	13072809
R1:R0 hypoDMRs	chrX	51018153	51018206	A8:A2 hypoDMRs	chrX	51018153	51018206
R1:R0 hypoDMRs	chrX	85574049	85574095	A8:A2 hypoDMRs	chrX	85574054	85574095
R1:R0 hypoDMRs	chrX	106485564	106485604	A8:A2 hypoDMRs	chrX	106485564	106485604
R1:R0 hypoDMRs	chrX	158043197	158043222	A8:A2 hypoDMRs	chrX	158043190	158043257
R1:R0 hypoDMRs	chrX	162761013	162761062	A8:A2 hypoDMRs	chrX	162761007	162761027
R1:R0 hypoDMRs	chrY	90761223	90761610	A8:A2 hypoDMRs	chrY	90761126	90761599
R1:R0 hypoDMRs	chr1	37583966	37584097	A16:A2 hypoDMRs	chr1	37583960	37584099
R1:R0 hypoDMRs	chr1	63804003	63804302	A16:A2 hypoDMRs	chr1	63803917	63804331
R1:R0 hypoDMRs	chr10	69248733	69248850	A16:A2 hypoDMRs	chr10	69248671	69248850
R1:R0 hypoDMRs	chr11	53466596	53466742	A16:A2 hypoDMRs	chr11	53466596	53466636
R1:R0 hypoDMRs	chr11	58999253	58999392	A16:A2 hypoDMRs	chr11	58999253	58999449
R1:R0 hypoDMRs	chr11	79771861	79771904	A16:A2 hypoDMRs	chr11	79771876	79771917
R1:R0 hypoDMRs	chr13	3774092	3774108	A16:A2 hypoDMRs	chr13	3774092	3774108
R1:R0 hypoDMRs	chr13	45078979	45079038	A16:A2 hypoDMRs	chr13	45078879	45079038
R1:R0 hypoDMRs	chr13	97853068	97853084	A16:A2 hypoDMRs	chr13	97853068	97853084
R1:R0 hypoDMRs	chr14	5070529	5070770	A16:A2 hypoDMRs	chr14	5070529	5070770
R1:R0 hypoDMRs	chr14	57098172	57098191	A16:A2 hypoDMRs	chr14	57098172	57098262
R1:R0 hypoDMRs	chr15	89523726	89523755	A16:A2 hypoDMRs	chr15	89523722	89523749
R1:R0 hypoDMRs	chr15	100451467	100451532	A16:A2 hypoDMRs	chr15	100451384	100451532
R1:R0 hypoDMRs	chr16	31275103	31275175	A16:A2 hypoDMRs	chr16	31275103	31275175
R1:R0 hypoDMRs	chr16	43539742	43539817	A16:A2 hypoDMRs	chr16	43539812	43539824
R1:R0 hypoDMRs	chr16	90690113	90690127	A16:A2 hypoDMRs	chr16	90690113	90690127
R1:R0 hypoDMRs	chr17	5949714	5949756	A16:A2 hypoDMRs	chr17	5949730	5949758
R1:R0 hypoDMRs	chr17	26275999	26276104	A16:A2 hypoDMRs	chr17	26275999	26276112
R1:R0 hypoDMRs	chr17	34309739	34309951	A16:A2 hypoDMRs	chr17	34309833	34309887
R1:R0 hypoDMRs	chr17	54050298	54050324	A16:A2 hypoDMRs	chr17	54050308	54050328
R1:R0 hypoDMRs	chr19	4615435	4615635	A16:A2 hypoDMRs	chr19	4615551	4615603
R1:R0 hypoDMRs	chr2	119828296	119828652	A16:A2 hypoDMRs	chr2	119828557	119828583
R1:R0 hypoDMRs	chr2	120652186	120652196	A16:A2 hypoDMRs	chr2	120652194	120652204
R1:R0 hypoDMRs	chr2	152686809	152686980	A16:A2 hypoDMRs	chr2	152686872	152686971
R1:R0 hypoDMRs	chr2	173633823	173633903	A16:A2 hypoDMRs	chr2	173633823	173634355
R1:R0 hypoDMRs	chr2	174299413	174299497	A16:A2 hypoDMRs	chr2	174299423	174299515
R1:R0 hypoDMRs	chr2	174328490	174328522	A16:A2 hypoDMRs	chr2	174328505	174328522
R1:R0 hypoDMRs	chr3	37769109	37769238	A16:A2 hypoDMRs	chr3	37769125	37769238
R1:R0 hypoDMRs	chr3	44080419	44080588	A16:A2 hypoDMRs	chr3	44080383	44080578
R1:R0 hypoDMRs	chr4	152848721	152848787	A16:A2 hypoDMRs	chr4	152848773	152848787
R1:R0 hypoDMRs	chr5	90925099	90925183	A16:A2 hypoDMRs	chr5	90925106	90925121
R1:R0 hypoDMRs	chr6	4747266	4747315	A16:A2 hypoDMRs	chr6	4747231	4747315
R1:R0 hypoDMRs	chr6	56035425	56035445	A16:A2 hypoDMRs	chr6	56035170	56035430
R1:R0 hypoDMRs	chr6	57518458	57518472	A16:A2 hypoDMRs	chr6	57518458	57518476
R1:R0 hypoDMRs	chr6	119481143	119481208	A16:A2 hypoDMRs	chr6	119481143	119481177
R1:R0 hypoDMRs	chr6	141633381	141633395	A16:A2 hypoDMRs	chr6	141633381	141633387
R1:R0 hypoDMRs	chr7	127717200	127717302	A16:A2 hypoDMRs	chr7	127717200	127717232
R1:R0 hypoDMRs	chr7	133760055	133760078	A16:A2 hypoDMRs	chr7	133760074	133760184
R1:R0 hypoDMRs	chr8	33853327	33853435	A16:A2 hypoDMRs	chr8	33853327	33853435
R1:R0 hypoDMRs	chr9	65123796	65124095	A16:A2 hypoDMRs	chr9	65123850	65123905
R1:R0 hypoDMRs	chr9	106237538	106237649	A16:A2 hypoDMRs	chr9	106237538	106237649
R1:R0 hypoDMRs	chr9	121128109	121128207	A16:A2 hypoDMRs	chr9	121128009	121128111
R1:R0 hypoDMRs	chr9	121914943	121915049	A16:A2 hypoDMRs	chr9	121914831	121915049
R1:R0 hypoDMRs	chrX	7884327	7884402	A16:A2 hypoDMRs	chrX	7884376	7884402
R1:R0 hypoDMRs	chrX	38217106	38217114	A16:A2 hypoDMRs	chrX	38217106	38217120
R1:R0 hypoDMRs	chrX	50841686	50841763	A16:A2 hypoDMRs	chrX	50841740	50841763
R1:R0 hypoDMRs	chrX	52164849	52164896	A16:A2 hypoDMRs	chrX	52164887	52164966
R1:R0 hypoDMRs	chrX	85574049	85574095	A16:A2 hypoDMRs	chrX	85574052	85574104
R1:R0 hypoDMRs	chrX	103481969	103482018	A16:A2 hypoDMRs	chrX	103481890	103482018
R1:R0 hypoDMRs	chr11	98969585	98969615	A16:A8 hypoDMRs	chr11	98969594	98969624
R1:R0 hypoDMRs	chr13	111769156	111769166	A16:A8 hypoDMRs	chr13	111769152	111769166
R1:R0 hypoDMRs	chr2	152686809	152686980	A16:A8 hypoDMRs	chr2	152686872	152686890
R1:R0 hypoDMRs	chr5	118344080	118344103	A16:A8 hypoDMRs	chr5	118344080	118344152
R1:R0 hypoDMRs	chr7	37590520	37590530	A16:A8 hypoDMRs	chr7	37590520	37590532
R1:R0 hypoDMRs	chr7	133760055	133760078	A16:A8 hypoDMRs	chr7	133760076	133760238
R2:R0 hypoDMRs	chr10	43518359	43518701	A8:A2 hypoDMRs	chr10	43518588	43518701
R2:R0 hypoDMRs	chr10	69248800	69248838	A8:A2 hypoDMRs	chr10	69248800	69248853
R2:R0 hypoDMRs	chr10	80253695	80253779	A8:A2 hypoDMRs	chr10	80253695	80253731
R2:R0 hypoDMRs	chr10	99203725	99203827	A8:A2 hypoDMRs	chr10	99203757	99203811
R2:R0 hypoDMRs	chr11	6010143	6010351	A8:A2 hypoDMRs	chr11	6010143	6010244
R2:R0 hypoDMRs	chr11	12026378	12026580	A8:A2 hypoDMRs	chr11	12026411	12026514
R2:R0 hypoDMRs	chr11	22972053	22972113	A8:A2 hypoDMRs	chr11	22972092	22972128
R2:R0 hypoDMRs	chr11	53466587	53466779	A8:A2 hypoDMRs	chr11	53466607	53466720
R2:R0 hypoDMRs	chr11	112785058	112785142	A8:A2 hypoDMRs	chr11	112785058	112785290
R2:R0 hypoDMRs	chr11	115296359	115296411	A8:A2 hypoDMRs	chr11	115296191	115296411
R2:R0 hypoDMRs	chr13	45078879	45079038	A8:A2 hypoDMRs	chr13	45078879	45079016
R2:R0 hypoDMRs	chr13	94025046	94025096	A8:A2 hypoDMRs	chr13	94025046	94025096
R2:R0 hypoDMRs	chr13	95855148	95855166	A8:A2 hypoDMRs	chr13	95855152	95855166
R2:R0 hypoDMRs	chr14	57098109	57098179	A8:A2 hypoDMRs	chr14	57098172	57098191
R2:R0 hypoDMRs	chr14	63240842	63240930	A8:A2 hypoDMRs	chr14	63240828	63240867
R2:R0 hypoDMRs	chr14	75136830	75136877	A8:A2 hypoDMRs	chr14	75136830	75136894
R2:R0 hypoDMRs	chr15	6925241	6925261	A8:A2 hypoDMRs	chr15	6925235	6925255
R2:R0 hypoDMRs	chr15	86102695	86102876	A8:A2 hypoDMRs	chr15	86102812	86102886
R2:R0 hypoDMRs	chr15	89523715	89523777	A8:A2 hypoDMRs	chr15	89523715	89523755
R2:R0 hypoDMRs	chr16	22918916	22918957	A8:A2 hypoDMRs	chr16	22918916	22918957
R2:R0 hypoDMRs	chr16	90674364	90674477	A8:A2 hypoDMRs	chr16	90674317	90674375
R2:R0 hypoDMRs	chr17	12741732	12741770	A8:A2 hypoDMRs	chr17	12741654	12741770
R2:R0 hypoDMRs	chr18	10051979	10052074	A8:A2 hypoDMRs	chr18	10051979	10052135
R2:R0 hypoDMRs	chr18	77044174	77044184	A8:A2 hypoDMRs	chr18	77044174	77044188
R2:R0 hypoDMRs	chr19	5406690	5406722	A8:A2 hypoDMRs	chr19	5406682	5406722
R2:R0 hypoDMRs	chr19	29049075	29049106	A8:A2 hypoDMRs	chr19	29049075	29049127
R2:R0 hypoDMRs	chr2	87583041	87583121	A8:A2 hypoDMRs	chr2	87583041	87583121
R2:R0 hypoDMRs	chr2	115474252	115474342	A8:A2 hypoDMRs	chr2	115474252	115474342
R2:R0 hypoDMRs	chr2	119828296	119828583	A8:A2 hypoDMRs	chr2	119828557	119828652
R2:R0 hypoDMRs	chr2	122770515	122770716	A8:A2 hypoDMRs	chr2	122770515	122770693
R2:R0 hypoDMRs	chr2	145825616	145825673	A8:A2 hypoDMRs	chr2	145825434	145825628
R2:R0 hypoDMRs	chr2	163547520	163547560	A8:A2 hypoDMRs	chr2	163547538	163547560
R2:R0 hypoDMRs	chr2	173158207	173158248	A8:A2 hypoDMRs	chr2	173158207	173158248
R2:R0 hypoDMRs	chr2	173633644	173633903	A8:A2 hypoDMRs	chr2	173633812	173633903
R2:R0 hypoDMRs	chr3	148998483	148998543	A8:A2 hypoDMRs	chr3	148998500	148998543
R2:R0 hypoDMRs	chr4	14633336	14633429	A8:A2 hypoDMRs	chr4	14633336	14633359
R2:R0 hypoDMRs	chr4	35097334	35097386	A8:A2 hypoDMRs	chr4	35097358	35097463
R2:R0 hypoDMRs	chr4	43371762	43371834	A8:A2 hypoDMRs	chr4	43371762	43372046
R2:R0 hypoDMRs	chr4	126152984	126153139	A8:A2 hypoDMRs	chr4	126153105	126153139
R2:R0 hypoDMRs	chr4	134161729	134162185	A8:A2 hypoDMRs	chr4	134162088	134162185
R2:R0 hypoDMRs	chr5	52543562	52543617	A8:A2 hypoDMRs	chr5	52543562	52543617
R2:R0 hypoDMRs	chr5	92365063	92365083	A8:A2 hypoDMRs	chr5	92364137	92365111
R2:R0 hypoDMRs	chr5	145218404	145218418	A8:A2 hypoDMRs	chr5	145218404	145218418
R2:R0 hypoDMRs	chr6	4747231	4747302	A8:A2 hypoDMRs	chr6	4747278	4747356
R2:R0 hypoDMRs	chr6	4748837	4749158	A8:A2 hypoDMRs	chr6	4749136	4749158
R2:R0 hypoDMRs	chr6	84134968	84135229	A8:A2 hypoDMRs	chr6	84135227	84135330
R2:R0 hypoDMRs	chr6	125081761	125081784	A8:A2 hypoDMRs	chr6	125081752	125081784
R2:R0 hypoDMRs	chr6	145441455	145441656	A8:A2 hypoDMRs	chr6	145441457	145441656
R2:R0 hypoDMRs	chr7	4507875	4508145	A8:A2 hypoDMRs	chr7	4508135	4508145
R2:R0 hypoDMRs	chr8	86593046	86593112	A8:A2 hypoDMRs	chr8	86593046	86593112
R2:R0 hypoDMRs	chr8	109991495	109991586	A8:A2 hypoDMRs	chr8	109991544	109991586
R2:R0 hypoDMRs	chr9	103226836	103226959	A8:A2 hypoDMRs	chr9	103226760	103226959
R2:R0 hypoDMRs	chrX	13072775	13072809	A8:A2 hypoDMRs	chrX	13072775	13072809
R2:R0 hypoDMRs	chrX	36329294	36329513	A8:A2 hypoDMRs	chrX	36329305	36329327
R2:R0 hypoDMRs	chrX	36989631	36989768	A8:A2 hypoDMRs	chrX	36989631	36989768
R2:R0 hypoDMRs	chrX	73228791	73228897	A8:A2 hypoDMRs	chrX	73228791	73228853
R2:R0 hypoDMRs	chrX	158043106	158043281	A8:A2 hypoDMRs	chrX	158043190	158043257
R2:R0 hypoDMRs	chrX	162159366	162159400	A8:A2 hypoDMRs	chrX	162159338	162159392
R2:R0 hypoDMRs	chrX	162761007	162761109	A8:A2 hypoDMRs	chrX	162761007	162761027
R2:R0 hypoDMRs	chrY	90761397	90761510	A8:A2 hypoDMRs	chrY	90761126	90761599
R2:R0 hypoDMRs	chr1	63804003	63804310	A16:A2 hypoDMRs	chr1	63803917	63804331
R2:R0 hypoDMRs	chr1	135181983	135182050	A16:A2 hypoDMRs	chr1	135181983	135182050
R2:R0 hypoDMRs	chr10	43518359	43518701	A16:A2 hypoDMRs	chr10	43518359	43518612
R2:R0 hypoDMRs	chr10	69248800	69248838	A16:A2 hypoDMRs	chr10	69248671	69248850
R2:R0 hypoDMRs	chr11	53466587	53466779	A16:A2 hypoDMRs	chr11	53466596	53466636
R2:R0 hypoDMRs	chr11	79771876	79771917	A16:A2 hypoDMRs	chr11	79771876	79771917
R2:R0 hypoDMRs	chr11	115183940	115184027	A16:A2 hypoDMRs	chr11	115183940	115184401
R2:R0 hypoDMRs	chr11	120687020	120687082	A16:A2 hypoDMRs	chr11	120687049	120687082
R2:R0 hypoDMRs	chr11	121544229	121544278	A16:A2 hypoDMRs	chr11	121544276	121544376
R2:R0 hypoDMRs	chr12	104584558	104584582	A16:A2 hypoDMRs	chr12	104584561	104584598
R2:R0 hypoDMRs	chr13	45078879	45079038	A16:A2 hypoDMRs	chr13	45078879	45079038
R2:R0 hypoDMRs	chr14	25509866	25509897	A16:A2 hypoDMRs	chr14	25509834	25509868
R2:R0 hypoDMRs	chr14	57098109	57098179	A16:A2 hypoDMRs	chr14	57098172	57098262
R2:R0 hypoDMRs	chr15	8280206	8280357	A16:A2 hypoDMRs	chr15	8280206	8280239
R2:R0 hypoDMRs	chr15	78513093	78513147	A16:A2 hypoDMRs	chr15	78513093	78513178
R2:R0 hypoDMRs	chr15	86102695	86102876	A16:A2 hypoDMRs	chr15	86102805	86102814
R2:R0 hypoDMRs	chr15	89523715	89523777	A16:A2 hypoDMRs	chr15	89523722	89523749
R2:R0 hypoDMRs	chr15	97164817	97164861	A16:A2 hypoDMRs	chr15	97164817	97164932
R2:R0 hypoDMRs	chr15	100451467	100451532	A16:A2 hypoDMRs	chr15	100451384	100451532
R2:R0 hypoDMRs	chr17	27965489	27965661	A16:A2 hypoDMRs	chr17	27965497	27965597
R2:R0 hypoDMRs	chr17	83043303	83043321	A16:A2 hypoDMRs	chr17	83043261	83043305
R2:R0 hypoDMRs	chr18	6986073	6986099	A16:A2 hypoDMRs	chr18	6986091	6986097
R2:R0 hypoDMRs	chr18	50138671	50138697	A16:A2 hypoDMRs	chr18	50138612	50138697
R2:R0 hypoDMRs	chr18	65278430	65278507	A16:A2 hypoDMRs	chr18	65278497	65278507
R2:R0 hypoDMRs	chr19	29049075	29049106	A16:A2 hypoDMRs	chr19	29048977	29049120
R2:R0 hypoDMRs	chr19	57257897	57258126	A16:A2 hypoDMRs	chr19	57258046	57258126
R2:R0 hypoDMRs	chr2	28536079	28536107	A16:A2 hypoDMRs	chr2	28536087	28536107
R2:R0 hypoDMRs	chr2	114812170	114812247	A16:A2 hypoDMRs	chr2	114812170	114812247
R2:R0 hypoDMRs	chr2	119828296	119828583	A16:A2 hypoDMRs	chr2	119828557	119828583
R2:R0 hypoDMRs	chr2	145825616	145825673	A16:A2 hypoDMRs	chr2	145825434	145825696
R2:R0 hypoDMRs	chr2	152686785	152686980	A16:A2 hypoDMRs	chr2	152686872	152686971
R2:R0 hypoDMRs	chr2	173633644	173633903	A16:A2 hypoDMRs	chr2	173633823	173634355
R2:R0 hypoDMRs	chr2	174328484	174328536	A16:A2 hypoDMRs	chr2	174328505	174328522
R2:R0 hypoDMRs	chr3	44080337	44080660	A16:A2 hypoDMRs	chr3	44080383	44080578
R2:R0 hypoDMRs	chr3	148998483	148998543	A16:A2 hypoDMRs	chr3	148998483	148998543
R2:R0 hypoDMRs	chr4	43371762	43371834	A16:A2 hypoDMRs	chr4	43371792	43372046
R2:R0 hypoDMRs	chr4	45482511	45482534	A16:A2 hypoDMRs	chr4	45482507	45482534
R2:R0 hypoDMRs	chr4	149951388	149951429	A16:A2 hypoDMRs	chr4	149951388	149951465
R2:R0 hypoDMRs	chr4	149999859	150000073	A16:A2 hypoDMRs	chr4	149999859	149999992
R2:R0 hypoDMRs	chr4	152848753	152848787	A16:A2 hypoDMRs	chr4	152848773	152848787
R2:R0 hypoDMRs	chr5	90925119	90925183	A16:A2 hypoDMRs	chr5	90925106	90925121
R2:R0 hypoDMRs	chr5	92365063	92365083	A16:A2 hypoDMRs	chr5	92364137	92365146
R2:R0 hypoDMRs	chr5	137648675	137648849	A16:A2 hypoDMRs	chr5	137648413	137648815
R2:R0 hypoDMRs	chr5	145218404	145218418	A16:A2 hypoDMRs	chr5	145218404	145218438
R2:R0 hypoDMRs	chr6	4747231	4747302	A16:A2 hypoDMRs	chr6	4747231	4747315
R2:R0 hypoDMRs	chr6	72198638	72198746	A16:A2 hypoDMRs	chr6	72198638	72198693
R2:R0 hypoDMRs	chr6	84134968	84135229	A16:A2 hypoDMRs	chr6	84135102	84135906
R2:R0 hypoDMRs	chr8	35347943	35347978	A16:A2 hypoDMRs	chr8	35347943	35348011
R2:R0 hypoDMRs	chr9	50505968	50506146	A16:A2 hypoDMRs	chr9	50505968	50506146
R2:R0 hypoDMRs	chr9	121128029	121128065	A16:A2 hypoDMRs	chr9	121128009	121128111
R2:R0 hypoDMRs	chrX	7884327	7884402	A16:A2 hypoDMRs	chrX	7884376	7884402
R2:R0 hypoDMRs	chrX	36329294	36329513	A16:A2 hypoDMRs	chrX	36329305	36329346
R2:R0 hypoDMRs	chrX	36989631	36989768	A16:A2 hypoDMRs	chrX	36989631	36989768
R2:R0 hypoDMRs	chrX	52164878	52164896	A16:A2 hypoDMRs	chrX	52164887	52164966
R2:R0 hypoDMRs	chrX	73228791	73228897	A16:A2 hypoDMRs	chrX	73228791	73228897
R2:R0 hypoDMRs	chrX	94122850	94122901	A16:A2 hypoDMRs	chrX	94122850	94122901
R2:R0 hypoDMRs	chrX	139870977	139871050	A16:A2 hypoDMRs	chrX	139870975	139870999
R2:R0 hypoDMRs	chrX	159988440	159988499	A16:A2 hypoDMRs	chrX	159988497	159988595
R2:R0 hypoDMRs	chr2	152686785	152686980	A16:A8 hypoDMRs	chr2	152686872	152686890
R2:R0 hypoDMRs	chr6	84134968	84135229	A16:A8 hypoDMRs	chr6	84134879	84135232
R2:R0 hypoDMRs	chr8	84784233	84784367	A16:A8 hypoDMRs	chr8	84784357	84784407
D4:D0 hypoDMRs	chr10	69248733	69248806	A8:A2 hypoDMRs	chr10	69248800	69248853
D4:D0 hypoDMRs	chr11	6010143	6010225	A8:A2 hypoDMRs	chr11	6010143	6010244
D4:D0 hypoDMRs	chr11	12026398	12026442	A8:A2 hypoDMRs	chr11	12026411	12026514
D4:D0 hypoDMRs	chr11	53466596	53466730	A8:A2 hypoDMRs	chr11	53466607	53466720
D4:D0 hypoDMRs	chr11	112784971	112785177	A8:A2 hypoDMRs	chr11	112785058	112785290
D4:D0 hypoDMRs	chr11	115296391	115296405	A8:A2 hypoDMRs	chr11	115296191	115296411
D4:D0 hypoDMRs	chr13	56679207	56679345	A8:A2 hypoDMRs	chr13	56679207	56679345
D4:D0 hypoDMRs	chr13	97852969	97853084	A8:A2 hypoDMRs	chr13	97853068	97853084
D4:D0 hypoDMRs	chr13	118437221	118437342	A8:A2 hypoDMRs	chr13	118437221	118437342
D4:D0 hypoDMRs	chr14	63240842	63240867	A8:A2 hypoDMRs	chr14	63240828	63240867
D4:D0 hypoDMRs	chr14	75136830	75136877	A8:A2 hypoDMRs	chr14	75136830	75136894
D4:D0 hypoDMRs	chr15	17429107	17429293	A8:A2 hypoDMRs	chr15	17429107	17429328
D4:D0 hypoDMRs	chr15	85660889	85660914	A8:A2 hypoDMRs	chr15	85660889	85660914
D4:D0 hypoDMRs	chr15	89523715	89523751	A8:A2 hypoDMRs	chr15	89523715	89523755
D4:D0 hypoDMRs	chr15	93461108	93461122	A8:A2 hypoDMRs	chr15	93461108	93461122
D4:D0 hypoDMRs	chr18	10051979	10052104	A8:A2 hypoDMRs	chr18	10051979	10052135
D4:D0 hypoDMRs	chr18	11772811	11772864	A8:A2 hypoDMRs	chr18	11772811	11772916
D4:D0 hypoDMRs	chr19	4065325	4065377	A8:A2 hypoDMRs	chr19	4065323	4065467
D4:D0 hypoDMRs	chr19	26812169	26812218	A8:A2 hypoDMRs	chr19	26812169	26812218
D4:D0 hypoDMRs	chr2	97290047	97290071	A8:A2 hypoDMRs	chr2	97290047	97290071
D4:D0 hypoDMRs	chr2	119828557	119828583	A8:A2 hypoDMRs	chr2	119828557	119828652
D4:D0 hypoDMRs	chr2	120652186	120652212	A8:A2 hypoDMRs	chr2	120652186	120652212
D4:D0 hypoDMRs	chr2	120868117	120868149	A8:A2 hypoDMRs	chr2	120868117	120868139
D4:D0 hypoDMRs	chr2	173044784	173044886	A8:A2 hypoDMRs	chr2	173044784	173045083
D4:D0 hypoDMRs	chr2	173158207	173158236	A8:A2 hypoDMRs	chr2	173158207	173158248
D4:D0 hypoDMRs	chr2	173633812	173633876	A8:A2 hypoDMRs	chr2	173633812	173633903
D4:D0 hypoDMRs	chr2	174296053	174296090	A8:A2 hypoDMRs	chr2	174296053	174296097
D4:D0 hypoDMRs	chr3	154133753	154133761	A8:A2 hypoDMRs	chr3	154133753	154133761
D4:D0 hypoDMRs	chr4	134162088	134162430	A8:A2 hypoDMRs	chr4	134162088	134162185
D4:D0 hypoDMRs	chr6	4749136	4749158	A8:A2 hypoDMRs	chr6	4749136	4749158
D4:D0 hypoDMRs	chr6	57512586	57512616	A8:A2 hypoDMRs	chr6	57512608	57512640
D4:D0 hypoDMRs	chr6	100232214	100232328	A8:A2 hypoDMRs	chr6	100232214	100232328
D4:D0 hypoDMRs	chr6	106315343	106315526	A8:A2 hypoDMRs	chr6	106315343	106315478
D4:D0 hypoDMRs	chr6	141633381	141633395	A8:A2 hypoDMRs	chr6	141633381	141633391
D4:D0 hypoDMRs	chr6	145441455	145441463	A8:A2 hypoDMRs	chr6	145441457	145441656
D4:D0 hypoDMRs	chr7	4508063	4508137	A8:A2 hypoDMRs	chr7	4508135	4508145
D4:D0 hypoDMRs	chr7	45570295	45570336	A8:A2 hypoDMRs	chr7	45570306	45570371
D4:D0 hypoDMRs	chr7	127717200	127717248	A8:A2 hypoDMRs	chr7	127717198	127717239
D4:D0 hypoDMRs	chr8	75743105	75743212	A8:A2 hypoDMRs	chr8	75743170	75743234
D4:D0 hypoDMRs	chr8	109991495	109991571	A8:A2 hypoDMRs	chr8	109991544	109991586
D4:D0 hypoDMRs	chr9	77933420	77933473	A8:A2 hypoDMRs	chr9	77933402	77933473
D4:D0 hypoDMRs	chr9	103226836	103226959	A8:A2 hypoDMRs	chr9	103226760	103226959
D4:D0 hypoDMRs	chrX	13072775	13072884	A8:A2 hypoDMRs	chrX	13072775	13072809
D4:D0 hypoDMRs	chrX	36329294	36329346	A8:A2 hypoDMRs	chrX	36329305	36329327
D4:D0 hypoDMRs	chrX	36989631	36989768	A8:A2 hypoDMRs	chrX	36989631	36989768
D4:D0 hypoDMRs	chrX	51018153	51018206	A8:A2 hypoDMRs	chrX	51018153	51018206
D4:D0 hypoDMRs	chrX	73228791	73228853	A8:A2 hypoDMRs	chrX	73228791	73228853
D4:D0 hypoDMRs	chrX	85574049	85574095	A8:A2 hypoDMRs	chrX	85574054	85574095
D4:D0 hypoDMRs	chrX	111895032	111895075	A8:A2 hypoDMRs	chrX	111895056	111895117
D4:D0 hypoDMRs	chrX	158043190	158043237	A8:A2 hypoDMRs	chrX	158043190	158043257
D4:D0 hypoDMRs	chrY	90761397	90761441	A8:A2 hypoDMRs	chrY	90761126	90761599
D4:D0 hypoDMRs	chr1	91370244	91370281	A16:A2 hypoDMRs	chr1	91370162	91370248
D4:D0 hypoDMRs	chr1	135797442	135797450	A16:A2 hypoDMRs	chr1	135797446	135797452
D4:D0 hypoDMRs	chr10	69248733	69248806	A16:A2 hypoDMRs	chr10	69248671	69248850
D4:D0 hypoDMRs	chr11	53466596	53466730	A16:A2 hypoDMRs	chr11	53466596	53466636
D4:D0 hypoDMRs	chr11	120009982	120010008	A16:A2 hypoDMRs	chr11	120009383	120010141
D4:D0 hypoDMRs	chr13	97852969	97853084	A16:A2 hypoDMRs	chr13	97853068	97853084
D4:D0 hypoDMRs	chr14	47718383	47718389	A16:A2 hypoDMRs	chr14	47718383	47718389
D4:D0 hypoDMRs	chr15	8280206	8280303	A16:A2 hypoDMRs	chr15	8280206	8280239
D4:D0 hypoDMRs	chr15	89523715	89523751	A16:A2 hypoDMRs	chr15	89523722	89523749
D4:D0 hypoDMRs	chr15	99101475	99101506	A16:A2 hypoDMRs	chr15	99101475	99101515
D4:D0 hypoDMRs	chr16	31275103	31275175	A16:A2 hypoDMRs	chr16	31275103	31275175
D4:D0 hypoDMRs	chr17	5949746	5949758	A16:A2 hypoDMRs	chr17	5949730	5949758
D4:D0 hypoDMRs	chr17	26276015	26276048	A16:A2 hypoDMRs	chr17	26275999	26276112
D4:D0 hypoDMRs	chr18	65278430	65278507	A16:A2 hypoDMRs	chr18	65278497	65278507
D4:D0 hypoDMRs	chr19	4615447	4615603	A16:A2 hypoDMRs	chr19	4615551	4615603
D4:D0 hypoDMRs	chr2	119828557	119828583	A16:A2 hypoDMRs	chr2	119828557	119828583
D4:D0 hypoDMRs	chr2	120652186	120652212	A16:A2 hypoDMRs	chr2	120652194	120652204
D4:D0 hypoDMRs	chr2	173633812	173633876	A16:A2 hypoDMRs	chr2	173633823	173634355
D4:D0 hypoDMRs	chr2	174299463	174299515	A16:A2 hypoDMRs	chr2	174299423	174299515
D4:D0 hypoDMRs	chr2	174328505	174328522	A16:A2 hypoDMRs	chr2	174328505	174328522
D4:D0 hypoDMRs	chr3	44080419	44080578	A16:A2 hypoDMRs	chr3	44080383	44080578
D4:D0 hypoDMRs	chr3	93554119	93554140	A16:A2 hypoDMRs	chr3	93554119	93554140
D4:D0 hypoDMRs	chr4	134163988	134164040	A16:A2 hypoDMRs	chr4	134163767	134164009
D4:D0 hypoDMRs	chr6	55252233	55252569	A16:A2 hypoDMRs	chr6	55252233	55252569
D4:D0 hypoDMRs	chr6	55373577	55373772	A16:A2 hypoDMRs	chr6	55373630	55373772
D4:D0 hypoDMRs	chr6	56035170	56035445	A16:A2 hypoDMRs	chr6	56035170	56035430
D4:D0 hypoDMRs	chr6	56621118	56621252	A16:A2 hypoDMRs	chr6	56621192	56621252
D4:D0 hypoDMRs	chr6	57512586	57512616	A16:A2 hypoDMRs	chr6	57512586	57512616
D4:D0 hypoDMRs	chr6	57518458	57518476	A16:A2 hypoDMRs	chr6	57518458	57518476
D4:D0 hypoDMRs	chr6	141633381	141633395	A16:A2 hypoDMRs	chr6	141633381	141633387
D4:D0 hypoDMRs	chr7	45570295	45570336	A16:A2 hypoDMRs	chr7	45570295	45570336
D4:D0 hypoDMRs	chr7	127717200	127717248	A16:A2 hypoDMRs	chr7	127717200	127717232
D4:D0 hypoDMRs	chr8	109994674	109994821	A16:A2 hypoDMRs	chr8	109994706	109994842
D4:D0 hypoDMRs	chr8	119892955	119892998	A16:A2 hypoDMRs	chr8	119892955	119892998
D4:D0 hypoDMRs	chr9	46270414	46270585	A16:A2 hypoDMRs	chr9	46270414	46270585
D4:D0 hypoDMRs	chrX	7884327	7884402	A16:A2 hypoDMRs	chrX	7884376	7884402
D4:D0 hypoDMRs	chrX	36329294	36329346	A16:A2 hypoDMRs	chrX	36329305	36329346
D4:D0 hypoDMRs	chrX	36989631	36989768	A16:A2 hypoDMRs	chrX	36989631	36989768
D4:D0 hypoDMRs	chrX	38217106	38217120	A16:A2 hypoDMRs	chrX	38217106	38217120
D4:D0 hypoDMRs	chrX	50841686	50841763	A16:A2 hypoDMRs	chrX	50841740	50841763
D4:D0 hypoDMRs	chrX	52164878	52164960	A16:A2 hypoDMRs	chrX	52164887	52164966
D4:D0 hypoDMRs	chrX	73228791	73228853	A16:A2 hypoDMRs	chrX	73228791	73228897
D4:D0 hypoDMRs	chrX	85574049	85574095	A16:A2 hypoDMRs	chrX	85574052	85574104
D4:D0 hypoDMRs	chrX	99975554	99975656	A16:A2 hypoDMRs	chrX	99975554	99975656
D4:D0 hypoDMRs	chrX	103481951	103481971	A16:A2 hypoDMRs	chrX	103481890	103482018
D4:D0 hypoDMRs	chrX	142633233	142633250	A16:A2 hypoDMRs	chrX	142633233	142633250
D4:D0 hypoDMRs	chrX	147553969	147554030	A16:A2 hypoDMRs	chrX	147553969	147554030
D4:D0 hypoDMRs	chr1	135797442	135797450	A16:A8 hypoDMRs	chr1	135797446	135797452
D4:D0 hypoDMRs	chr15	99101475	99101506	A16:A8 hypoDMRs	chr15	99101475	99101535
D4:D0 hypoDMRs	chr6	84134978	84135101	A16:A8 hypoDMRs	chr6	84134879	84135232
D4:D0 hypoDMRs	chr8	84784365	84784437	A16:A8 hypoDMRs	chr8	84784357	84784407

## Sheet: sync hyperDMRs
regeneration	chr	end	end	aging	chr	start	end
R1:R0 hyperDMRs	chr1	9906627	9906649	A8:A2 hyperDMRs	chr1	9906627	9906649
R1:R0 hyperDMRs	chr1	52869281	52869289	A8:A2 hyperDMRs	chr1	52869281	52869289
R1:R0 hyperDMRs	chr1	118144744	118144921	A8:A2 hyperDMRs	chr1	118144744	118144921
R1:R0 hyperDMRs	chr10	25458647	25458764	A8:A2 hyperDMRs	chr10	25458647	25458764
R1:R0 hyperDMRs	chr10	35521401	35521457	A8:A2 hyperDMRs	chr10	35521401	35521457
R1:R0 hyperDMRs	chr10	95506395	95506427	A8:A2 hyperDMRs	chr10	95506395	95506465
R1:R0 hyperDMRs	chr11	66620462	66620758	A8:A2 hyperDMRs	chr11	66620462	66620536
R1:R0 hyperDMRs	chr11	98768445	98768483	A8:A2 hyperDMRs	chr11	98768227	98768493
R1:R0 hyperDMRs	chr12	76324852	76324874	A8:A2 hyperDMRs	chr12	76324852	76324908
R1:R0 hyperDMRs	chr12	87177280	87177288	A8:A2 hyperDMRs	chr12	87177280	87177288
R1:R0 hyperDMRs	chr13	6674456	6674542	A8:A2 hyperDMRs	chr13	6674456	6674542
R1:R0 hyperDMRs	chr14	41451802	41451814	A8:A2 hyperDMRs	chr14	41451798	41451814
R1:R0 hyperDMRs	chr14	72057301	72057491	A8:A2 hyperDMRs	chr14	72057301	72057491
R1:R0 hyperDMRs	chr15	37176341	37176487	A8:A2 hyperDMRs	chr15	37176174	37176487
R1:R0 hyperDMRs	chr15	79828706	79828923	A8:A2 hyperDMRs	chr15	79828829	79828923
R1:R0 hyperDMRs	chr16	3362583	3362785	A8:A2 hyperDMRs	chr16	3362583	3362785
R1:R0 hyperDMRs	chr16	29967623	29967637	A8:A2 hyperDMRs	chr16	29967627	29967641
R1:R0 hyperDMRs	chr17	43606477	43606485	A8:A2 hyperDMRs	chr17	43606477	43606485
R1:R0 hyperDMRs	chr17	45862619	45862625	A8:A2 hyperDMRs	chr17	45862619	45862625
R1:R0 hyperDMRs	chr17	72956335	72956361	A8:A2 hyperDMRs	chr17	72956335	72956361
R1:R0 hyperDMRs	chr18	14627606	14627723	A8:A2 hyperDMRs	chr18	14627606	14627723
R1:R0 hyperDMRs	chr2	32646919	32646970	A8:A2 hyperDMRs	chr2	32646919	32646970
R1:R0 hyperDMRs	chr2	38672310	38672519	A8:A2 hyperDMRs	chr2	38672504	38672590
R1:R0 hyperDMRs	chr2	46296784	46296861	A8:A2 hyperDMRs	chr2	46296784	46296861
R1:R0 hyperDMRs	chr3	11141517	11141537	A8:A2 hyperDMRs	chr3	11141517	11141545
R1:R0 hyperDMRs	chr3	30839197	30839207	A8:A2 hyperDMRs	chr3	30839197	30839205
R1:R0 hyperDMRs	chr3	141211770	141211841	A8:A2 hyperDMRs	chr3	141211770	141211841
R1:R0 hyperDMRs	chr4	32306142	32306152	A8:A2 hyperDMRs	chr4	32306138	32306152
R1:R0 hyperDMRs	chr4	50862220	50862505	A8:A2 hyperDMRs	chr4	50862496	50862543
R1:R0 hyperDMRs	chr4	54447502	54447561	A8:A2 hyperDMRs	chr4	54447249	54447561
R1:R0 hyperDMRs	chr5	35444736	35444750	A8:A2 hyperDMRs	chr5	35444736	35444750
R1:R0 hyperDMRs	chr6	90309426	90309478	A8:A2 hyperDMRs	chr6	90309413	90309499
R1:R0 hyperDMRs	chr6	94005921	94005980	A8:A2 hyperDMRs	chr6	94005921	94005980
R1:R0 hyperDMRs	chr6	128542045	128542098	A8:A2 hyperDMRs	chr6	128542045	128542098
R1:R0 hyperDMRs	chr6	145486231	145486400	A8:A2 hyperDMRs	chr6	145486021	145486370
R1:R0 hyperDMRs	chr7	29965360	29965464	A8:A2 hyperDMRs	chr7	29965402	29965551
R1:R0 hyperDMRs	chr8	22351065	22351191	A8:A2 hyperDMRs	chr8	22351106	22351191
R1:R0 hyperDMRs	chr9	43882844	43882932	A8:A2 hyperDMRs	chr9	43882898	43882932
R1:R0 hyperDMRs	chr9	78567504	78567590	A8:A2 hyperDMRs	chr9	78567504	78567590
R1:R0 hyperDMRs	chr9	82681213	82681239	A8:A2 hyperDMRs	chr9	82681225	82681337
R1:R0 hyperDMRs	chr9	110916174	110916186	A8:A2 hyperDMRs	chr9	110916178	110916186
R1:R0 hyperDMRs	chrX	140598660	140598677	A8:A2 hyperDMRs	chrX	140598665	140598702
R1:R0 hyperDMRs	chr1	94729569	94729595	A16:A2 hyperDMRs	chr1	94729588	94729606
R1:R0 hyperDMRs	chr1	129394402	129394683	A16:A2 hyperDMRs	chr1	129394250	129394683
R1:R0 hyperDMRs	chr1	133159845	133159857	A16:A2 hyperDMRs	chr1	133159840	133159882
R1:R0 hyperDMRs	chr10	79921962	79921988	A16:A2 hyperDMRs	chr10	79921939	79922109
R1:R0 hyperDMRs	chr10	95506395	95506427	A16:A2 hyperDMRs	chr10	95506395	95506427
R1:R0 hyperDMRs	chr11	98768445	98768483	A16:A2 hyperDMRs	chr11	98768445	98768483
R1:R0 hyperDMRs	chr12	81771894	81771902	A16:A2 hyperDMRs	chr12	81771894	81771906
R1:R0 hyperDMRs	chr12	106289318	106289351	A16:A2 hyperDMRs	chr12	106289318	106289353
R1:R0 hyperDMRs	chr13	6674456	6674542	A16:A2 hyperDMRs	chr13	6674456	6674542
R1:R0 hyperDMRs	chr14	65134642	65134917	A16:A2 hyperDMRs	chr14	65134642	65134917
R1:R0 hyperDMRs	chr14	72057301	72057491	A16:A2 hyperDMRs	chr14	72057301	72057513
R1:R0 hyperDMRs	chr15	79828706	79828923	A16:A2 hyperDMRs	chr15	79828829	79828913
R1:R0 hyperDMRs	chr17	35394805	35394871	A16:A2 hyperDMRs	chr17	35394762	35394901
R1:R0 hyperDMRs	chr17	35887687	35887701	A16:A2 hyperDMRs	chr17	35887687	35887701
R1:R0 hyperDMRs	chr17	43606477	43606485	A16:A2 hyperDMRs	chr17	43606477	43606485
R1:R0 hyperDMRs	chr17	45026990	45027067	A16:A2 hyperDMRs	chr17	45026990	45027067
R1:R0 hyperDMRs	chr17	45284922	45285245	A16:A2 hyperDMRs	chr17	45284922	45285245
R1:R0 hyperDMRs	chr17	45862619	45862625	A16:A2 hyperDMRs	chr17	45862619	45862625
R1:R0 hyperDMRs	chr17	72956335	72956361	A16:A2 hyperDMRs	chr17	72956335	72956357
R1:R0 hyperDMRs	chr17	84900961	84901064	A16:A2 hyperDMRs	chr17	84900961	84901064
R1:R0 hyperDMRs	chr17	87360428	87360438	A16:A2 hyperDMRs	chr17	87360377	87360444
R1:R0 hyperDMRs	chr19	3227482	3227737	A16:A2 hyperDMRs	chr19	3227470	3227518
R1:R0 hyperDMRs	chr19	24287091	24287250	A16:A2 hyperDMRs	chr19	24287248	24287324
R1:R0 hyperDMRs	chr2	30503950	30503994	A16:A2 hyperDMRs	chr2	30503950	30504200
R1:R0 hyperDMRs	chr2	38672310	38672519	A16:A2 hyperDMRs	chr2	38672331	38672590
R1:R0 hyperDMRs	chr2	174327907	174327929	A16:A2 hyperDMRs	chr2	174327874	174327988
R1:R0 hyperDMRs	chr3	11141517	11141537	A16:A2 hyperDMRs	chr3	11141517	11141557
R1:R0 hyperDMRs	chr3	138795427	138795469	A16:A2 hyperDMRs	chr3	138795427	138795469
R1:R0 hyperDMRs	chr4	107834702	107834736	A16:A2 hyperDMRs	chr4	107834702	107834736
R1:R0 hyperDMRs	chr4	151233016	151233026	A16:A2 hyperDMRs	chr4	151233016	151233026
R1:R0 hyperDMRs	chr5	35444736	35444750	A16:A2 hyperDMRs	chr5	35444740	35444750
R1:R0 hyperDMRs	chr5	65131163	65131188	A16:A2 hyperDMRs	chr5	65131167	65131188
R1:R0 hyperDMRs	chr6	90309426	90309478	A16:A2 hyperDMRs	chr6	90309413	90309478
R1:R0 hyperDMRs	chr6	94005921	94005980	A16:A2 hyperDMRs	chr6	94005921	94005980
R1:R0 hyperDMRs	chr7	16858513	16858552	A16:A2 hyperDMRs	chr7	16858440	16858537
R1:R0 hyperDMRs	chr7	96754158	96754214	A16:A2 hyperDMRs	chr7	96754158	96754257
R1:R0 hyperDMRs	chr7	129566249	129566274	A16:A2 hyperDMRs	chr7	129566249	129566274
R1:R0 hyperDMRs	chr9	43882844	43882932	A16:A2 hyperDMRs	chr9	43882844	43882950
R1:R0 hyperDMRs	chr9	67966484	67966753	A16:A2 hyperDMRs	chr9	67966484	67966753
R1:R0 hyperDMRs	chr9	71644065	71644077	A16:A2 hyperDMRs	chr9	71644065	71644077
R1:R0 hyperDMRs	chr9	78567504	78567590	A16:A2 hyperDMRs	chr9	78567565	78567590
R1:R0 hyperDMRs	chrX	48342156	48342210	A16:A2 hyperDMRs	chrX	48342109	48342161
R1:R0 hyperDMRs	chrX	91121392	91121436	A16:A2 hyperDMRs	chrX	91121392	91121436
R1:R0 hyperDMRs	chr12	81771894	81771902	A16:A8 hyperDMRs	chr12	81771896	81771906
R1:R0 hyperDMRs	chr17	87360428	87360438	A16:A8 hyperDMRs	chr17	87360416	87360444
R1:R0 hyperDMRs	chr7	96754158	96754214	A16:A8 hyperDMRs	chr7	96754158	96754257
R1:R0 hyperDMRs	chr9	71644065	71644077	A16:A8 hyperDMRs	chr9	71644063	71644073
R2:R0 hyperDMRs	chr10	95506395	95506401	A8:A2 hyperDMRs	chr10	95506395	95506465
R2:R0 hyperDMRs	chr11	5902303	5902327	A8:A2 hyperDMRs	chr11	5902253	5902422
R2:R0 hyperDMRs	chr12	76324852	76324874	A8:A2 hyperDMRs	chr12	76324852	76324908
R2:R0 hyperDMRs	chr14	25607644	25607727	A8:A2 hyperDMRs	chr14	25607666	25607826
R2:R0 hyperDMRs	chr15	79828832	79828913	A8:A2 hyperDMRs	chr15	79828829	79828923
R2:R0 hyperDMRs	chr15	99884183	99884219	A8:A2 hyperDMRs	chr15	99884175	99884219
R2:R0 hyperDMRs	chr17	42883356	42883387	A8:A2 hyperDMRs	chr17	42883380	42883441
R2:R0 hyperDMRs	chr17	72956343	72956361	A8:A2 hyperDMRs	chr17	72956335	72956361
R2:R0 hyperDMRs	chr18	45023920	45024036	A8:A2 hyperDMRs	chr18	45023920	45024291
R2:R0 hyperDMRs	chr2	101773746	101773774	A8:A2 hyperDMRs	chr2	101773746	101773800
R2:R0 hyperDMRs	chr3	11141529	11141557	A8:A2 hyperDMRs	chr3	11141517	11141545
R2:R0 hyperDMRs	chr3	30839197	30839207	A8:A2 hyperDMRs	chr3	30839197	30839205
R2:R0 hyperDMRs	chr3	58987318	58987381	A8:A2 hyperDMRs	chr3	58987313	58987322
R2:R0 hyperDMRs	chr3	139208398	139208408	A8:A2 hyperDMRs	chr3	139208400	139208408
R2:R0 hyperDMRs	chr3	141211770	141211841	A8:A2 hyperDMRs	chr3	141211770	141211841
R2:R0 hyperDMRs	chr3	157911725	157911751	A8:A2 hyperDMRs	chr3	157911709	157911755
R2:R0 hyperDMRs	chr4	32306138	32306156	A8:A2 hyperDMRs	chr4	32306138	32306152
R2:R0 hyperDMRs	chr5	35444736	35444746	A8:A2 hyperDMRs	chr5	35444736	35444750
R2:R0 hyperDMRs	chr6	46287610	46287705	A8:A2 hyperDMRs	chr6	46287596	46287808
R2:R0 hyperDMRs	chr6	90309424	90309478	A8:A2 hyperDMRs	chr6	90309413	90309499
R2:R0 hyperDMRs	chr6	94005921	94005934	A8:A2 hyperDMRs	chr6	94005921	94005980
R2:R0 hyperDMRs	chr6	119480950	119480986	A8:A2 hyperDMRs	chr6	119480972	119481085
R2:R0 hyperDMRs	chr6	128542045	128542098	A8:A2 hyperDMRs	chr6	128542045	128542098
R2:R0 hyperDMRs	chr6	145486021	145486370	A8:A2 hyperDMRs	chr6	145486021	145486370
R2:R0 hyperDMRs	chr7	121245867	121245925	A8:A2 hyperDMRs	chr7	121245807	121245915
R2:R0 hyperDMRs	chr8	22351106	22351191	A8:A2 hyperDMRs	chr8	22351106	22351191
R2:R0 hyperDMRs	chr8	29516919	29516953	A8:A2 hyperDMRs	chr8	29516919	29516953
R2:R0 hyperDMRs	chr8	121398766	121398784	A8:A2 hyperDMRs	chr8	121398766	121398792
R2:R0 hyperDMRs	chr8	121833492	121833761	A8:A2 hyperDMRs	chr8	121833497	121833570
R2:R0 hyperDMRs	chr9	24328362	24328409	A8:A2 hyperDMRs	chr9	24328362	24328457
R2:R0 hyperDMRs	chr9	48811403	48811413	A8:A2 hyperDMRs	chr9	48811403	48811413
R2:R0 hyperDMRs	chr9	66720295	66720427	A8:A2 hyperDMRs	chr9	66720295	66720427
R2:R0 hyperDMRs	chr9	78567504	78567590	A8:A2 hyperDMRs	chr9	78567504	78567590
R2:R0 hyperDMRs	chr9	105813227	105813233	A8:A2 hyperDMRs	chr9	105813227	105813237
R2:R0 hyperDMRs	chr9	110916174	110916186	A8:A2 hyperDMRs	chr9	110916178	110916186
R2:R0 hyperDMRs	chrX	8074292	8074300	A8:A2 hyperDMRs	chrX	8074292	8074335
R2:R0 hyperDMRs	chrX	139654005	139654029	A8:A2 hyperDMRs	chrX	139654005	139654021
R2:R0 hyperDMRs	chr1	55362550	55362579	A16:A2 hyperDMRs	chr1	55362561	55362587
R2:R0 hyperDMRs	chr1	86329700	86329866	A16:A2 hyperDMRs	chr1	86329700	86329866
R2:R0 hyperDMRs	chr10	95506395	95506401	A16:A2 hyperDMRs	chr10	95506395	95506427
R2:R0 hyperDMRs	chr11	5902303	5902327	A16:A2 hyperDMRs	chr11	5902303	5902327
R2:R0 hyperDMRs	chr11	98770842	98770902	A16:A2 hyperDMRs	chr11	98770842	98770881
R2:R0 hyperDMRs	chr12	13678703	13678717	A16:A2 hyperDMRs	chr12	13678703	13678723
R2:R0 hyperDMRs	chr12	20700546	20700555	A16:A2 hyperDMRs	chr12	20700511	20700551
R2:R0 hyperDMRs	chr13	61613303	61613531	A16:A2 hyperDMRs	chr13	61613303	61613531
R2:R0 hyperDMRs	chr14	25607644	25607727	A16:A2 hyperDMRs	chr14	25607666	25607803
R2:R0 hyperDMRs	chr15	79828832	79828913	A16:A2 hyperDMRs	chr15	79828829	79828913
R2:R0 hyperDMRs	chr15	99884183	99884219	A16:A2 hyperDMRs	chr15	99884175	99884219
R2:R0 hyperDMRs	chr16	31429546	31429694	A16:A2 hyperDMRs	chr16	31429589	31429721
R2:R0 hyperDMRs	chr17	12741970	12742031	A16:A2 hyperDMRs	chr17	12741970	12742031
R2:R0 hyperDMRs	chr17	42883356	42883387	A16:A2 hyperDMRs	chr17	42883385	42883467
R2:R0 hyperDMRs	chr17	72956343	72956361	A16:A2 hyperDMRs	chr17	72956335	72956357
R2:R0 hyperDMRs	chr2	38672272	38672333	A16:A2 hyperDMRs	chr2	38672331	38672590
R2:R0 hyperDMRs	chr2	114186366	114186589	A16:A2 hyperDMRs	chr2	114186366	114186589
R2:R0 hyperDMRs	chr3	11141529	11141557	A16:A2 hyperDMRs	chr3	11141517	11141557
R2:R0 hyperDMRs	chr3	58987318	58987381	A16:A2 hyperDMRs	chr3	58987313	58987381
R2:R0 hyperDMRs	chr3	141390296	141390310	A16:A2 hyperDMRs	chr3	141390296	141390310
R2:R0 hyperDMRs	chr4	151233016	151233026	A16:A2 hyperDMRs	chr4	151233016	151233026
R2:R0 hyperDMRs	chr5	31887777	31887871	A16:A2 hyperDMRs	chr5	31887756	31887781
R2:R0 hyperDMRs	chr5	35444736	35444746	A16:A2 hyperDMRs	chr5	35444740	35444750
R2:R0 hyperDMRs	chr5	37733318	37733342	A16:A2 hyperDMRs	chr5	37733318	37733342
R2:R0 hyperDMRs	chr6	46287610	46287705	A16:A2 hyperDMRs	chr6	46287596	46287687
R2:R0 hyperDMRs	chr6	83142418	83142486	A16:A2 hyperDMRs	chr6	83142433	83142486
R2:R0 hyperDMRs	chr6	90309424	90309478	A16:A2 hyperDMRs	chr6	90309413	90309478
R2:R0 hyperDMRs	chr6	94005921	94005934	A16:A2 hyperDMRs	chr6	94005921	94005980
R2:R0 hyperDMRs	chr6	119480950	119480986	A16:A2 hyperDMRs	chr6	119480859	119480993
R2:R0 hyperDMRs	chr7	31084472	31084484	A16:A2 hyperDMRs	chr7	31084472	31084484
R2:R0 hyperDMRs	chr7	78147320	78147362	A16:A2 hyperDMRs	chr7	78147330	78147346
R2:R0 hyperDMRs	chr7	129566249	129566274	A16:A2 hyperDMRs	chr7	129566249	129566274
R2:R0 hyperDMRs	chr9	53595954	53596024	A16:A2 hyperDMRs	chr9	53596008	53596046
R2:R0 hyperDMRs	chr9	66720295	66720427	A16:A2 hyperDMRs	chr9	66720295	66720427
R2:R0 hyperDMRs	chr9	78567504	78567590	A16:A2 hyperDMRs	chr9	78567565	78567590
R2:R0 hyperDMRs	chrX	139654005	139654029	A16:A2 hyperDMRs	chrX	139654005	139654029
R2:R0 hyperDMRs	chrX	162159876	162159906	A16:A2 hyperDMRs	chrX	162159876	162159906
R2:R0 hyperDMRs	chr12	20700546	20700555	A16:A8 hyperDMRs	chr12	20700508	20700602
R2:R0 hyperDMRs	chr14	41591615	41591633	A16:A8 hyperDMRs	chr14	41591621	41591633
R2:R0 hyperDMRs	chr18	37357046	37357116	A16:A8 hyperDMRs	chr18	37356885	37357161
R2:R0 hyperDMRs	chr5	31887777	31887871	A16:A8 hyperDMRs	chr5	31887756	31887810
R2:R0 hyperDMRs	chr7	78147320	78147362	A16:A8 hyperDMRs	chr7	78147306	78147334
R4:R0 hyperDMRs	chr1	9906627	9906649	A8:A2 hyperDMRs	chr1	9906627	9906649
R4:R0 hyperDMRs	chr1	52869281	52869289	A8:A2 hyperDMRs	chr1	52869281	52869289
R4:R0 hyperDMRs	chr1	118144744	118144921	A8:A2 hyperDMRs	chr1	118144744	118144921
R4:R0 hyperDMRs	chr10	25458741	25458790	A8:A2 hyperDMRs	chr10	25458647	25458764
R4:R0 hyperDMRs	chr10	95506395	95506413	A8:A2 hyperDMRs	chr10	95506395	95506465
R4:R0 hyperDMRs	chr12	76324834	76324874	A8:A2 hyperDMRs	chr12	76324852	76324908
R4:R0 hyperDMRs	chr12	109608073	109608082	A8:A2 hyperDMRs	chr12	109608070	109608077
R4:R0 hyperDMRs	chr14	41451798	41451814	A8:A2 hyperDMRs	chr14	41451798	41451814
R4:R0 hyperDMRs	chr15	16440243	16440263	A8:A2 hyperDMRs	chr15	16440243	16440269
R4:R0 hyperDMRs	chr15	79828829	79828905	A8:A2 hyperDMRs	chr15	79828829	79828923
R4:R0 hyperDMRs	chr15	82363747	82363919	A8:A2 hyperDMRs	chr15	82363841	82363971
R4:R0 hyperDMRs	chr16	3362773	3362785	A8:A2 hyperDMRs	chr16	3362583	3362785
R4:R0 hyperDMRs	chr17	43606477	43606483	A8:A2 hyperDMRs	chr17	43606477	43606485
R4:R0 hyperDMRs	chr17	47965922	47965936	A8:A2 hyperDMRs	chr17	47965922	47965936
R4:R0 hyperDMRs	chr17	72956343	72956361	A8:A2 hyperDMRs	chr17	72956335	72956361
R4:R0 hyperDMRs	chr18	14627709	14627723	A8:A2 hyperDMRs	chr18	14627606	14627723
R4:R0 hyperDMRs	chr3	11141517	11141545	A8:A2 hyperDMRs	chr3	11141517	11141545
R4:R0 hyperDMRs	chr3	30839197	30839205	A8:A2 hyperDMRs	chr3	30839197	30839205
R4:R0 hyperDMRs	chr4	32306142	32306156	A8:A2 hyperDMRs	chr4	32306138	32306152
R4:R0 hyperDMRs	chr5	34549611	34549673	A8:A2 hyperDMRs	chr5	34549528	34549701
R4:R0 hyperDMRs	chr5	35444736	35444750	A8:A2 hyperDMRs	chr5	35444736	35444750
R4:R0 hyperDMRs	chr5	69531738	69531946	A8:A2 hyperDMRs	chr5	69531716	69531740
R4:R0 hyperDMRs	chr6	46287610	46287705	A8:A2 hyperDMRs	chr6	46287596	46287808
R4:R0 hyperDMRs	chr6	90309413	90309478	A8:A2 hyperDMRs	chr6	90309413	90309499
R4:R0 hyperDMRs	chr6	90905804	90905844	A8:A2 hyperDMRs	chr6	90905777	90905844
R4:R0 hyperDMRs	chr6	94005921	94005944	A8:A2 hyperDMRs	chr6	94005921	94005980
R4:R0 hyperDMRs	chr9	43882898	43882932	A8:A2 hyperDMRs	chr9	43882898	43882932
R4:R0 hyperDMRs	chr9	78567504	78567590	A8:A2 hyperDMRs	chr9	78567504	78567590
R4:R0 hyperDMRs	chr9	105813227	105813233	A8:A2 hyperDMRs	chr9	105813227	105813237
R4:R0 hyperDMRs	chrX	136215043	136215195	A8:A2 hyperDMRs	chrX	136215156	136215219
R4:R0 hyperDMRs	chrX	140664554	140664566	A8:A2 hyperDMRs	chrX	140664379	140664560
R4:R0 hyperDMRs	chr1	45610939	45611040	A16:A2 hyperDMRs	chr1	45610966	45611040
R4:R0 hyperDMRs	chr1	94729569	94729595	A16:A2 hyperDMRs	chr1	94729588	94729606
R4:R0 hyperDMRs	chr10	95506395	95506413	A16:A2 hyperDMRs	chr10	95506395	95506427
R4:R0 hyperDMRs	chr12	109608073	109608082	A16:A2 hyperDMRs	chr12	109608070	109608082
R4:R0 hyperDMRs	chr13	113013257	113013360	A16:A2 hyperDMRs	chr13	113013257	113013272
R4:R0 hyperDMRs	chr14	34569682	34569713	A16:A2 hyperDMRs	chr14	34569711	34569763
R4:R0 hyperDMRs	chr15	79828829	79828905	A16:A2 hyperDMRs	chr15	79828829	79828913
R4:R0 hyperDMRs	chr17	43606477	43606483	A16:A2 hyperDMRs	chr17	43606477	43606485
R4:R0 hyperDMRs	chr17	72956343	72956361	A16:A2 hyperDMRs	chr17	72956335	72956357
R4:R0 hyperDMRs	chr17	77731273	77731287	A16:A2 hyperDMRs	chr17	77731273	77731287
R4:R0 hyperDMRs	chr19	3227516	3227649	A16:A2 hyperDMRs	chr19	3227470	3227518
R4:R0 hyperDMRs	chr19	24287103	24287308	A16:A2 hyperDMRs	chr19	24287248	24287324
R4:R0 hyperDMRs	chr3	11141517	11141545	A16:A2 hyperDMRs	chr3	11141517	11141557
R4:R0 hyperDMRs	chr4	126289536	126289552	A16:A2 hyperDMRs	chr4	126289536	126289552
R4:R0 hyperDMRs	chr4	137913635	137913689	A16:A2 hyperDMRs	chr4	137913648	137913681
R4:R0 hyperDMRs	chr4	151233016	151233026	A16:A2 hyperDMRs	chr4	151233016	151233026
R4:R0 hyperDMRs	chr5	34549611	34549673	A16:A2 hyperDMRs	chr5	34549528	34549673
R4:R0 hyperDMRs	chr5	35444736	35444750	A16:A2 hyperDMRs	chr5	35444740	35444750
R4:R0 hyperDMRs	chr5	73669652	73669689	A16:A2 hyperDMRs	chr5	73669652	73669689
R4:R0 hyperDMRs	chr5	97696066	97696108	A16:A2 hyperDMRs	chr5	97696078	97696100
R4:R0 hyperDMRs	chr6	46287610	46287705	A16:A2 hyperDMRs	chr6	46287596	46287687
R4:R0 hyperDMRs	chr6	90309413	90309478	A16:A2 hyperDMRs	chr6	90309413	90309478
R4:R0 hyperDMRs	chr6	90905804	90905844	A16:A2 hyperDMRs	chr6	90905804	90905844
R4:R0 hyperDMRs	chr6	94005921	94005944	A16:A2 hyperDMRs	chr6	94005921	94005980
R4:R0 hyperDMRs	chr7	96754158	96754214	A16:A2 hyperDMRs	chr7	96754158	96754257
R4:R0 hyperDMRs	chr9	43882898	43882932	A16:A2 hyperDMRs	chr9	43882844	43882950
R4:R0 hyperDMRs	chr9	78567504	78567590	A16:A2 hyperDMRs	chr9	78567565	78567590
R4:R0 hyperDMRs	chrX	140664554	140664566	A16:A2 hyperDMRs	chrX	140664554	140664566
R4:R0 hyperDMRs	chr12	33780919	33780933	A16:A8 hyperDMRs	chr12	33780903	33780933
R4:R0 hyperDMRs	chr2	118554775	118554937	A16:A8 hyperDMRs	chr2	118554787	118555135
R4:R0 hyperDMRs	chr7	96754158	96754214	A16:A8 hyperDMRs	chr7	96754158	96754257
