# Supplementary material for: Epigenome-wide analysis of aging effects on liver regeneration
Source: BMC Biol. 2023 Feb 13;21:30. doi: 10.1186/s12915-023-01533-1 (PMC9926786; doi:10.1186/s12915-023-01533-1)
Supplement: Supplementary file 9 — Additional file 9: Table 7. Mapping of age-inverse regenerative DMRs to the promoter (TSS7k3k) and gene body (gBody) regions and age-synchronous regenerative DMRs to the promoter regions (TSS7k3k) of genes. [file 12915_2023_1533_MOESM9_ESM.xlsx]

## Sheet: inv hypoDMRs map
regeneration	chr	start	end	aging	chr	start	end	TSS7k3k mapped	GB mapped
R1:R0 hypoDMRs	chr18	45024279	45024427	A8:A2 hyperDMRs	chr18	45023920	45024291	NA	NA
R1:R0 hypoDMRs	chrX	136215215	136215474	A8:A2 hyperDMRs	chrX	136215156	136215219	Bex1	Tceal7
R1:R0 hypoDMRs	chrX	136215215	136215474	A8:A2 hyperDMRs	chrX	136215156	136215219	Tceal7	Tceal7
R1:R0 hypoDMRs	chr12	91736301	91736343	A16:A8 hyperDMRs	chr12	91736310	91736343	NA	NA
R1:R0 hypoDMRs	chr13	114993933	114994275	A16:A8 hyperDMRs	chr13	114994014	114994326	NA	NA
R1:R0 hypoDMRs	chr13	119000176	119000680	A16:A8 hyperDMRs	chr13	119000176	119000680	NA	NA
R1:R0 hypoDMRs	chr14	100982354	100982364	A16:A8 hyperDMRs	chr14	100982354	100982364	NA	NA
R1:R0 hypoDMRs	chr15	17429157	17429293	A16:A8 hyperDMRs	chr15	17428914	17429340	NA	NA
R1:R0 hypoDMRs	chr17	78661660	78661712	A16:A8 hyperDMRs	chr17	78661660	78661694	NA	NA
R1:R0 hypoDMRs	chr18	31833176	31833202	A16:A8 hyperDMRs	chr18	31833168	31833216	NA	Wdr33
R1:R0 hypoDMRs	chr2	113820278	113820340	A16:A8 hyperDMRs	chr2	113820295	113820352	NA	NA
R1:R0 hypoDMRs	chr2	120652186	120652196	A16:A8 hyperDMRs	chr2	120652186	120652212	NA	Stard9
R1:R0 hypoDMRs	chr2	120868117	120868149	A16:A8 hyperDMRs	chr2	120868121	120868139	NA	NA
R1:R0 hypoDMRs	chr2	122322709	122322715	A16:A8 hyperDMRs	chr2	122322707	122322713	NA	Duox1
R1:R0 hypoDMRs	chr5	110363360	110363459	A16:A8 hyperDMRs	chr5	110363214	110363405	NA	NA
R1:R0 hypoDMRs	chrX	51018153	51018206	A16:A8 hyperDMRs	chrX	51018187	51018206	Rap2c	NA
R1:R0 hypoDMRs	chrX	162761013	162761062	A16:A8 hyperDMRs	chrX	162761013	162761066	Rbbp7	Rbbp7
R1:R0 hypoDMRs	chrY	90761223	90761610	A16:A8 hyperDMRs	chrY	90761126	90761737	Gm21860	Mid1-ps1
R2:R0 hypoDMRs	chr15	101231751	101231925	A8:A2 hyperDMRs	chr15	101231821	101231843	NA	Grasp
R2:R0 hypoDMRs	chr7	4756126	4756132	A8:A2 hyperDMRs	chr7	4756122	4756132	Cox6b2	NA
R2:R0 hypoDMRs	chr2	96735774	96735809	A16:A2 hyperDMRs	chr2	96735733	96735799	NA	Lrrc4c
R2:R0 hypoDMRs	chr1	33754278	33754356	A16:A8 hyperDMRs	chr1	33754228	33754290	NA	NA
R2:R0 hypoDMRs	chr1	63267030	63267068	A16:A8 hyperDMRs	chr1	63266944	63267068	Zdbf2	NA
R2:R0 hypoDMRs	chr17	12636753	12637127	A16:A8 hyperDMRs	chr17	12637094	12637220	NA	NA
R2:R0 hypoDMRs	chr18	31833176	31833204	A16:A8 hyperDMRs	chr18	31833168	31833216	NA	Wdr33
R2:R0 hypoDMRs	chr2	89560836	89560882	A16:A8 hyperDMRs	chr2	89560730	89561076	NA	NA
R2:R0 hypoDMRs	chr2	122322709	122322715	A16:A8 hyperDMRs	chr2	122322707	122322713	NA	Duox1
R2:R0 hypoDMRs	chr7	4507875	4508145	A16:A8 hyperDMRs	chr7	4508139	4508161	Ppp1r12c	NA
R2:R0 hypoDMRs	chr7	74402843	74403036	A16:A8 hyperDMRs	chr7	74402837	74402849	NA	Gm7580
R2:R0 hypoDMRs	chr7	128582684	128582690	A16:A8 hyperDMRs	chr7	128582682	128582720	NA	NA
R2:R0 hypoDMRs	chrX	162761007	162761109	A16:A8 hyperDMRs	chrX	162761013	162761066	Rbbp7	Rbbp7
R2:R0 hypoDMRs	chrY	90761397	90761510	A16:A8 hyperDMRs	chrY	90761126	90761737	Gm21860	Mid1-ps1
R4:R0 hypoDMRs	chr17	65307532	65307560	A8:A2 hyperDMRs	chr17	65307466	65307707	NA	NA
R4:R0 hypoDMRs	chr18	45024193	45024334	A8:A2 hyperDMRs	chr18	45023920	45024291	NA	NA
R4:R0 hypoDMRs	chr15	17429107	17429293	A16:A8 hyperDMRs	chr15	17428914	17429340	NA	NA
R4:R0 hypoDMRs	chr17	23807038	23807058	A16:A8 hyperDMRs	chr17	23806974	23807058	NA	Srrm2
R4:R0 hypoDMRs	chr2	120652186	120652212	A16:A8 hyperDMRs	chr2	120652186	120652212	NA	Stard9
R4:R0 hypoDMRs	chr2	120868117	120868149	A16:A8 hyperDMRs	chr2	120868121	120868139	NA	NA
R4:R0 hypoDMRs	chr5	110363360	110363376	A16:A8 hyperDMRs	chr5	110363214	110363405	NA	NA
R4:R0 hypoDMRs	chr5	124005591	124005600	A16:A8 hyperDMRs	chr5	124005596	124005662	Gm37939	Gm37939
R4:R0 hypoDMRs	chr6	106315343	106315526	A16:A8 hyperDMRs	chr6	106315320	106315500	NA	Cntn4
R4:R0 hypoDMRs	chrX	51018153	51018206	A16:A8 hyperDMRs	chrX	51018187	51018206	Rap2c	NA
R4:R0 hypoDMRs	chrY	90761397	90761441	A16:A8 hyperDMRs	chrY	90761126	90761737	Gm21860	Mid1-ps1

## Sheet: inv hyperDMRs map
regeneration	chr	start	end	aging	chr	start	end	TSS7k3k mapped	GB mapped
R1:R0 hyperDMRs	chr12	87177280	87177288	A16:A8 hypoDMRs	chr12	87177280	87177288	NA	NA
R1:R0 hyperDMRs	chr16	29967623	29967637	A16:A8 hypoDMRs	chr16	29967627	29967641	Gm1968	NA
R1:R0 hyperDMRs	chr8	94620247	94620281	A16:A8 hypoDMRs	chr8	94620279	94620351	NA	Rspry1
R2:R0 hyperDMRs	chr18	11077517	11077619	A16:A2 hypoDMRs	chr18	11077513	11077531	NA	Gata6
R2:R0 hyperDMRs	chr17	83043341	83043365	A16:A8 hypoDMRs	chr17	83043329	83043365	NA	NA
R2:R0 hyperDMRs	chr8	121398766	121398784	A16:A8 hypoDMRs	chr8	121398766	121398808	NA	Gm20388
R2:R0 hyperDMRs	chr9	24328362	24328409	A16:A8 hypoDMRs	chr9	24328396	24328558	NA	NA
R2:R0 hyperDMRs	chr9	105813227	105813233	A16:A8 hypoDMRs	chr9	105813225	105813237	NA	NA
R4:R0 hyperDMRs	chr9	56606790	56606803	A16:A2 hypoDMRs	chr9	56606780	56606812	Gm26868	Gm26868
R4:R0 hyperDMRs	chr15	82363747	82363919	A16:A8 hypoDMRs	chr15	82363917	82363971	NA	NA
R4:R0 hyperDMRs	chr9	105813227	105813233	A16:A8 hypoDMRs	chr9	105813225	105813237	NA	NA

## Sheet: inv hypoDMRs TSS+gene
regeneration	chr	start	end	aging	chr	start	end	TSS7k3k mapped	GB mapped
R1:R0 hypoDMRs	chrX	136215215	136215474	A8:A2 hyperDMRs	chrX	136215156	136215219	Bex1	Tceal7
R1:R0 hypoDMRs	chrX	136215215	136215474	A8:A2 hyperDMRs	chrX	136215156	136215219	Tceal7	Tceal7
R1:R0 hypoDMRs	chr18	31833176	31833202	A16:A8 hyperDMRs	chr18	31833168	31833216	NA	Wdr33
R1:R0 hypoDMRs	chr2	120652186	120652196	A16:A8 hyperDMRs	chr2	120652186	120652212	NA	Stard9
R1:R0 hypoDMRs	chr2	122322709	122322715	A16:A8 hyperDMRs	chr2	122322707	122322713	NA	Duox1
R1:R0 hypoDMRs	chrX	51018153	51018206	A16:A8 hyperDMRs	chrX	51018187	51018206	Rap2c	NA
R1:R0 hypoDMRs	chrX	162761013	162761062	A16:A8 hyperDMRs	chrX	162761013	162761066	Rbbp7	Rbbp7
R1:R0 hypoDMRs	chrY	90761223	90761610	A16:A8 hyperDMRs	chrY	90761126	90761737	Gm21860	Mid1-ps1
R2:R0 hypoDMRs	chr15	101231751	101231925	A8:A2 hyperDMRs	chr15	101231821	101231843	NA	Grasp
R2:R0 hypoDMRs	chr7	4756126	4756132	A8:A2 hyperDMRs	chr7	4756122	4756132	Cox6b2	NA
R2:R0 hypoDMRs	chr2	96735774	96735809	A16:A2 hyperDMRs	chr2	96735733	96735799	NA	Lrrc4c
R2:R0 hypoDMRs	chr1	63267030	63267068	A16:A8 hyperDMRs	chr1	63266944	63267068	Zdbf2	NA
R2:R0 hypoDMRs	chr18	31833176	31833204	A16:A8 hyperDMRs	chr18	31833168	31833216	NA	Wdr33
R2:R0 hypoDMRs	chr2	122322709	122322715	A16:A8 hyperDMRs	chr2	122322707	122322713	NA	Duox1
R2:R0 hypoDMRs	chr7	4507875	4508145	A16:A8 hyperDMRs	chr7	4508139	4508161	Ppp1r12c	NA
R2:R0 hypoDMRs	chr7	74402843	74403036	A16:A8 hyperDMRs	chr7	74402837	74402849	NA	Gm7580
R2:R0 hypoDMRs	chrX	162761007	162761109	A16:A8 hyperDMRs	chrX	162761013	162761066	Rbbp7	Rbbp7
R2:R0 hypoDMRs	chrY	90761397	90761510	A16:A8 hyperDMRs	chrY	90761126	90761737	Gm21860	Mid1-ps1
R4:R0 hypoDMRs	chr17	23807038	23807058	A16:A8 hyperDMRs	chr17	23806974	23807058	NA	Srrm2
R4:R0 hypoDMRs	chr2	120652186	120652212	A16:A8 hyperDMRs	chr2	120652186	120652212	NA	Stard9
R4:R0 hypoDMRs	chr5	124005591	124005600	A16:A8 hyperDMRs	chr5	124005596	124005662	Gm37939	Gm37939
R4:R0 hypoDMRs	chr6	106315343	106315526	A16:A8 hyperDMRs	chr6	106315320	106315500	NA	Cntn4
R4:R0 hypoDMRs	chrX	51018153	51018206	A16:A8 hyperDMRs	chrX	51018187	51018206	Rap2c	NA
R4:R0 hypoDMRs	chrY	90761397	90761441	A16:A8 hyperDMRs	chrY	90761126	90761737	Gm21860	Mid1-ps1

## Sheet: inv hyperDMRs TSS+gene
regeneration	chr	start	end	aging	chr	start	end	TSS7k3k mapped	GB mapped
R1:R0 hyperDMRs	chr16	29967623	29967637	A16:A8 hypoDMRs	chr16	29967627	29967641	Gm1968	NA
R1:R0 hyperDMRs	chr8	94620247	94620281	A16:A8 hypoDMRs	chr8	94620279	94620351	NA	Rspry1
R2:R0 hyperDMRs	chr18	11077517	11077619	A16:A2 hypoDMRs	chr18	11077513	11077531	NA	Gata6
R2:R0 hyperDMRs	chr8	121398766	121398784	A16:A8 hypoDMRs	chr8	121398766	121398808	NA	Gm20388
R4:R0 hyperDMRs	chr9	56606790	56606803	A16:A2 hypoDMRs	chr9	56606780	56606812	Gm26868	Gm26868

## Sheet: inv genes
hypoDMR (early)	TSS+gBody		hypoDMR (late)	TSS+gBody		hyperDMR (late)	TSS+gBody
A8:A2 hyperDMRs	Bex1		A16:A8 hyperDMRs	Cntn4		A16:A8 hypoDMRs	Rspry1
A8:A2 hyperDMRs	Cox6b2		A16:A8 hyperDMRs	Duox1		A16:A8 hypoDMRs	Gm1968
A8:A2 hyperDMRs	Grasp		A16:A8 hyperDMRs	Ppp1r12c		A16:A8 hypoDMRs	Gm20388
A8:A2 hyperDMRs	Tceal7		A16:A8 hyperDMRs	Rap2c		A16:A2 hypoDMRs	Gata6
			A16:A8 hyperDMRs	Rbbp7		A16:A2 hypoDMRs	Gm26868
			A16:A8 hyperDMRs	Srrm2
			A16:A8 hyperDMRs	Stard9
			A16:A8 hyperDMRs	Wdr33
			A16:A8 hyperDMRs	Zdbf2
			A16:A8 hyperDMRs	Gm37939
			A16:A8 hyperDMRs	Gm7580
			A16:A8 hyperDMRs	Mid1-ps1
			A16:A2 hyperDMRs	Lrrc4c

## Sheet: sync hypoDMRs map
regeneration	chr	start	end	aging	chr	start	end	TSS7k3k mapped	GB mapped
R1:R0 hypoDMRs	chr1	119642550	119642626	A8:A2 hypoDMRs	chr1	119642550	119642626	NA	NA
R1:R0 hypoDMRs	chr10	69248733	69248850	A8:A2 hypoDMRs	chr10	69248800	69248853	NA	Rhobtb1
R1:R0 hypoDMRs	chr11	6010143	6010244	A8:A2 hypoDMRs	chr11	6010143	6010244	NA	NA
R1:R0 hypoDMRs	chr11	12026494	12026533	A8:A2 hypoDMRs	chr11	12026411	12026514	NA	NA
R1:R0 hypoDMRs	chr11	53466596	53466742	A8:A2 hypoDMRs	chr11	53466607	53466720	Gm12212	Shroom1
R1:R0 hypoDMRs	chr11	112784975	112785325	A8:A2 hypoDMRs	chr11	112785058	112785290	BC006965	Sox9
R1:R0 hypoDMRs	chr11	112784975	112785325	A8:A2 hypoDMRs	chr11	112785058	112785290	Sox9	Sox9
R1:R0 hypoDMRs	chr11	115296284	115296405	A8:A2 hypoDMRs	chr11	115296191	115296411	Fads6	NA
R1:R0 hypoDMRs	chr11	116498829	116498943	A8:A2 hypoDMRs	chr11	116498829	116498858	Prpsap1	NA
R1:R0 hypoDMRs	chr11	116498829	116498943	A8:A2 hypoDMRs	chr11	116498829	116498858	Rpl36-ps1	NA
R1:R0 hypoDMRs	chr12	34609346	34609352	A8:A2 hypoDMRs	chr12	34609346	34609354	NA	NA
R1:R0 hypoDMRs	chr12	91736301	91736343	A8:A2 hypoDMRs	chr12	91736310	91736343	NA	NA
R1:R0 hypoDMRs	chr12	102442663	102442677	A8:A2 hypoDMRs	chr12	102442663	102442677	Lgmn	NA
R1:R0 hypoDMRs	chr12	102442663	102442677	A8:A2 hypoDMRs	chr12	102442663	102442677	Gm30198	NA
R1:R0 hypoDMRs	chr13	45078979	45079038	A8:A2 hypoDMRs	chr13	45078879	45079016	Gm9817	Gm9817
R1:R0 hypoDMRs	chr13	45078979	45079038	A8:A2 hypoDMRs	chr13	45078879	45079016	Hsp25-ps1	Gm9817
R1:R0 hypoDMRs	chr13	94025046	94025072	A8:A2 hypoDMRs	chr13	94025046	94025096	NA	NA
R1:R0 hypoDMRs	chr13	95855148	95855166	A8:A2 hypoDMRs	chr13	95855152	95855166	NA	NA
R1:R0 hypoDMRs	chr13	97853068	97853084	A8:A2 hypoDMRs	chr13	97853068	97853084	NA	NA
R1:R0 hypoDMRs	chr13	118437221	118437342	A8:A2 hypoDMRs	chr13	118437221	118437342	NA	NA
R1:R0 hypoDMRs	chr14	57098172	57098191	A8:A2 hypoDMRs	chr14	57098172	57098191	NA	NA
R1:R0 hypoDMRs	chr14	75136821	75136877	A8:A2 hypoDMRs	chr14	75136830	75136894	Lrrc63	Lcp1
R1:R0 hypoDMRs	chr14	75136821	75136877	A8:A2 hypoDMRs	chr14	75136830	75136894	Gm15628	Lcp1
R1:R0 hypoDMRs	chr14	122536982	122537012	A8:A2 hypoDMRs	chr14	122536982	122537012	Pcca	Pcca
R1:R0 hypoDMRs	chr15	17429157	17429293	A8:A2 hypoDMRs	chr15	17429107	17429328	NA	NA
R1:R0 hypoDMRs	chr15	85660889	85660914	A8:A2 hypoDMRs	chr15	85660889	85660914	NA	NA
R1:R0 hypoDMRs	chr15	89523726	89523755	A8:A2 hypoDMRs	chr15	89523715	89523755	Gm15609	Shank3
R1:R0 hypoDMRs	chr17	34309739	34309951	A8:A2 hypoDMRs	chr17	34309739	34309887	Gm20513	H2-Eb1
R1:R0 hypoDMRs	chr17	54050298	54050324	A8:A2 hypoDMRs	chr17	54050298	54050349	NA	NA
R1:R0 hypoDMRs	chr17	78661660	78661712	A8:A2 hypoDMRs	chr17	78661660	78661718	NA	NA
R1:R0 hypoDMRs	chr19	42699394	42699417	A8:A2 hypoDMRs	chr19	42699384	42699459	Gm25216	NA
R1:R0 hypoDMRs	chr19	56068918	56068986	A8:A2 hypoDMRs	chr19	56068918	56068986	NA	NA
R1:R0 hypoDMRs	chr2	115474252	115474342	A8:A2 hypoDMRs	chr2	115474252	115474342	NA	NA
R1:R0 hypoDMRs	chr2	119828296	119828652	A8:A2 hypoDMRs	chr2	119828557	119828652	NA	NA
R1:R0 hypoDMRs	chr2	120652186	120652196	A8:A2 hypoDMRs	chr2	120652186	120652212	NA	Stard9
R1:R0 hypoDMRs	chr2	120657509	120657675	A8:A2 hypoDMRs	chr2	120657509	120657675	NA	Stard9
R1:R0 hypoDMRs	chr2	120868117	120868149	A8:A2 hypoDMRs	chr2	120868117	120868139	NA	NA
R1:R0 hypoDMRs	chr2	121574848	121574884	A8:A2 hypoDMRs	chr2	121574562	121574867	NA	NA
R1:R0 hypoDMRs	chr2	121601880	121601894	A8:A2 hypoDMRs	chr2	121601880	121601894	NA	NA
R1:R0 hypoDMRs	chr2	122770515	122770716	A8:A2 hypoDMRs	chr2	122770515	122770693	NA	Sqor
R1:R0 hypoDMRs	chr2	173633823	173633903	A8:A2 hypoDMRs	chr2	173633812	173633903	NA	NA
R1:R0 hypoDMRs	chr2	174296053	174296090	A8:A2 hypoDMRs	chr2	174296053	174296097	Nespas	Gnas
R1:R0 hypoDMRs	chr2	174296053	174296090	A8:A2 hypoDMRs	chr2	174296053	174296097	Gm27869	Gnas
R1:R0 hypoDMRs	chr2	174296053	174296090	A8:A2 hypoDMRs	chr2	174296053	174296097	Gm27849	Gnas
R1:R0 hypoDMRs	chr3	37769109	37769238	A8:A2 hypoDMRs	chr3	37769109	37769238	NA	NA
R1:R0 hypoDMRs	chr3	154133753	154133761	A8:A2 hypoDMRs	chr3	154133753	154133761	Gm3076	Slc44a5
R1:R0 hypoDMRs	chr3	154133753	154133761	A8:A2 hypoDMRs	chr3	154133753	154133761	Gm42541	Slc44a5
R1:R0 hypoDMRs	chr4	134161999	134162430	A8:A2 hypoDMRs	chr4	134162088	134162185	NA	NA
R1:R0 hypoDMRs	chr4	144643755	144643765	A8:A2 hypoDMRs	chr4	144643751	144643759	NA	NA
R1:R0 hypoDMRs	chr4	146942244	146942308	A8:A2 hypoDMRs	chr4	146942306	146942367	Gm13140	NA
R1:R0 hypoDMRs	chr5	122669643	122669665	A8:A2 hypoDMRs	chr5	122669643	122669665	NA	P2rx7
R1:R0 hypoDMRs	chr6	4747266	4747315	A8:A2 hypoDMRs	chr6	4747278	4747356	Peg10	Peg10
R1:R0 hypoDMRs	chr6	4747266	4747315	A8:A2 hypoDMRs	chr6	4747278	4747356	Sgce	Peg10
R1:R0 hypoDMRs	chr6	4749136	4749205	A8:A2 hypoDMRs	chr6	4749136	4749158	Sgce	Peg10
R1:R0 hypoDMRs	chr6	4749136	4749205	A8:A2 hypoDMRs	chr6	4749136	4749158	Peg10	Peg10
R1:R0 hypoDMRs	chr6	57374732	57374840	A8:A2 hypoDMRs	chr6	57374763	57374852	NA	NA
R1:R0 hypoDMRs	chr6	125081761	125081784	A8:A2 hypoDMRs	chr6	125081752	125081784	2010008C14Rik	Lpar5
R1:R0 hypoDMRs	chr6	141633381	141633395	A8:A2 hypoDMRs	chr6	141633381	141633391	NA	Slco1b2
R1:R0 hypoDMRs	chr6	145441455	145441465	A8:A2 hypoDMRs	chr6	145441457	145441656	Gm15499	NA
R1:R0 hypoDMRs	chr7	127717200	127717302	A8:A2 hypoDMRs	chr7	127717198	127717239	NA	Ctf1
R1:R0 hypoDMRs	chr8	72495542	72495598	A8:A2 hypoDMRs	chr8	72495527	72495598	Slc35e1	Gm17435
R1:R0 hypoDMRs	chr8	72495542	72495598	A8:A2 hypoDMRs	chr8	72495527	72495598	Gm17435	Gm17435
R1:R0 hypoDMRs	chr8	109991495	109991586	A8:A2 hypoDMRs	chr8	109991544	109991586	Tat	Tat
R1:R0 hypoDMRs	chr9	65123796	65124095	A8:A2 hypoDMRs	chr9	65123869	65123892	NA	Igdcc4
R1:R0 hypoDMRs	chr9	103226836	103226959	A8:A2 hypoDMRs	chr9	103226760	103226959	NA	NA
R1:R0 hypoDMRs	chr9	106237538	106237649	A8:A2 hypoDMRs	chr9	106237538	106237649	NA	NA
R1:R0 hypoDMRs	chr9	111562868	111562888	A8:A2 hypoDMRs	chr9	111562868	111562888	Gm43236	NA
R1:R0 hypoDMRs	chrX	13072775	13072833	A8:A2 hypoDMRs	chrX	13072775	13072809	Usp9x	Usp9x
R1:R0 hypoDMRs	chrX	51018153	51018206	A8:A2 hypoDMRs	chrX	51018153	51018206	Rap2c	NA
R1:R0 hypoDMRs	chrX	85574049	85574095	A8:A2 hypoDMRs	chrX	85574054	85574095	Tab3	Tab3
R1:R0 hypoDMRs	chrX	106485564	106485604	A8:A2 hypoDMRs	chrX	106485564	106485604	Fndc3c1	NA
R1:R0 hypoDMRs	chrX	158043197	158043222	A8:A2 hypoDMRs	chrX	158043190	158043257	Cnksr2	NA
R1:R0 hypoDMRs	chrX	162761013	162761062	A8:A2 hypoDMRs	chrX	162761007	162761027	Rbbp7	Rbbp7
R1:R0 hypoDMRs	chrY	90761223	90761610	A8:A2 hypoDMRs	chrY	90761126	90761599	Gm21860	Mid1-ps1
R1:R0 hypoDMRs	chr1	37583966	37584097	A16:A2 hypoDMRs	chr1	37583960	37584099	NA	NA
R1:R0 hypoDMRs	chr1	63804003	63804302	A16:A2 hypoDMRs	chr1	63803917	63804331	NA	NA
R1:R0 hypoDMRs	chr10	69248733	69248850	A16:A2 hypoDMRs	chr10	69248671	69248850	NA	Rhobtb1
R1:R0 hypoDMRs	chr11	53466596	53466742	A16:A2 hypoDMRs	chr11	53466596	53466636	Gm12212	Shroom1
R1:R0 hypoDMRs	chr11	58999253	58999392	A16:A2 hypoDMRs	chr11	58999253	58999449	Gm10435	NA
R1:R0 hypoDMRs	chr11	79771861	79771904	A16:A2 hypoDMRs	chr11	79771876	79771917	NA	NA
R1:R0 hypoDMRs	chr13	3774092	3774108	A16:A2 hypoDMRs	chr13	3774092	3774108	NA	AC132239.1
R1:R0 hypoDMRs	chr13	45078979	45079038	A16:A2 hypoDMRs	chr13	45078879	45079038	Gm9817	Gm9817
R1:R0 hypoDMRs	chr13	45078979	45079038	A16:A2 hypoDMRs	chr13	45078879	45079038	Hsp25-ps1	Gm9817
R1:R0 hypoDMRs	chr13	97853068	97853084	A16:A2 hypoDMRs	chr13	97853068	97853084	NA	NA
R1:R0 hypoDMRs	chr14	5070529	5070770	A16:A2 hypoDMRs	chr14	5070529	5070770	Gm8281	NA
R1:R0 hypoDMRs	chr14	57098172	57098191	A16:A2 hypoDMRs	chr14	57098172	57098262	NA	NA
R1:R0 hypoDMRs	chr15	89523726	89523755	A16:A2 hypoDMRs	chr15	89523722	89523749	Gm15609	Shank3
R1:R0 hypoDMRs	chr15	100451467	100451532	A16:A2 hypoDMRs	chr15	100451384	100451532	n-R5s43	NA
R1:R0 hypoDMRs	chr16	31275103	31275175	A16:A2 hypoDMRs	chr16	31275103	31275175	Ppp1r2	NA
R1:R0 hypoDMRs	chr16	43539742	43539817	A16:A2 hypoDMRs	chr16	43539812	43539824	NA	Zbtb20
R1:R0 hypoDMRs	chr16	90690113	90690127	A16:A2 hypoDMRs	chr16	90690113	90690127	NA	NA
R1:R0 hypoDMRs	chr17	5949714	5949756	A16:A2 hypoDMRs	chr17	5949730	5949758	NA	Synj2
R1:R0 hypoDMRs	chr17	26275999	26276104	A16:A2 hypoDMRs	chr17	26275999	26276112	NA	Luc7l
R1:R0 hypoDMRs	chr17	34309739	34309951	A16:A2 hypoDMRs	chr17	34309833	34309887	Gm20513	H2-Eb1
R1:R0 hypoDMRs	chr17	54050298	54050324	A16:A2 hypoDMRs	chr17	54050308	54050328	NA	NA
R1:R0 hypoDMRs	chr19	4615435	4615635	A16:A2 hypoDMRs	chr19	4615551	4615603	Lrfn4	Pcx
R1:R0 hypoDMRs	chr2	119828296	119828652	A16:A2 hypoDMRs	chr2	119828557	119828583	NA	NA
R1:R0 hypoDMRs	chr2	120652186	120652196	A16:A2 hypoDMRs	chr2	120652194	120652204	NA	Stard9
R1:R0 hypoDMRs	chr2	152686809	152686980	A16:A2 hypoDMRs	chr2	152686872	152686971	Mcts2	H13
R1:R0 hypoDMRs	chr2	173633823	173633903	A16:A2 hypoDMRs	chr2	173633823	173634355	NA	NA
R1:R0 hypoDMRs	chr2	174299413	174299497	A16:A2 hypoDMRs	chr2	174299423	174299515	Nespas	Gnas
R1:R0 hypoDMRs	chr2	174328490	174328522	A16:A2 hypoDMRs	chr2	174328505	174328522	NA	Gnas
R1:R0 hypoDMRs	chr3	37769109	37769238	A16:A2 hypoDMRs	chr3	37769125	37769238	NA	NA
R1:R0 hypoDMRs	chr3	44080419	44080588	A16:A2 hypoDMRs	chr3	44080383	44080578	NA	NA
R1:R0 hypoDMRs	chr4	152848721	152848787	A16:A2 hypoDMRs	chr4	152848773	152848787	NA	NA
R1:R0 hypoDMRs	chr5	90925099	90925183	A16:A2 hypoDMRs	chr5	90925106	90925121	Mthfd2l	NA
R1:R0 hypoDMRs	chr5	90925099	90925183	A16:A2 hypoDMRs	chr5	90925106	90925121	Gm42530	NA
R1:R0 hypoDMRs	chr6	4747266	4747315	A16:A2 hypoDMRs	chr6	4747231	4747315	Peg10	Peg10
R1:R0 hypoDMRs	chr6	4747266	4747315	A16:A2 hypoDMRs	chr6	4747231	4747315	Sgce	Peg10
R1:R0 hypoDMRs	chr6	56035425	56035445	A16:A2 hypoDMRs	chr6	56035170	56035430	NA	NA
R1:R0 hypoDMRs	chr6	57518458	57518472	A16:A2 hypoDMRs	chr6	57518458	57518476	NA	Gm45193
R1:R0 hypoDMRs	chr6	119481143	119481208	A16:A2 hypoDMRs	chr6	119481143	119481177	Fbxl14	Fbxl14
R1:R0 hypoDMRs	chr6	141633381	141633395	A16:A2 hypoDMRs	chr6	141633381	141633387	NA	Slco1b2
R1:R0 hypoDMRs	chr7	127717200	127717302	A16:A2 hypoDMRs	chr7	127717200	127717232	NA	Ctf1
R1:R0 hypoDMRs	chr7	133760055	133760078	A16:A2 hypoDMRs	chr7	133760074	133760184	NA	NA
R1:R0 hypoDMRs	chr8	33853327	33853435	A16:A2 hypoDMRs	chr8	33853327	33853435	NA	NA
R1:R0 hypoDMRs	chr9	65123796	65124095	A16:A2 hypoDMRs	chr9	65123850	65123905	NA	Igdcc4
R1:R0 hypoDMRs	chr9	106237538	106237649	A16:A2 hypoDMRs	chr9	106237538	106237649	NA	NA
R1:R0 hypoDMRs	chr9	121128109	121128207	A16:A2 hypoDMRs	chr9	121128009	121128111	NA	NA
R1:R0 hypoDMRs	chr9	121914943	121915049	A16:A2 hypoDMRs	chr9	121914831	121915049	Cyp8b1	NA
R1:R0 hypoDMRs	chrX	7884327	7884402	A16:A2 hypoDMRs	chrX	7884376	7884402	Slc35a2	Slc35a2
R1:R0 hypoDMRs	chrX	38217106	38217114	A16:A2 hypoDMRs	chrX	38217106	38217120	NA	NA
R1:R0 hypoDMRs	chrX	50841686	50841763	A16:A2 hypoDMRs	chrX	50841740	50841763	Stk26	Stk26
R1:R0 hypoDMRs	chrX	52164849	52164896	A16:A2 hypoDMRs	chrX	52164887	52164966	Gpc4	NA
R1:R0 hypoDMRs	chrX	85574049	85574095	A16:A2 hypoDMRs	chrX	85574052	85574104	Tab3	Tab3
R1:R0 hypoDMRs	chrX	103481969	103482018	A16:A2 hypoDMRs	chrX	103481890	103482018	Xist	Tsix
R1:R0 hypoDMRs	chrX	103481969	103482018	A16:A2 hypoDMRs	chrX	103481890	103482018	Gm27520	Tsix
R1:R0 hypoDMRs	chrX	103481969	103482018	A16:A2 hypoDMRs	chrX	103481890	103482018	Gm14861	Tsix
R1:R0 hypoDMRs	chr11	98969585	98969615	A16:A8 hypoDMRs	chr11	98969594	98969624	NA	Rara
R1:R0 hypoDMRs	chr13	111769156	111769166	A16:A8 hypoDMRs	chr13	111769152	111769166	NA	NA
R1:R0 hypoDMRs	chr2	152686809	152686980	A16:A8 hypoDMRs	chr2	152686872	152686890	Mcts2	H13
R1:R0 hypoDMRs	chr5	118344080	118344103	A16:A8 hypoDMRs	chr5	118344080	118344152	NA	NA
R1:R0 hypoDMRs	chr7	37590520	37590530	A16:A8 hypoDMRs	chr7	37590520	37590532	NA	NA
R1:R0 hypoDMRs	chr7	133760055	133760078	A16:A8 hypoDMRs	chr7	133760076	133760238	NA	NA
R2:R0 hypoDMRs	chr10	43518359	43518701	A8:A2 hypoDMRs	chr10	43518588	43518701	AC163661.1	AC163661.1
R2:R0 hypoDMRs	chr10	43518359	43518701	A8:A2 hypoDMRs	chr10	43518588	43518701	Gm9803	AC163661.1
R2:R0 hypoDMRs	chr10	69248800	69248838	A8:A2 hypoDMRs	chr10	69248800	69248853	NA	Rhobtb1
R2:R0 hypoDMRs	chr10	80253695	80253779	A8:A2 hypoDMRs	chr10	80253695	80253731	NA	Ndufs7
R2:R0 hypoDMRs	chr10	99203725	99203827	A8:A2 hypoDMRs	chr10	99203757	99203811	NA	NA
R2:R0 hypoDMRs	chr11	6010143	6010351	A8:A2 hypoDMRs	chr11	6010143	6010244	NA	NA
R2:R0 hypoDMRs	chr11	12026378	12026580	A8:A2 hypoDMRs	chr11	12026411	12026514	NA	NA
R2:R0 hypoDMRs	chr11	22972053	22972113	A8:A2 hypoDMRs	chr11	22972092	22972128	Zrsr1	NA
R2:R0 hypoDMRs	chr11	53466587	53466779	A8:A2 hypoDMRs	chr11	53466607	53466720	Gm12212	Shroom1
R2:R0 hypoDMRs	chr11	112785058	112785142	A8:A2 hypoDMRs	chr11	112785058	112785290	BC006965	Sox9
R2:R0 hypoDMRs	chr11	112785058	112785142	A8:A2 hypoDMRs	chr11	112785058	112785290	Sox9	Sox9
R2:R0 hypoDMRs	chr11	115296359	115296411	A8:A2 hypoDMRs	chr11	115296191	115296411	Fads6	NA
R2:R0 hypoDMRs	chr13	45078879	45079038	A8:A2 hypoDMRs	chr13	45078879	45079016	Hsp25-ps1	Gm9817
R2:R0 hypoDMRs	chr13	45078879	45079038	A8:A2 hypoDMRs	chr13	45078879	45079016	Gm9817	Gm9817
R2:R0 hypoDMRs	chr13	94025046	94025096	A8:A2 hypoDMRs	chr13	94025046	94025096	NA	NA
R2:R0 hypoDMRs	chr13	95855148	95855166	A8:A2 hypoDMRs	chr13	95855152	95855166	NA	NA
R2:R0 hypoDMRs	chr14	57098109	57098179	A8:A2 hypoDMRs	chr14	57098172	57098191	NA	NA
R2:R0 hypoDMRs	chr14	63240842	63240930	A8:A2 hypoDMRs	chr14	63240828	63240867	NA	NA
R2:R0 hypoDMRs	chr14	75136830	75136877	A8:A2 hypoDMRs	chr14	75136830	75136894	Lrrc63	Lcp1
R2:R0 hypoDMRs	chr14	75136830	75136877	A8:A2 hypoDMRs	chr14	75136830	75136894	Gm15628	Lcp1
R2:R0 hypoDMRs	chr15	6925241	6925261	A8:A2 hypoDMRs	chr15	6925235	6925255	NA	NA
R2:R0 hypoDMRs	chr15	86102695	86102876	A8:A2 hypoDMRs	chr15	86102812	86102886	NA	Gramd4
R2:R0 hypoDMRs	chr15	89523715	89523777	A8:A2 hypoDMRs	chr15	89523715	89523755	Gm15609	Shank3
R2:R0 hypoDMRs	chr16	22918916	22918957	A8:A2 hypoDMRs	chr16	22918916	22918957	Fetub	Fetub
R2:R0 hypoDMRs	chr16	90674364	90674477	A8:A2 hypoDMRs	chr16	90674317	90674375	NA	NA
R2:R0 hypoDMRs	chr17	12741732	12741770	A8:A2 hypoDMRs	chr17	12741654	12741770	Airn	Airn
R2:R0 hypoDMRs	chr18	10051979	10052074	A8:A2 hypoDMRs	chr18	10051979	10052135	Usp14	NA
R2:R0 hypoDMRs	chr18	77044174	77044184	A8:A2 hypoDMRs	chr18	77044174	77044188	NA	NA
R2:R0 hypoDMRs	chr19	5406690	5406722	A8:A2 hypoDMRs	chr19	5406682	5406722	4930481A15Rik	NA
R2:R0 hypoDMRs	chr19	29049075	29049106	A8:A2 hypoDMRs	chr19	29049075	29049127	1700018L02Rik	NA
R2:R0 hypoDMRs	chr19	29049075	29049106	A8:A2 hypoDMRs	chr19	29049075	29049127	Ak3	NA
R2:R0 hypoDMRs	chr2	87583041	87583121	A8:A2 hypoDMRs	chr2	87583041	87583121	NA	NA
R2:R0 hypoDMRs	chr2	115474252	115474342	A8:A2 hypoDMRs	chr2	115474252	115474342	NA	NA
R2:R0 hypoDMRs	chr2	119828296	119828583	A8:A2 hypoDMRs	chr2	119828557	119828652	NA	NA
R2:R0 hypoDMRs	chr2	122770515	122770716	A8:A2 hypoDMRs	chr2	122770515	122770693	NA	Sqor
R2:R0 hypoDMRs	chr2	145825616	145825673	A8:A2 hypoDMRs	chr2	145825434	145825628	NA	Rin2
R2:R0 hypoDMRs	chr2	163547520	163547560	A8:A2 hypoDMRs	chr2	163547538	163547560	Hnf4aos	Hnf4a
R2:R0 hypoDMRs	chr2	173158207	173158248	A8:A2 hypoDMRs	chr2	173158207	173158248	NA	Pck1
R2:R0 hypoDMRs	chr2	173633644	173633903	A8:A2 hypoDMRs	chr2	173633812	173633903	NA	NA
R2:R0 hypoDMRs	chr3	148998483	148998543	A8:A2 hypoDMRs	chr3	148998500	148998543	Gm43572	Gm43573
R2:R0 hypoDMRs	chr4	14633336	14633429	A8:A2 hypoDMRs	chr4	14633336	14633359	NA	NA
R2:R0 hypoDMRs	chr4	35097334	35097386	A8:A2 hypoDMRs	chr4	35097358	35097463	NA	NA
R2:R0 hypoDMRs	chr4	43371762	43371834	A8:A2 hypoDMRs	chr4	43371762	43372046	NA	Atp8b5
R2:R0 hypoDMRs	chr4	126152984	126153139	A8:A2 hypoDMRs	chr4	126153105	126153139	NA	NA
R2:R0 hypoDMRs	chr4	134161729	134162185	A8:A2 hypoDMRs	chr4	134162088	134162185	NA	NA
R2:R0 hypoDMRs	chr5	52543562	52543617	A8:A2 hypoDMRs	chr5	52543562	52543617	Gm43686	NA
R2:R0 hypoDMRs	chr5	92365063	92365083	A8:A2 hypoDMRs	chr5	92364137	92365111	Cxcl11	Art3
R2:R0 hypoDMRs	chr5	92365063	92365083	A8:A2 hypoDMRs	chr5	92364137	92365111	Gm2673	Art3
R2:R0 hypoDMRs	chr5	92365063	92365083	A8:A2 hypoDMRs	chr5	92364137	92365111	Cxcl11	Gm2673
R2:R0 hypoDMRs	chr5	92365063	92365083	A8:A2 hypoDMRs	chr5	92364137	92365111	Gm2673	Gm2673
R2:R0 hypoDMRs	chr5	145218404	145218418	A8:A2 hypoDMRs	chr5	145218404	145218418	NA	Zkscan5
R2:R0 hypoDMRs	chr6	4747231	4747302	A8:A2 hypoDMRs	chr6	4747278	4747356	Sgce	NA
R2:R0 hypoDMRs	chr6	4747231	4747302	A8:A2 hypoDMRs	chr6	4747278	4747356	Peg10	NA
R2:R0 hypoDMRs	chr6	4748837	4749158	A8:A2 hypoDMRs	chr6	4749136	4749158	Sgce	Peg10
R2:R0 hypoDMRs	chr6	4748837	4749158	A8:A2 hypoDMRs	chr6	4749136	4749158	Peg10	Peg10
R2:R0 hypoDMRs	chr6	84134968	84135229	A8:A2 hypoDMRs	chr6	84135227	84135330	NA	Dysf
R2:R0 hypoDMRs	chr6	125081761	125081784	A8:A2 hypoDMRs	chr6	125081752	125081784	2010008C14Rik	Lpar5
R2:R0 hypoDMRs	chr6	145441455	145441656	A8:A2 hypoDMRs	chr6	145441457	145441656	Gm15499	NA
R2:R0 hypoDMRs	chr7	4507875	4508145	A8:A2 hypoDMRs	chr7	4508135	4508145	Ppp1r12c	NA
R2:R0 hypoDMRs	chr8	86593046	86593112	A8:A2 hypoDMRs	chr8	86593046	86593112	NA	NA
R2:R0 hypoDMRs	chr8	109991495	109991586	A8:A2 hypoDMRs	chr8	109991544	109991586	Tat	Tat
R2:R0 hypoDMRs	chr9	103226836	103226959	A8:A2 hypoDMRs	chr9	103226760	103226959	NA	NA
R2:R0 hypoDMRs	chrX	13072775	13072809	A8:A2 hypoDMRs	chrX	13072775	13072809	Usp9x	Usp9x
R2:R0 hypoDMRs	chrX	36329294	36329513	A8:A2 hypoDMRs	chrX	36329305	36329327	Lonrf3	Lonrf3
R2:R0 hypoDMRs	chrX	36989631	36989768	A8:A2 hypoDMRs	chrX	36989631	36989768	44445	NA
R2:R0 hypoDMRs	chrX	73228791	73228897	A8:A2 hypoDMRs	chrX	73228791	73228853	F8a	F8a
R2:R0 hypoDMRs	chrX	158043106	158043281	A8:A2 hypoDMRs	chrX	158043190	158043257	Cnksr2	NA
R2:R0 hypoDMRs	chrX	162159366	162159400	A8:A2 hypoDMRs	chrX	162159338	162159392	Nhs	NA
R2:R0 hypoDMRs	chrX	162761007	162761109	A8:A2 hypoDMRs	chrX	162761007	162761027	Rbbp7	Rbbp7
R2:R0 hypoDMRs	chrY	90761397	90761510	A8:A2 hypoDMRs	chrY	90761126	90761599	Gm21860	Mid1-ps1
R2:R0 hypoDMRs	chr1	63804003	63804310	A16:A2 hypoDMRs	chr1	63803917	63804331	NA	NA
R2:R0 hypoDMRs	chr1	135181983	135182050	A16:A2 hypoDMRs	chr1	135181983	135182050	NA	NA
R2:R0 hypoDMRs	chr10	43518359	43518701	A16:A2 hypoDMRs	chr10	43518359	43518612	AC163661.1	AC163661.1
R2:R0 hypoDMRs	chr10	43518359	43518701	A16:A2 hypoDMRs	chr10	43518359	43518612	Gm9803	AC163661.1
R2:R0 hypoDMRs	chr10	69248800	69248838	A16:A2 hypoDMRs	chr10	69248671	69248850	NA	Rhobtb1
R2:R0 hypoDMRs	chr11	53466587	53466779	A16:A2 hypoDMRs	chr11	53466596	53466636	Gm12212	Shroom1
R2:R0 hypoDMRs	chr11	79771876	79771917	A16:A2 hypoDMRs	chr11	79771876	79771917	NA	NA
R2:R0 hypoDMRs	chr11	115183940	115184027	A16:A2 hypoDMRs	chr11	115183940	115184401	Tmem104	NA
R2:R0 hypoDMRs	chr11	120687020	120687082	A16:A2 hypoDMRs	chr11	120687049	120687082	NA	Aspscr1
R2:R0 hypoDMRs	chr11	121544229	121544278	A16:A2 hypoDMRs	chr11	121544276	121544376	NA	Tbcd
R2:R0 hypoDMRs	chr12	104584558	104584582	A16:A2 hypoDMRs	chr12	104584561	104584598	NA	NA
R2:R0 hypoDMRs	chr13	45078879	45079038	A16:A2 hypoDMRs	chr13	45078879	45079038	Gm9817	Gm9817
R2:R0 hypoDMRs	chr13	45078879	45079038	A16:A2 hypoDMRs	chr13	45078879	45079038	Hsp25-ps1	Gm9817
R2:R0 hypoDMRs	chr14	25509866	25509897	A16:A2 hypoDMRs	chr14	25509834	25509868	NA	Zmiz1
R2:R0 hypoDMRs	chr14	57098109	57098179	A16:A2 hypoDMRs	chr14	57098172	57098262	NA	NA
R2:R0 hypoDMRs	chr15	8280206	8280357	A16:A2 hypoDMRs	chr15	8280206	8280239	NA	NA
R2:R0 hypoDMRs	chr15	78513093	78513147	A16:A2 hypoDMRs	chr15	78513093	78513178	NA	NA
R2:R0 hypoDMRs	chr15	86102695	86102876	A16:A2 hypoDMRs	chr15	86102805	86102814	NA	Gramd4
R2:R0 hypoDMRs	chr15	89523715	89523777	A16:A2 hypoDMRs	chr15	89523722	89523749	Gm15609	Shank3
R2:R0 hypoDMRs	chr15	97164817	97164861	A16:A2 hypoDMRs	chr15	97164817	97164932	NA	NA
R2:R0 hypoDMRs	chr15	100451467	100451532	A16:A2 hypoDMRs	chr15	100451384	100451532	n-R5s43	NA
R2:R0 hypoDMRs	chr17	27965489	27965661	A16:A2 hypoDMRs	chr17	27965497	27965597	Gm15597	Anks1
R2:R0 hypoDMRs	chr17	83043303	83043321	A16:A2 hypoDMRs	chr17	83043261	83043305	NA	NA
R2:R0 hypoDMRs	chr18	6986073	6986099	A16:A2 hypoDMRs	chr18	6986091	6986097	NA	NA
R2:R0 hypoDMRs	chr18	50138671	50138697	A16:A2 hypoDMRs	chr18	50138612	50138697	NA	Hsd17b4
R2:R0 hypoDMRs	chr18	65278430	65278507	A16:A2 hypoDMRs	chr18	65278497	65278507	NA	NA
R2:R0 hypoDMRs	chr19	29049075	29049106	A16:A2 hypoDMRs	chr19	29048977	29049120	Ak3	NA
R2:R0 hypoDMRs	chr19	29049075	29049106	A16:A2 hypoDMRs	chr19	29048977	29049120	1700018L02Rik	NA
R2:R0 hypoDMRs	chr19	57257897	57258126	A16:A2 hypoDMRs	chr19	57258046	57258126	NA	NA
R2:R0 hypoDMRs	chr2	28536079	28536107	A16:A2 hypoDMRs	chr2	28536087	28536107	NA	Ralgds
R2:R0 hypoDMRs	chr2	114812170	114812247	A16:A2 hypoDMRs	chr2	114812170	114812247	NA	NA
R2:R0 hypoDMRs	chr2	119828296	119828583	A16:A2 hypoDMRs	chr2	119828557	119828583	NA	NA
R2:R0 hypoDMRs	chr2	145825616	145825673	A16:A2 hypoDMRs	chr2	145825434	145825696	NA	Rin2
R2:R0 hypoDMRs	chr2	152686785	152686980	A16:A2 hypoDMRs	chr2	152686872	152686971	Mcts2	H13
R2:R0 hypoDMRs	chr2	173633644	173633903	A16:A2 hypoDMRs	chr2	173633823	173634355	NA	NA
R2:R0 hypoDMRs	chr2	174328484	174328536	A16:A2 hypoDMRs	chr2	174328505	174328522	NA	Gnas
R2:R0 hypoDMRs	chr3	44080337	44080660	A16:A2 hypoDMRs	chr3	44080383	44080578	NA	NA
R2:R0 hypoDMRs	chr3	148998483	148998543	A16:A2 hypoDMRs	chr3	148998483	148998543	Gm43572	Gm43573
R2:R0 hypoDMRs	chr4	43371762	43371834	A16:A2 hypoDMRs	chr4	43371792	43372046	NA	Atp8b5
R2:R0 hypoDMRs	chr4	45482511	45482534	A16:A2 hypoDMRs	chr4	45482507	45482534	NA	NA
R2:R0 hypoDMRs	chr4	149951388	149951429	A16:A2 hypoDMRs	chr4	149951388	149951465	NA	NA
R2:R0 hypoDMRs	chr4	149999859	150000073	A16:A2 hypoDMRs	chr4	149999859	149999992	NA	NA
R2:R0 hypoDMRs	chr4	152848753	152848787	A16:A2 hypoDMRs	chr4	152848773	152848787	NA	NA
R2:R0 hypoDMRs	chr5	90925119	90925183	A16:A2 hypoDMRs	chr5	90925106	90925121	Gm42530	NA
R2:R0 hypoDMRs	chr5	90925119	90925183	A16:A2 hypoDMRs	chr5	90925106	90925121	Mthfd2l	NA
R2:R0 hypoDMRs	chr5	92365063	92365083	A16:A2 hypoDMRs	chr5	92364137	92365146	Cxcl11	Gm2673
R2:R0 hypoDMRs	chr5	92365063	92365083	A16:A2 hypoDMRs	chr5	92364137	92365146	Gm2673	Art3
R2:R0 hypoDMRs	chr5	92365063	92365083	A16:A2 hypoDMRs	chr5	92364137	92365146	Gm2673	Gm2673
R2:R0 hypoDMRs	chr5	92365063	92365083	A16:A2 hypoDMRs	chr5	92364137	92365146	Cxcl11	Art3
R2:R0 hypoDMRs	chr5	137648675	137648849	A16:A2 hypoDMRs	chr5	137648413	137648815	Irs3	NA
R2:R0 hypoDMRs	chr5	145218404	145218418	A16:A2 hypoDMRs	chr5	145218404	145218438	NA	Zkscan5
R2:R0 hypoDMRs	chr6	4747231	4747302	A16:A2 hypoDMRs	chr6	4747231	4747315	Sgce	NA
R2:R0 hypoDMRs	chr6	4747231	4747302	A16:A2 hypoDMRs	chr6	4747231	4747315	Peg10	NA
R2:R0 hypoDMRs	chr6	72198638	72198746	A16:A2 hypoDMRs	chr6	72198638	72198693	NA	NA
R2:R0 hypoDMRs	chr6	84134968	84135229	A16:A2 hypoDMRs	chr6	84135102	84135906	NA	Dysf
R2:R0 hypoDMRs	chr8	35347943	35347978	A16:A2 hypoDMRs	chr8	35347943	35348011	NA	NA
R2:R0 hypoDMRs	chr9	50505968	50506146	A16:A2 hypoDMRs	chr9	50505968	50506146	Plet1os	NA
R2:R0 hypoDMRs	chr9	121128029	121128065	A16:A2 hypoDMRs	chr9	121128009	121128111	NA	NA
R2:R0 hypoDMRs	chrX	7884327	7884402	A16:A2 hypoDMRs	chrX	7884376	7884402	Slc35a2	Slc35a2
R2:R0 hypoDMRs	chrX	36329294	36329513	A16:A2 hypoDMRs	chrX	36329305	36329346	Lonrf3	Lonrf3
R2:R0 hypoDMRs	chrX	36989631	36989768	A16:A2 hypoDMRs	chrX	36989631	36989768	44445	NA
R2:R0 hypoDMRs	chrX	52164878	52164896	A16:A2 hypoDMRs	chrX	52164887	52164966	Gpc4	NA
R2:R0 hypoDMRs	chrX	73228791	73228897	A16:A2 hypoDMRs	chrX	73228791	73228897	F8a	F8a
R2:R0 hypoDMRs	chrX	94122850	94122901	A16:A2 hypoDMRs	chrX	94122850	94122901	Zfx	NA
R2:R0 hypoDMRs	chrX	139870977	139871050	A16:A2 hypoDMRs	chrX	139870975	139870999	Morc4	NA
R2:R0 hypoDMRs	chrX	159988440	159988499	A16:A2 hypoDMRs	chrX	159988497	159988595	Map3k15	Map3k15
R2:R0 hypoDMRs	chr2	152686785	152686980	A16:A8 hypoDMRs	chr2	152686872	152686890	Mcts2	H13
R2:R0 hypoDMRs	chr6	84134968	84135229	A16:A8 hypoDMRs	chr6	84134879	84135232	NA	Dysf
R2:R0 hypoDMRs	chr8	84784233	84784367	A16:A8 hypoDMRs	chr8	84784357	84784407	NA	NA
R4:R0 hypoDMRs	chr10	69248733	69248806	A8:A2 hypoDMRs	chr10	69248800	69248853	NA	Rhobtb1
R4:R0 hypoDMRs	chr11	6010143	6010225	A8:A2 hypoDMRs	chr11	6010143	6010244	NA	NA
R4:R0 hypoDMRs	chr11	12026398	12026442	A8:A2 hypoDMRs	chr11	12026411	12026514	NA	NA
R4:R0 hypoDMRs	chr11	53466596	53466730	A8:A2 hypoDMRs	chr11	53466607	53466720	Gm12212	Shroom1
R4:R0 hypoDMRs	chr11	112784971	112785177	A8:A2 hypoDMRs	chr11	112785058	112785290	Sox9	Sox9
R4:R0 hypoDMRs	chr11	112784971	112785177	A8:A2 hypoDMRs	chr11	112785058	112785290	BC006965	Sox9
R4:R0 hypoDMRs	chr11	115296391	115296405	A8:A2 hypoDMRs	chr11	115296191	115296411	Fads6	NA
R4:R0 hypoDMRs	chr13	56679207	56679345	A8:A2 hypoDMRs	chr13	56679207	56679345	NA	NA
R4:R0 hypoDMRs	chr13	97852969	97853084	A8:A2 hypoDMRs	chr13	97853068	97853084	NA	NA
R4:R0 hypoDMRs	chr13	118437221	118437342	A8:A2 hypoDMRs	chr13	118437221	118437342	NA	NA
R4:R0 hypoDMRs	chr14	63240842	63240867	A8:A2 hypoDMRs	chr14	63240828	63240867	NA	NA
R4:R0 hypoDMRs	chr14	75136830	75136877	A8:A2 hypoDMRs	chr14	75136830	75136894	Lrrc63	Lcp1
R4:R0 hypoDMRs	chr14	75136830	75136877	A8:A2 hypoDMRs	chr14	75136830	75136894	Gm15628	Lcp1
R4:R0 hypoDMRs	chr15	17429107	17429293	A8:A2 hypoDMRs	chr15	17429107	17429328	NA	NA
R4:R0 hypoDMRs	chr15	85660889	85660914	A8:A2 hypoDMRs	chr15	85660889	85660914	NA	NA
R4:R0 hypoDMRs	chr15	89523715	89523751	A8:A2 hypoDMRs	chr15	89523715	89523755	Gm15609	Shank3
R4:R0 hypoDMRs	chr15	93461108	93461122	A8:A2 hypoDMRs	chr15	93461108	93461122	NA	Pphln1
R4:R0 hypoDMRs	chr18	10051979	10052104	A8:A2 hypoDMRs	chr18	10051979	10052135	Usp14	NA
R4:R0 hypoDMRs	chr18	11772811	11772864	A8:A2 hypoDMRs	chr18	11772811	11772916	NA	NA
R4:R0 hypoDMRs	chr19	4065325	4065377	A8:A2 hypoDMRs	chr19	4065323	4065467	Gstp3	NA
R4:R0 hypoDMRs	chr19	26812169	26812218	A8:A2 hypoDMRs	chr19	26812169	26812218	NA	NA
R4:R0 hypoDMRs	chr2	97290047	97290071	A8:A2 hypoDMRs	chr2	97290047	97290071	NA	Lrrc4c
R4:R0 hypoDMRs	chr2	119828557	119828583	A8:A2 hypoDMRs	chr2	119828557	119828652	NA	NA
R4:R0 hypoDMRs	chr2	120652186	120652212	A8:A2 hypoDMRs	chr2	120652186	120652212	NA	Stard9
R4:R0 hypoDMRs	chr2	120868117	120868149	A8:A2 hypoDMRs	chr2	120868117	120868139	NA	NA
R4:R0 hypoDMRs	chr2	173044784	173044886	A8:A2 hypoDMRs	chr2	173044784	173045083	NA	NA
R4:R0 hypoDMRs	chr2	173158207	173158236	A8:A2 hypoDMRs	chr2	173158207	173158248	NA	Pck1
R4:R0 hypoDMRs	chr2	173633812	173633876	A8:A2 hypoDMRs	chr2	173633812	173633903	NA	NA
R4:R0 hypoDMRs	chr2	174296053	174296090	A8:A2 hypoDMRs	chr2	174296053	174296097	Nespas	Gnas
R4:R0 hypoDMRs	chr2	174296053	174296090	A8:A2 hypoDMRs	chr2	174296053	174296097	Gm27849	Gnas
R4:R0 hypoDMRs	chr2	174296053	174296090	A8:A2 hypoDMRs	chr2	174296053	174296097	Gm27869	Gnas
R4:R0 hypoDMRs	chr3	154133753	154133761	A8:A2 hypoDMRs	chr3	154133753	154133761	Gm3076	Slc44a5
R4:R0 hypoDMRs	chr3	154133753	154133761	A8:A2 hypoDMRs	chr3	154133753	154133761	Gm42541	Slc44a5
R4:R0 hypoDMRs	chr4	134162088	134162430	A8:A2 hypoDMRs	chr4	134162088	134162185	NA	NA
R4:R0 hypoDMRs	chr6	4749136	4749158	A8:A2 hypoDMRs	chr6	4749136	4749158	Peg10	Peg10
R4:R0 hypoDMRs	chr6	4749136	4749158	A8:A2 hypoDMRs	chr6	4749136	4749158	Sgce	Peg10
R4:R0 hypoDMRs	chr6	57512586	57512616	A8:A2 hypoDMRs	chr6	57512608	57512640	NA	Gm45193
R4:R0 hypoDMRs	chr6	100232214	100232328	A8:A2 hypoDMRs	chr6	100232214	100232328	NA	NA
R4:R0 hypoDMRs	chr6	106315343	106315526	A8:A2 hypoDMRs	chr6	106315343	106315478	NA	Cntn4
R4:R0 hypoDMRs	chr6	141633381	141633395	A8:A2 hypoDMRs	chr6	141633381	141633391	NA	Slco1b2
R4:R0 hypoDMRs	chr6	145441455	145441463	A8:A2 hypoDMRs	chr6	145441457	145441656	Gm15499	NA
R4:R0 hypoDMRs	chr7	4508063	4508137	A8:A2 hypoDMRs	chr7	4508135	4508145	Ppp1r12c	NA
R4:R0 hypoDMRs	chr7	45570295	45570336	A8:A2 hypoDMRs	chr7	45570306	45570371	Bcat2	Bcat2
R4:R0 hypoDMRs	chr7	127717200	127717248	A8:A2 hypoDMRs	chr7	127717198	127717239	NA	Ctf1
R4:R0 hypoDMRs	chr8	75743105	75743212	A8:A2 hypoDMRs	chr8	75743170	75743234	NA	Iqcm
R4:R0 hypoDMRs	chr8	109991495	109991571	A8:A2 hypoDMRs	chr8	109991544	109991586	Tat	Tat
R4:R0 hypoDMRs	chr9	77933420	77933473	A8:A2 hypoDMRs	chr9	77933402	77933473	NA	Elovl5
R4:R0 hypoDMRs	chr9	103226836	103226959	A8:A2 hypoDMRs	chr9	103226760	103226959	NA	NA
R4:R0 hypoDMRs	chrX	13072775	13072884	A8:A2 hypoDMRs	chrX	13072775	13072809	Usp9x	Usp9x
R4:R0 hypoDMRs	chrX	36329294	36329346	A8:A2 hypoDMRs	chrX	36329305	36329327	Lonrf3	Lonrf3
R4:R0 hypoDMRs	chrX	36989631	36989768	A8:A2 hypoDMRs	chrX	36989631	36989768	44445	NA
R4:R0 hypoDMRs	chrX	51018153	51018206	A8:A2 hypoDMRs	chrX	51018153	51018206	Rap2c	NA
R4:R0 hypoDMRs	chrX	73228791	73228853	A8:A2 hypoDMRs	chrX	73228791	73228853	F8a	F8a
R4:R0 hypoDMRs	chrX	85574049	85574095	A8:A2 hypoDMRs	chrX	85574054	85574095	Tab3	Tab3
R4:R0 hypoDMRs	chrX	111895032	111895075	A8:A2 hypoDMRs	chrX	111895056	111895117	NA	Gm45194
R4:R0 hypoDMRs	chrX	158043190	158043237	A8:A2 hypoDMRs	chrX	158043190	158043257	Cnksr2	NA
R4:R0 hypoDMRs	chrY	90761397	90761441	A8:A2 hypoDMRs	chrY	90761126	90761599	Gm21860	Mid1-ps1
R4:R0 hypoDMRs	chr1	91370244	91370281	A16:A2 hypoDMRs	chr1	91370162	91370248	NA	Erfe
R4:R0 hypoDMRs	chr1	135797442	135797450	A16:A2 hypoDMRs	chr1	135797446	135797452	NA	Tnni1
R4:R0 hypoDMRs	chr10	69248733	69248806	A16:A2 hypoDMRs	chr10	69248671	69248850	NA	Rhobtb1
R4:R0 hypoDMRs	chr11	53466596	53466730	A16:A2 hypoDMRs	chr11	53466596	53466636	Gm12212	Shroom1
R4:R0 hypoDMRs	chr11	120009982	120010008	A16:A2 hypoDMRs	chr11	120009383	120010141	Mir3065	NA
R4:R0 hypoDMRs	chr13	97852969	97853084	A16:A2 hypoDMRs	chr13	97853068	97853084	NA	NA
R4:R0 hypoDMRs	chr14	47718383	47718389	A16:A2 hypoDMRs	chr14	47718383	47718389	NA	Ktn1
R4:R0 hypoDMRs	chr15	8280206	8280303	A16:A2 hypoDMRs	chr15	8280206	8280239	NA	NA
R4:R0 hypoDMRs	chr15	89523715	89523751	A16:A2 hypoDMRs	chr15	89523722	89523749	Gm15609	Shank3
R4:R0 hypoDMRs	chr15	99101475	99101506	A16:A2 hypoDMRs	chr15	99101475	99101515	NA	Dnajc22
R4:R0 hypoDMRs	chr16	31275103	31275175	A16:A2 hypoDMRs	chr16	31275103	31275175	Ppp1r2	NA
R4:R0 hypoDMRs	chr17	5949746	5949758	A16:A2 hypoDMRs	chr17	5949730	5949758	NA	Synj2
R4:R0 hypoDMRs	chr17	26276015	26276048	A16:A2 hypoDMRs	chr17	26275999	26276112	NA	Luc7l
R4:R0 hypoDMRs	chr18	65278430	65278507	A16:A2 hypoDMRs	chr18	65278497	65278507	NA	NA
R4:R0 hypoDMRs	chr19	4615447	4615603	A16:A2 hypoDMRs	chr19	4615551	4615603	Lrfn4	Pcx
R4:R0 hypoDMRs	chr2	119828557	119828583	A16:A2 hypoDMRs	chr2	119828557	119828583	NA	NA
R4:R0 hypoDMRs	chr2	120652186	120652212	A16:A2 hypoDMRs	chr2	120652194	120652204	NA	Stard9
R4:R0 hypoDMRs	chr2	173633812	173633876	A16:A2 hypoDMRs	chr2	173633823	173634355	NA	NA
R4:R0 hypoDMRs	chr2	174299463	174299515	A16:A2 hypoDMRs	chr2	174299423	174299515	Nespas	Gnas
R4:R0 hypoDMRs	chr2	174328505	174328522	A16:A2 hypoDMRs	chr2	174328505	174328522	NA	Gnas
R4:R0 hypoDMRs	chr3	44080419	44080578	A16:A2 hypoDMRs	chr3	44080383	44080578	NA	NA
R4:R0 hypoDMRs	chr3	93554119	93554140	A16:A2 hypoDMRs	chr3	93554119	93554140	S100a10	NA
R4:R0 hypoDMRs	chr4	134163988	134164040	A16:A2 hypoDMRs	chr4	134163767	134164009	NA	NA
R4:R0 hypoDMRs	chr6	55252233	55252569	A16:A2 hypoDMRs	chr6	55252233	55252569	NA	Mindy4
R4:R0 hypoDMRs	chr6	55373577	55373772	A16:A2 hypoDMRs	chr6	55373630	55373772	Ghrhr	NA
R4:R0 hypoDMRs	chr6	56035170	56035445	A16:A2 hypoDMRs	chr6	56035170	56035430	NA	NA
R4:R0 hypoDMRs	chr6	56621118	56621252	A16:A2 hypoDMRs	chr6	56621192	56621252	NA	NA
R4:R0 hypoDMRs	chr6	57512586	57512616	A16:A2 hypoDMRs	chr6	57512586	57512616	NA	Gm45193
R4:R0 hypoDMRs	chr6	57518458	57518476	A16:A2 hypoDMRs	chr6	57518458	57518476	NA	Gm45193
R4:R0 hypoDMRs	chr6	141633381	141633395	A16:A2 hypoDMRs	chr6	141633381	141633387	NA	Slco1b2
R4:R0 hypoDMRs	chr7	45570295	45570336	A16:A2 hypoDMRs	chr7	45570295	45570336	Bcat2	Bcat2
R4:R0 hypoDMRs	chr7	127717200	127717248	A16:A2 hypoDMRs	chr7	127717200	127717232	NA	Ctf1
R4:R0 hypoDMRs	chr8	109994674	109994821	A16:A2 hypoDMRs	chr8	109994706	109994842	NA	Tat
R4:R0 hypoDMRs	chr8	119892955	119892998	A16:A2 hypoDMRs	chr8	119892955	119892998	NA	NA
R4:R0 hypoDMRs	chr9	46270414	46270585	A16:A2 hypoDMRs	chr9	46270414	46270585	Zpr1	Apoa5
R4:R0 hypoDMRs	chr9	46270414	46270585	A16:A2 hypoDMRs	chr9	46270414	46270585	Apoa5	Apoa5
R4:R0 hypoDMRs	chr9	46270414	46270585	A16:A2 hypoDMRs	chr9	46270414	46270585	AC164105.2	Apoa5
R4:R0 hypoDMRs	chrX	7884327	7884402	A16:A2 hypoDMRs	chrX	7884376	7884402	Slc35a2	Slc35a2
R4:R0 hypoDMRs	chrX	36329294	36329346	A16:A2 hypoDMRs	chrX	36329305	36329346	Lonrf3	Lonrf3
R4:R0 hypoDMRs	chrX	36989631	36989768	A16:A2 hypoDMRs	chrX	36989631	36989768	44445	NA
R4:R0 hypoDMRs	chrX	38217106	38217120	A16:A2 hypoDMRs	chrX	38217106	38217120	NA	NA
R4:R0 hypoDMRs	chrX	50841686	50841763	A16:A2 hypoDMRs	chrX	50841740	50841763	Stk26	Stk26
R4:R0 hypoDMRs	chrX	52164878	52164960	A16:A2 hypoDMRs	chrX	52164887	52164966	Gpc4	NA
R4:R0 hypoDMRs	chrX	73228791	73228853	A16:A2 hypoDMRs	chrX	73228791	73228897	F8a	F8a
R4:R0 hypoDMRs	chrX	85574049	85574095	A16:A2 hypoDMRs	chrX	85574052	85574104	Tab3	Tab3
R4:R0 hypoDMRs	chrX	99975554	99975656	A16:A2 hypoDMRs	chrX	99975554	99975656	Eda	Eda
R4:R0 hypoDMRs	chrX	103481951	103481971	A16:A2 hypoDMRs	chrX	103481890	103482018	Xist	Tsix
R4:R0 hypoDMRs	chrX	103481951	103481971	A16:A2 hypoDMRs	chrX	103481890	103482018	Gm27520	Tsix
R4:R0 hypoDMRs	chrX	103481951	103481971	A16:A2 hypoDMRs	chrX	103481890	103482018	Gm14861	Tsix
R4:R0 hypoDMRs	chrX	142633233	142633250	A16:A2 hypoDMRs	chrX	142633233	142633250	Gm5763	NA
R4:R0 hypoDMRs	chrX	147553969	147554030	A16:A2 hypoDMRs	chrX	147553969	147554030	Lrch2	NA
R4:R0 hypoDMRs	chr1	135797442	135797450	A16:A8 hypoDMRs	chr1	135797446	135797452	NA	Tnni1
R4:R0 hypoDMRs	chr15	99101475	99101506	A16:A8 hypoDMRs	chr15	99101475	99101535	NA	Dnajc22
R4:R0 hypoDMRs	chr6	84134978	84135101	A16:A8 hypoDMRs	chr6	84134879	84135232	NA	Dysf
R4:R0 hypoDMRs	chr8	84784365	84784437	A16:A8 hypoDMRs	chr8	84784357	84784407	NA	NA

## Sheet: sync hyperDMRs map
regeneration	chr	start	end	aging	chr	start	end	TSS7k3k mapped	GB mapped
R1:R0 hyperDMRs	chr1	9906627	9906649	A8:A2 hyperDMRs	chr1	9906627	9906649	Mcmdc2	NA
R1:R0 hyperDMRs	chr1	52869281	52869289	A8:A2 hyperDMRs	chr1	52869281	52869289	NA	Hibch
R1:R0 hyperDMRs	chr1	118144744	118144921	A8:A2 hyperDMRs	chr1	118144744	118144921	NA	NA
R1:R0 hyperDMRs	chr10	25458647	25458764	A8:A2 hyperDMRs	chr10	25458647	25458764	NA	Epb41l2
R1:R0 hyperDMRs	chr10	35521401	35521457	A8:A2 hyperDMRs	chr10	35521401	35521457	NA	NA
R1:R0 hyperDMRs	chr10	95506395	95506427	A8:A2 hyperDMRs	chr10	95506395	95506465	Mrpl42	NA
R1:R0 hyperDMRs	chr11	66620462	66620758	A8:A2 hyperDMRs	chr11	66620462	66620536	NA	NA
R1:R0 hyperDMRs	chr11	98768445	98768483	A8:A2 hyperDMRs	chr11	98768227	98768493	NA	Thra
R1:R0 hyperDMRs	chr12	76324852	76324874	A8:A2 hyperDMRs	chr12	76324852	76324908	Akap5	NA
R1:R0 hyperDMRs	chr12	87177280	87177288	A8:A2 hyperDMRs	chr12	87177280	87177288	NA	NA
R1:R0 hyperDMRs	chr13	6674456	6674542	A8:A2 hyperDMRs	chr13	6674456	6674542	AC173481.1	NA
R1:R0 hyperDMRs	chr14	41451802	41451814	A8:A2 hyperDMRs	chr14	41451798	41451814	Gm7954	NA
R1:R0 hyperDMRs	chr14	72057301	72057491	A8:A2 hyperDMRs	chr14	72057301	72057491	NA	NA
R1:R0 hyperDMRs	chr15	37176341	37176487	A8:A2 hyperDMRs	chr15	37176174	37176487	AC114008.2	NA
R1:R0 hyperDMRs	chr15	79828706	79828923	A8:A2 hyperDMRs	chr15	79828829	79828923	NA	NA
R1:R0 hyperDMRs	chr16	3362583	3362785	A8:A2 hyperDMRs	chr16	3362583	3362785	NA	NA
R1:R0 hyperDMRs	chr16	29967623	29967637	A8:A2 hyperDMRs	chr16	29967627	29967641	Gm1968	NA
R1:R0 hyperDMRs	chr17	43606477	43606485	A8:A2 hyperDMRs	chr17	43606477	43606485	NA	Pla2g7
R1:R0 hyperDMRs	chr17	45862619	45862625	A8:A2 hyperDMRs	chr17	45862619	45862625	NA	NA
R1:R0 hyperDMRs	chr17	72956335	72956361	A8:A2 hyperDMRs	chr17	72956335	72956361	NA	NA
R1:R0 hyperDMRs	chr18	14627606	14627723	A8:A2 hyperDMRs	chr18	14627606	14627723	NA	NA
R1:R0 hyperDMRs	chr2	32646919	32646970	A8:A2 hyperDMRs	chr2	32646919	32646970	Mir1954	Eng
R1:R0 hyperDMRs	chr2	32646919	32646970	A8:A2 hyperDMRs	chr2	32646919	32646970	Eng	Eng
R1:R0 hyperDMRs	chr2	38672310	38672519	A8:A2 hyperDMRs	chr2	38672504	38672590	Adgrd2-ps	Adgrd2-ps
R1:R0 hyperDMRs	chr2	38672310	38672519	A8:A2 hyperDMRs	chr2	38672504	38672590	Gm13587	Adgrd2-ps
R1:R0 hyperDMRs	chr2	46296784	46296861	A8:A2 hyperDMRs	chr2	46296784	46296861	NA	NA
R1:R0 hyperDMRs	chr3	11141517	11141537	A8:A2 hyperDMRs	chr3	11141517	11141545	NA	NA
R1:R0 hyperDMRs	chr3	30839197	30839207	A8:A2 hyperDMRs	chr3	30839197	30839205	NA	NA
R1:R0 hyperDMRs	chr3	141211770	141211841	A8:A2 hyperDMRs	chr3	141211770	141211841	Pdha2	NA
R1:R0 hyperDMRs	chr4	32306142	32306152	A8:A2 hyperDMRs	chr4	32306138	32306152	NA	Bach2
R1:R0 hyperDMRs	chr4	50862220	50862505	A8:A2 hyperDMRs	chr4	50862496	50862543	NA	NA
R1:R0 hyperDMRs	chr4	54447502	54447561	A8:A2 hyperDMRs	chr4	54447249	54447561	NA	NA
R1:R0 hyperDMRs	chr5	35444736	35444750	A8:A2 hyperDMRs	chr5	35444736	35444750	NA	NA
R1:R0 hyperDMRs	chr6	90309426	90309478	A8:A2 hyperDMRs	chr6	90309413	90309499	NA	NA
R1:R0 hyperDMRs	chr6	94005921	94005980	A8:A2 hyperDMRs	chr6	94005921	94005980	NA	NA
R1:R0 hyperDMRs	chr6	128542045	128542098	A8:A2 hyperDMRs	chr6	128542045	128542098	NA	NA
R1:R0 hyperDMRs	chr6	145486231	145486400	A8:A2 hyperDMRs	chr6	145486021	145486370	NA	NA
R1:R0 hyperDMRs	chr7	29965360	29965464	A8:A2 hyperDMRs	chr7	29965402	29965551	Gm10169	C230062I16Rik
R1:R0 hyperDMRs	chr8	22351065	22351191	A8:A2 hyperDMRs	chr8	22351106	22351191	NA	Tpte
R1:R0 hyperDMRs	chr9	43882844	43882932	A8:A2 hyperDMRs	chr9	43882898	43882932	NA	NA
R1:R0 hyperDMRs	chr9	78567504	78567590	A8:A2 hyperDMRs	chr9	78567504	78567590	NA	NA
R1:R0 hyperDMRs	chr9	82681213	82681239	A8:A2 hyperDMRs	chr9	82681225	82681337	NA	NA
R1:R0 hyperDMRs	chr9	110916174	110916186	A8:A2 hyperDMRs	chr9	110916178	110916186	Fam240a	NA
R1:R0 hyperDMRs	chrX	8074335	8074346	A8:A2 hyperDMRs	chrX	8074292	8074335	Suv39h1	Gm14820
R1:R0 hyperDMRs	chrX	140598660	140598677	A8:A2 hyperDMRs	chrX	140598665	140598702	Tsc22d3	NA
R1:R0 hyperDMRs	chr1	94729569	94729595	A16:A2 hyperDMRs	chr1	94729588	94729606	NA	NA
R1:R0 hyperDMRs	chr1	129394402	129394683	A16:A2 hyperDMRs	chr1	129394250	129394683	NA	Thsd7b
R1:R0 hyperDMRs	chr1	133159845	133159857	A16:A2 hyperDMRs	chr1	133159840	133159882	Plekha6	NA
R1:R0 hyperDMRs	chr10	79921962	79921988	A16:A2 hyperDMRs	chr10	79921939	79922109	Arid3a	Kiss1r
R1:R0 hyperDMRs	chr10	79921962	79921988	A16:A2 hyperDMRs	chr10	79921939	79922109	R3hdm4	Kiss1r
R1:R0 hyperDMRs	chr10	95506395	95506427	A16:A2 hyperDMRs	chr10	95506395	95506427	Mrpl42	NA
R1:R0 hyperDMRs	chr11	98768445	98768483	A16:A2 hyperDMRs	chr11	98768445	98768483	NA	Thra
R1:R0 hyperDMRs	chr12	81771894	81771902	A16:A2 hyperDMRs	chr12	81771894	81771906	NA	NA
R1:R0 hyperDMRs	chr12	106289318	106289351	A16:A2 hyperDMRs	chr12	106289318	106289353	NA	NA
R1:R0 hyperDMRs	chr13	6674456	6674542	A16:A2 hyperDMRs	chr13	6674456	6674542	AC173481.1	NA
R1:R0 hyperDMRs	chr14	65134642	65134917	A16:A2 hyperDMRs	chr14	65134642	65134917	NA	NA
R1:R0 hyperDMRs	chr14	72057301	72057491	A16:A2 hyperDMRs	chr14	72057301	72057513	NA	NA
R1:R0 hyperDMRs	chr15	79828706	79828923	A16:A2 hyperDMRs	chr15	79828829	79828913	NA	NA
R1:R0 hyperDMRs	chr17	35394805	35394871	A16:A2 hyperDMRs	chr17	35394762	35394901	Gm8750	H2-Q5
R1:R0 hyperDMRs	chr17	35394805	35394871	A16:A2 hyperDMRs	chr17	35394762	35394901	H2-Q5	H2-Q5
R1:R0 hyperDMRs	chr17	35887687	35887701	A16:A2 hyperDMRs	chr17	35887687	35887701	NA	Dhx16
R1:R0 hyperDMRs	chr17	43606477	43606485	A16:A2 hyperDMRs	chr17	43606477	43606485	NA	Pla2g7
R1:R0 hyperDMRs	chr17	45026990	45027067	A16:A2 hyperDMRs	chr17	45026990	45027067	NA	Supt3
R1:R0 hyperDMRs	chr17	45284922	45285245	A16:A2 hyperDMRs	chr17	45284922	45285245	NA	NA
R1:R0 hyperDMRs	chr17	45862619	45862625	A16:A2 hyperDMRs	chr17	45862619	45862625	NA	NA
R1:R0 hyperDMRs	chr17	72956335	72956361	A16:A2 hyperDMRs	chr17	72956335	72956357	NA	NA
R1:R0 hyperDMRs	chr17	84900961	84901064	A16:A2 hyperDMRs	chr17	84900961	84901064	NA	NA
R1:R0 hyperDMRs	chr17	87360428	87360438	A16:A2 hyperDMRs	chr17	87360377	87360444	NA	Ttc7
R1:R0 hyperDMRs	chr19	3227482	3227737	A16:A2 hyperDMRs	chr19	3227470	3227518	NA	NA
R1:R0 hyperDMRs	chr19	24287091	24287250	A16:A2 hyperDMRs	chr19	24287248	24287324	Gm16216	NA
R1:R0 hyperDMRs	chr19	24287091	24287250	A16:A2 hyperDMRs	chr19	24287248	24287324	Fxn	NA
R1:R0 hyperDMRs	chr2	30503950	30503994	A16:A2 hyperDMRs	chr2	30503950	30504200	NA	NA
R1:R0 hyperDMRs	chr2	38672310	38672519	A16:A2 hyperDMRs	chr2	38672331	38672590	Gm13587	Adgrd2-ps
R1:R0 hyperDMRs	chr2	38672310	38672519	A16:A2 hyperDMRs	chr2	38672331	38672590	Adgrd2-ps	Adgrd2-ps
R1:R0 hyperDMRs	chr2	174327907	174327929	A16:A2 hyperDMRs	chr2	174327874	174327988	NA	Gnas
R1:R0 hyperDMRs	chr3	11141517	11141537	A16:A2 hyperDMRs	chr3	11141517	11141557	NA	NA
R1:R0 hyperDMRs	chr3	138795427	138795469	A16:A2 hyperDMRs	chr3	138795427	138795469	NA	Tspan5
R1:R0 hyperDMRs	chr4	107834702	107834736	A16:A2 hyperDMRs	chr4	107834702	107834736	Lrp8os1	Lrp8
R1:R0 hyperDMRs	chr4	151233016	151233026	A16:A2 hyperDMRs	chr4	151233016	151233026	NA	NA
R1:R0 hyperDMRs	chr5	35444736	35444750	A16:A2 hyperDMRs	chr5	35444740	35444750	NA	NA
R1:R0 hyperDMRs	chr5	65131163	65131188	A16:A2 hyperDMRs	chr5	65131167	65131188	Gm25154	Klhl5
R1:R0 hyperDMRs	chr6	90309426	90309478	A16:A2 hyperDMRs	chr6	90309413	90309478	NA	NA
R1:R0 hyperDMRs	chr6	94005921	94005980	A16:A2 hyperDMRs	chr6	94005921	94005980	NA	NA
R1:R0 hyperDMRs	chr7	16858513	16858552	A16:A2 hyperDMRs	chr7	16858440	16858537	NA	Prkd2
R1:R0 hyperDMRs	chr7	96754158	96754214	A16:A2 hyperDMRs	chr7	96754158	96754257	NA	Tenm4
R1:R0 hyperDMRs	chr7	129566249	129566274	A16:A2 hyperDMRs	chr7	129566249	129566274	NA	NA
R1:R0 hyperDMRs	chr9	43882844	43882932	A16:A2 hyperDMRs	chr9	43882844	43882950	NA	NA
R1:R0 hyperDMRs	chr9	67966484	67966753	A16:A2 hyperDMRs	chr9	67966484	67966753	NA	Vps13c
R1:R0 hyperDMRs	chr9	71644065	71644077	A16:A2 hyperDMRs	chr9	71644065	71644077	NA	NA
R1:R0 hyperDMRs	chr9	78567504	78567590	A16:A2 hyperDMRs	chr9	78567565	78567590	NA	NA
R1:R0 hyperDMRs	chrX	48342156	48342210	A16:A2 hyperDMRs	chrX	48342109	48342161	Bcorl1	Bcorl1
R1:R0 hyperDMRs	chrX	91121392	91121436	A16:A2 hyperDMRs	chrX	91121392	91121436	NA	NA
R1:R0 hyperDMRs	chr12	81771894	81771902	A16:A8 hyperDMRs	chr12	81771896	81771906	NA	NA
R1:R0 hyperDMRs	chr17	87360428	87360438	A16:A8 hyperDMRs	chr17	87360416	87360444	NA	Ttc7
R1:R0 hyperDMRs	chr7	96754158	96754214	A16:A8 hyperDMRs	chr7	96754158	96754257	NA	Tenm4
R1:R0 hyperDMRs	chr9	71644065	71644077	A16:A8 hyperDMRs	chr9	71644063	71644073	NA	NA
R2:R0 hyperDMRs	chr10	95506395	95506401	A8:A2 hyperDMRs	chr10	95506395	95506465	Mrpl42	NA
R2:R0 hyperDMRs	chr11	5902303	5902327	A8:A2 hyperDMRs	chr11	5902253	5902422	Myl7	NA
R2:R0 hyperDMRs	chr12	76324852	76324874	A8:A2 hyperDMRs	chr12	76324852	76324908	Akap5	NA
R2:R0 hyperDMRs	chr14	25607644	25607727	A8:A2 hyperDMRs	chr14	25607666	25607826	NA	Zmiz1
R2:R0 hyperDMRs	chr15	79828832	79828913	A8:A2 hyperDMRs	chr15	79828829	79828923	NA	NA
R2:R0 hyperDMRs	chr15	99884183	99884219	A8:A2 hyperDMRs	chr15	99884175	99884219	NA	NA
R2:R0 hyperDMRs	chr17	42883356	42883387	A8:A2 hyperDMRs	chr17	42883380	42883441	Cd2ap	NA
R2:R0 hyperDMRs	chr17	72956343	72956361	A8:A2 hyperDMRs	chr17	72956335	72956361	NA	NA
R2:R0 hyperDMRs	chr18	45023920	45024036	A8:A2 hyperDMRs	chr18	45023920	45024291	NA	NA
R2:R0 hyperDMRs	chr2	101773746	101773774	A8:A2 hyperDMRs	chr2	101773746	101773800	NA	NA
R2:R0 hyperDMRs	chr3	11141529	11141557	A8:A2 hyperDMRs	chr3	11141517	11141545	NA	NA
R2:R0 hyperDMRs	chr3	30839197	30839207	A8:A2 hyperDMRs	chr3	30839197	30839205	NA	NA
R2:R0 hyperDMRs	chr3	58987318	58987381	A8:A2 hyperDMRs	chr3	58987313	58987322	Rpl13-ps6	Rpl13-ps6
R2:R0 hyperDMRs	chr3	139208398	139208408	A8:A2 hyperDMRs	chr3	139208400	139208408	Stpg2	Stpg2
R2:R0 hyperDMRs	chr3	141211770	141211841	A8:A2 hyperDMRs	chr3	141211770	141211841	Pdha2	NA
R2:R0 hyperDMRs	chr3	157911725	157911751	A8:A2 hyperDMRs	chr3	157911709	157911755	NA	NA
R2:R0 hyperDMRs	chr4	32306138	32306156	A8:A2 hyperDMRs	chr4	32306138	32306152	NA	Bach2
R2:R0 hyperDMRs	chr5	35444736	35444746	A8:A2 hyperDMRs	chr5	35444736	35444750	NA	NA
R2:R0 hyperDMRs	chr6	46287610	46287705	A8:A2 hyperDMRs	chr6	46287596	46287808	NA	Cntnap2
R2:R0 hyperDMRs	chr6	90309424	90309478	A8:A2 hyperDMRs	chr6	90309413	90309499	NA	NA
R2:R0 hyperDMRs	chr6	94005921	94005934	A8:A2 hyperDMRs	chr6	94005921	94005980	NA	NA
R2:R0 hyperDMRs	chr6	119480950	119480986	A8:A2 hyperDMRs	chr6	119480972	119481085	Fbxl14	Fbxl14
R2:R0 hyperDMRs	chr6	128542045	128542098	A8:A2 hyperDMRs	chr6	128542045	128542098	NA	NA
R2:R0 hyperDMRs	chr6	145486021	145486370	A8:A2 hyperDMRs	chr6	145486021	145486370	NA	NA
R2:R0 hyperDMRs	chr7	121245867	121245925	A8:A2 hyperDMRs	chr7	121245807	121245915	NA	NA
R2:R0 hyperDMRs	chr8	22351106	22351191	A8:A2 hyperDMRs	chr8	22351106	22351191	NA	Tpte
R2:R0 hyperDMRs	chr8	29516919	29516953	A8:A2 hyperDMRs	chr8	29516919	29516953	NA	NA
R2:R0 hyperDMRs	chr8	121398766	121398784	A8:A2 hyperDMRs	chr8	121398766	121398792	NA	Gm20388
R2:R0 hyperDMRs	chr8	121833492	121833761	A8:A2 hyperDMRs	chr8	121833497	121833570	Gm42047	Gm20388
R2:R0 hyperDMRs	chr8	121833492	121833761	A8:A2 hyperDMRs	chr8	121833497	121833570	Klhdc4	Gm20388
R2:R0 hyperDMRs	chr8	121833492	121833761	A8:A2 hyperDMRs	chr8	121833497	121833570	Gm42047	Gm42047
R2:R0 hyperDMRs	chr8	121833492	121833761	A8:A2 hyperDMRs	chr8	121833497	121833570	Klhdc4	Gm42047
R2:R0 hyperDMRs	chr9	24328362	24328409	A8:A2 hyperDMRs	chr9	24328362	24328457	NA	NA
R2:R0 hyperDMRs	chr9	48811403	48811413	A8:A2 hyperDMRs	chr9	48811403	48811413	NA	NA
R2:R0 hyperDMRs	chr9	66720295	66720427	A8:A2 hyperDMRs	chr9	66720295	66720427	NA	Car12
R2:R0 hyperDMRs	chr9	78567504	78567590	A8:A2 hyperDMRs	chr9	78567504	78567590	NA	NA
R2:R0 hyperDMRs	chr9	105813227	105813233	A8:A2 hyperDMRs	chr9	105813227	105813237	NA	NA
R2:R0 hyperDMRs	chr9	110916174	110916186	A8:A2 hyperDMRs	chr9	110916178	110916186	Fam240a	NA
R2:R0 hyperDMRs	chrX	8074292	8074300	A8:A2 hyperDMRs	chrX	8074292	8074335	Suv39h1	Gm14820
R2:R0 hyperDMRs	chrX	139654005	139654029	A8:A2 hyperDMRs	chrX	139654005	139654021	Gm24380	Rnf128
R2:R0 hyperDMRs	chr1	55362550	55362579	A16:A2 hyperDMRs	chr1	55362561	55362587	Boll	NA
R2:R0 hyperDMRs	chr1	86329700	86329866	A16:A2 hyperDMRs	chr1	86329700	86329866	Gm28627	NA
R2:R0 hyperDMRs	chr10	95506395	95506401	A16:A2 hyperDMRs	chr10	95506395	95506427	Mrpl42	NA
R2:R0 hyperDMRs	chr11	5902303	5902327	A16:A2 hyperDMRs	chr11	5902303	5902327	Myl7	NA
R2:R0 hyperDMRs	chr11	98770842	98770902	A16:A2 hyperDMRs	chr11	98770842	98770881	NA	NA
R2:R0 hyperDMRs	chr12	13678703	13678717	A16:A2 hyperDMRs	chr12	13678703	13678723	NA	NA
R2:R0 hyperDMRs	chr12	20700546	20700555	A16:A2 hyperDMRs	chr12	20700511	20700551	NA	NA
R2:R0 hyperDMRs	chr13	61613303	61613531	A16:A2 hyperDMRs	chr13	61613303	61613531	NA	NA
R2:R0 hyperDMRs	chr14	25607644	25607727	A16:A2 hyperDMRs	chr14	25607666	25607803	NA	Zmiz1
R2:R0 hyperDMRs	chr15	79828832	79828913	A16:A2 hyperDMRs	chr15	79828829	79828913	NA	NA
R2:R0 hyperDMRs	chr15	99884183	99884219	A16:A2 hyperDMRs	chr15	99884175	99884219	NA	NA
R2:R0 hyperDMRs	chr16	31429546	31429694	A16:A2 hyperDMRs	chr16	31429589	31429721	Gm15743	Bdh1
R2:R0 hyperDMRs	chr17	12741970	12742031	A16:A2 hyperDMRs	chr17	12741970	12742031	Airn	Airn
R2:R0 hyperDMRs	chr17	42883356	42883387	A16:A2 hyperDMRs	chr17	42883385	42883467	Cd2ap	NA
R2:R0 hyperDMRs	chr17	72956343	72956361	A16:A2 hyperDMRs	chr17	72956335	72956357	NA	NA
R2:R0 hyperDMRs	chr2	38672272	38672333	A16:A2 hyperDMRs	chr2	38672331	38672590	Gm13587	Adgrd2-ps
R2:R0 hyperDMRs	chr2	38672272	38672333	A16:A2 hyperDMRs	chr2	38672331	38672590	Adgrd2-ps	Adgrd2-ps
R2:R0 hyperDMRs	chr2	114186366	114186589	A16:A2 hyperDMRs	chr2	114186366	114186589	Aqr	NA
R2:R0 hyperDMRs	chr3	11141529	11141557	A16:A2 hyperDMRs	chr3	11141517	11141557	NA	NA
R2:R0 hyperDMRs	chr3	58987318	58987381	A16:A2 hyperDMRs	chr3	58987313	58987381	Rpl13-ps6	Rpl13-ps6
R2:R0 hyperDMRs	chr3	141390296	141390310	A16:A2 hyperDMRs	chr3	141390296	141390310	NA	NA
R2:R0 hyperDMRs	chr4	151233016	151233026	A16:A2 hyperDMRs	chr4	151233016	151233026	NA	NA
R2:R0 hyperDMRs	chr5	31887777	31887871	A16:A2 hyperDMRs	chr5	31887756	31887781	NA	Babam2
R2:R0 hyperDMRs	chr5	35444736	35444746	A16:A2 hyperDMRs	chr5	35444740	35444750	NA	NA
R2:R0 hyperDMRs	chr5	37733318	37733342	A16:A2 hyperDMRs	chr5	37733318	37733342	Cytl1	NA
R2:R0 hyperDMRs	chr6	46287610	46287705	A16:A2 hyperDMRs	chr6	46287596	46287687	NA	Cntnap2
R2:R0 hyperDMRs	chr6	83142418	83142486	A16:A2 hyperDMRs	chr6	83142433	83142486	NA	Rtkn
R2:R0 hyperDMRs	chr6	90309424	90309478	A16:A2 hyperDMRs	chr6	90309413	90309478	NA	NA
R2:R0 hyperDMRs	chr6	94005921	94005934	A16:A2 hyperDMRs	chr6	94005921	94005980	NA	NA
R2:R0 hyperDMRs	chr6	119480950	119480986	A16:A2 hyperDMRs	chr6	119480859	119480993	Fbxl14	Fbxl14
R2:R0 hyperDMRs	chr7	31084472	31084484	A16:A2 hyperDMRs	chr7	31084472	31084484	NA	NA
R2:R0 hyperDMRs	chr7	78147320	78147362	A16:A2 hyperDMRs	chr7	78147330	78147346	NA	NA
R2:R0 hyperDMRs	chr7	129566249	129566274	A16:A2 hyperDMRs	chr7	129566249	129566274	NA	NA
R2:R0 hyperDMRs	chr9	53595954	53596024	A16:A2 hyperDMRs	chr9	53596008	53596046	NA	NA
R2:R0 hyperDMRs	chr9	66720295	66720427	A16:A2 hyperDMRs	chr9	66720295	66720427	NA	Car12
R2:R0 hyperDMRs	chr9	78567504	78567590	A16:A2 hyperDMRs	chr9	78567565	78567590	NA	NA
R2:R0 hyperDMRs	chrX	139654005	139654029	A16:A2 hyperDMRs	chrX	139654005	139654029	Gm24380	Rnf128
R2:R0 hyperDMRs	chrX	162159876	162159906	A16:A2 hyperDMRs	chrX	162159876	162159906	Nhs	NA
R2:R0 hyperDMRs	chr12	20700546	20700555	A16:A8 hyperDMRs	chr12	20700508	20700602	NA	NA
R2:R0 hyperDMRs	chr14	41591615	41591633	A16:A8 hyperDMRs	chr14	41591621	41591633	NA	NA
R2:R0 hyperDMRs	chr18	37357046	37357116	A16:A8 hyperDMRs	chr18	37356885	37357161	Pcdhb8	Gm42416
R2:R0 hyperDMRs	chr18	37357046	37357116	A16:A8 hyperDMRs	chr18	37356885	37357161	Pcdhb8	Gm37388
R2:R0 hyperDMRs	chr18	37357046	37357116	A16:A8 hyperDMRs	chr18	37356885	37357161	Pcdhb8	Gm37013
R2:R0 hyperDMRs	chr18	37357046	37357116	A16:A8 hyperDMRs	chr18	37356885	37357161	Pcdhb8	Pcdhb8
R2:R0 hyperDMRs	chr5	31887777	31887871	A16:A8 hyperDMRs	chr5	31887756	31887810	NA	Babam2
R2:R0 hyperDMRs	chr7	78147320	78147362	A16:A8 hyperDMRs	chr7	78147306	78147334	NA	NA
R4:R0 hyperDMRs	chr1	9906627	9906649	A8:A2 hyperDMRs	chr1	9906627	9906649	Mcmdc2	NA
R4:R0 hyperDMRs	chr1	52869281	52869289	A8:A2 hyperDMRs	chr1	52869281	52869289	NA	Hibch
R4:R0 hyperDMRs	chr1	118144744	118144921	A8:A2 hyperDMRs	chr1	118144744	118144921	NA	NA
R4:R0 hyperDMRs	chr10	25458741	25458790	A8:A2 hyperDMRs	chr10	25458647	25458764	NA	Epb41l2
R4:R0 hyperDMRs	chr10	95506395	95506413	A8:A2 hyperDMRs	chr10	95506395	95506465	Mrpl42	NA
R4:R0 hyperDMRs	chr12	76324834	76324874	A8:A2 hyperDMRs	chr12	76324852	76324908	Akap5	NA
R4:R0 hyperDMRs	chr12	109608073	109608082	A8:A2 hyperDMRs	chr12	109608070	109608077	Mir341	Rian
R4:R0 hyperDMRs	chr12	109608073	109608082	A8:A2 hyperDMRs	chr12	109608070	109608077	Mir1188	Rian
R4:R0 hyperDMRs	chr14	41451798	41451814	A8:A2 hyperDMRs	chr14	41451798	41451814	Gm7954	NA
R4:R0 hyperDMRs	chr15	16440243	16440263	A8:A2 hyperDMRs	chr15	16440243	16440269	NA	NA
R4:R0 hyperDMRs	chr15	79828829	79828905	A8:A2 hyperDMRs	chr15	79828829	79828923	NA	NA
R4:R0 hyperDMRs	chr15	82363747	82363919	A8:A2 hyperDMRs	chr15	82363841	82363971	NA	NA
R4:R0 hyperDMRs	chr16	3362773	3362785	A8:A2 hyperDMRs	chr16	3362583	3362785	NA	NA
R4:R0 hyperDMRs	chr17	43606477	43606483	A8:A2 hyperDMRs	chr17	43606477	43606485	NA	Pla2g7
R4:R0 hyperDMRs	chr17	47965922	47965936	A8:A2 hyperDMRs	chr17	47965922	47965936	NA	NA
R4:R0 hyperDMRs	chr17	72956343	72956361	A8:A2 hyperDMRs	chr17	72956335	72956361	NA	NA
R4:R0 hyperDMRs	chr18	14627709	14627723	A8:A2 hyperDMRs	chr18	14627606	14627723	NA	NA
R4:R0 hyperDMRs	chr3	11141517	11141545	A8:A2 hyperDMRs	chr3	11141517	11141545	NA	NA
R4:R0 hyperDMRs	chr3	30839197	30839205	A8:A2 hyperDMRs	chr3	30839197	30839205	NA	NA
R4:R0 hyperDMRs	chr4	32306142	32306156	A8:A2 hyperDMRs	chr4	32306138	32306152	NA	Bach2
R4:R0 hyperDMRs	chr5	34549611	34549673	A8:A2 hyperDMRs	chr5	34549528	34549701	NA	Sh3bp2
R4:R0 hyperDMRs	chr5	35444736	35444750	A8:A2 hyperDMRs	chr5	35444736	35444750	NA	NA
R4:R0 hyperDMRs	chr5	69531738	69531946	A8:A2 hyperDMRs	chr5	69531716	69531740	NA	NA
R4:R0 hyperDMRs	chr6	46287610	46287705	A8:A2 hyperDMRs	chr6	46287596	46287808	NA	Cntnap2
R4:R0 hyperDMRs	chr6	90309413	90309478	A8:A2 hyperDMRs	chr6	90309413	90309499	NA	NA
R4:R0 hyperDMRs	chr6	90905804	90905844	A8:A2 hyperDMRs	chr6	90905777	90905844	Ppp1r2-ps2	Ppp1r2-ps2
R4:R0 hyperDMRs	chr6	94005921	94005944	A8:A2 hyperDMRs	chr6	94005921	94005980	NA	NA
R4:R0 hyperDMRs	chr9	43882898	43882932	A8:A2 hyperDMRs	chr9	43882898	43882932	NA	NA
R4:R0 hyperDMRs	chr9	78567504	78567590	A8:A2 hyperDMRs	chr9	78567504	78567590	NA	NA
R4:R0 hyperDMRs	chr9	105813227	105813233	A8:A2 hyperDMRs	chr9	105813227	105813237	NA	NA
R4:R0 hyperDMRs	chrX	136215043	136215195	A8:A2 hyperDMRs	chrX	136215156	136215219	Tceal7	Tceal7
R4:R0 hyperDMRs	chrX	136215043	136215195	A8:A2 hyperDMRs	chrX	136215156	136215219	Bex1	Tceal7
R4:R0 hyperDMRs	chrX	140664554	140664566	A8:A2 hyperDMRs	chrX	140664379	140664560	Mid2	NA
R4:R0 hyperDMRs	chr1	45610939	45611040	A16:A2 hyperDMRs	chr1	45610966	45611040	NA	NA
R4:R0 hyperDMRs	chr1	94729569	94729595	A16:A2 hyperDMRs	chr1	94729588	94729606	NA	NA
R4:R0 hyperDMRs	chr10	95506395	95506413	A16:A2 hyperDMRs	chr10	95506395	95506427	Mrpl42	NA
R4:R0 hyperDMRs	chr12	109608073	109608082	A16:A2 hyperDMRs	chr12	109608070	109608082	Mir1188	Rian
R4:R0 hyperDMRs	chr12	109608073	109608082	A16:A2 hyperDMRs	chr12	109608070	109608082	Mir341	Rian
R4:R0 hyperDMRs	chr13	113013257	113013360	A16:A2 hyperDMRs	chr13	113013257	113013272	NA	NA
R4:R0 hyperDMRs	chr14	34569682	34569713	A16:A2 hyperDMRs	chr14	34569711	34569763	NA	NA
R4:R0 hyperDMRs	chr15	79828829	79828905	A16:A2 hyperDMRs	chr15	79828829	79828913	NA	NA
R4:R0 hyperDMRs	chr17	43606477	43606483	A16:A2 hyperDMRs	chr17	43606477	43606485	NA	Pla2g7
R4:R0 hyperDMRs	chr17	72956343	72956361	A16:A2 hyperDMRs	chr17	72956335	72956357	NA	NA
R4:R0 hyperDMRs	chr17	77731273	77731287	A16:A2 hyperDMRs	chr17	77731273	77731287	NA	NA
R4:R0 hyperDMRs	chr19	3227516	3227649	A16:A2 hyperDMRs	chr19	3227470	3227518	NA	NA
R4:R0 hyperDMRs	chr19	24287103	24287308	A16:A2 hyperDMRs	chr19	24287248	24287324	Fxn	NA
R4:R0 hyperDMRs	chr19	24287103	24287308	A16:A2 hyperDMRs	chr19	24287248	24287324	Gm16216	NA
R4:R0 hyperDMRs	chr3	11141517	11141545	A16:A2 hyperDMRs	chr3	11141517	11141557	NA	NA
R4:R0 hyperDMRs	chr4	126289536	126289552	A16:A2 hyperDMRs	chr4	126289536	126289552	Col8a2	Col8a2
R4:R0 hyperDMRs	chr4	137913635	137913689	A16:A2 hyperDMRs	chr4	137913648	137913681	NA	Ece1
R4:R0 hyperDMRs	chr4	151233016	151233026	A16:A2 hyperDMRs	chr4	151233016	151233026	NA	NA
R4:R0 hyperDMRs	chr5	34549611	34549673	A16:A2 hyperDMRs	chr5	34549528	34549673	NA	Sh3bp2
R4:R0 hyperDMRs	chr5	35444736	35444750	A16:A2 hyperDMRs	chr5	35444740	35444750	NA	NA
R4:R0 hyperDMRs	chr5	73669652	73669689	A16:A2 hyperDMRs	chr5	73669652	73669689	NA	Spata18
R4:R0 hyperDMRs	chr5	97696066	97696108	A16:A2 hyperDMRs	chr5	97696078	97696100	NA	NA
R4:R0 hyperDMRs	chr6	46287610	46287705	A16:A2 hyperDMRs	chr6	46287596	46287687	NA	Cntnap2
R4:R0 hyperDMRs	chr6	90309413	90309478	A16:A2 hyperDMRs	chr6	90309413	90309478	NA	NA
R4:R0 hyperDMRs	chr6	90905804	90905844	A16:A2 hyperDMRs	chr6	90905804	90905844	Ppp1r2-ps2	Ppp1r2-ps2
R4:R0 hyperDMRs	chr6	94005921	94005944	A16:A2 hyperDMRs	chr6	94005921	94005980	NA	NA
R4:R0 hyperDMRs	chr7	96754158	96754214	A16:A2 hyperDMRs	chr7	96754158	96754257	NA	Tenm4
R4:R0 hyperDMRs	chr9	43882898	43882932	A16:A2 hyperDMRs	chr9	43882844	43882950	NA	NA
R4:R0 hyperDMRs	chr9	78567504	78567590	A16:A2 hyperDMRs	chr9	78567565	78567590	NA	NA
R4:R0 hyperDMRs	chrX	140664554	140664566	A16:A2 hyperDMRs	chrX	140664554	140664566	Mid2	NA
R4:R0 hyperDMRs	chr12	33780919	33780933	A16:A8 hyperDMRs	chr12	33780903	33780933	NA	NA
R4:R0 hyperDMRs	chr2	118554775	118554937	A16:A8 hyperDMRs	chr2	118554787	118555135	Bmf	NA
R4:R0 hyperDMRs	chr7	96754158	96754214	A16:A8 hyperDMRs	chr7	96754158	96754257	NA	Tenm4

## Sheet: sync hypoDMRs TSS
regeneration	chr	start	end	aging	chr	start	end	TSS7k3k mapped
D4:D0 hypoDMRs	chrX	36989631	36989768	A16:A2 hypoDMRs	chrX	36989631	36989768	44080
D4:D0 hypoDMRs	chrX	36989631	36989768	A8:A2 hypoDMRs	chrX	36989631	36989768	44080
R2:R0 hypoDMRs	chrX	36989631	36989768	A16:A2 hypoDMRs	chrX	36989631	36989768	44080
R2:R0 hypoDMRs	chrX	36989631	36989768	A8:A2 hypoDMRs	chrX	36989631	36989768	44080
D4:D0 hypoDMRs	chr7	45570295	45570336	A16:A2 hypoDMRs	chr7	45570295	45570336	0610005C13Rik
D4:D0 hypoDMRs	chr7	45570295	45570336	A8:A2 hypoDMRs	chr7	45570306	45570371	0610005C13Rik
R2:R0 hypoDMRs	chr19	29049075	29049106	A16:A2 hypoDMRs	chr19	29048977	29049120	1700018L02Rik
R2:R0 hypoDMRs	chr19	29049075	29049106	A8:A2 hypoDMRs	chr19	29049075	29049127	1700018L02Rik
R2:R0 hypoDMRs	chr19	5406690	5406722	A8:A2 hypoDMRs	chr19	5406682	5406722	4930481A15Rik
D4:D0 hypoDMRs	chr11	120009982	120010008	A16:A2 hypoDMRs	chr11	120009383	120010141	Aatk
R2:R0 hypoDMRs	chr17	12741732	12741770	A8:A2 hypoDMRs	chr17	12741654	12741770	Airn
R2:R0 hypoDMRs	chr19	29049075	29049106	A16:A2 hypoDMRs	chr19	29048977	29049120	Ak3
R2:R0 hypoDMRs	chr19	29049075	29049106	A8:A2 hypoDMRs	chr19	29049075	29049127	Ak3
D4:D0 hypoDMRs	chr9	46270414	46270585	A16:A2 hypoDMRs	chr9	46270414	46270585	Apoa5
R2:R0 hypoDMRs	chr5	92365063	92365083	A16:A2 hypoDMRs	chr5	92364137	92365146	Art3
R2:R0 hypoDMRs	chr5	92365063	92365083	A8:A2 hypoDMRs	chr5	92364137	92365111	Art3
D4:D0 hypoDMRs	chr7	45570295	45570336	A16:A2 hypoDMRs	chr7	45570295	45570336	Bcat2
D4:D0 hypoDMRs	chr7	45570295	45570336	A16:A2 hypoDMRs	chr7	45570295	45570336	Bcat2
D4:D0 hypoDMRs	chr7	45570295	45570336	A8:A2 hypoDMRs	chr7	45570306	45570371	Bcat2
D4:D0 hypoDMRs	chr7	45570295	45570336	A8:A2 hypoDMRs	chr7	45570306	45570371	Bcat2
D4:D0 hypoDMRs	chr4	134162088	134162430	A8:A2 hypoDMRs	chr4	134162088	134162185	Cep85
R1:R0 hypoDMRs	chr4	134161999	134162430	A8:A2 hypoDMRs	chr4	134162088	134162185	Cep85
R2:R0 hypoDMRs	chr4	134161729	134162185	A8:A2 hypoDMRs	chr4	134162088	134162185	Cep85
D4:D0 hypoDMRs	chrX	158043190	158043237	A8:A2 hypoDMRs	chrX	158043190	158043257	Cnksr2
R1:R0 hypoDMRs	chrX	158043197	158043222	A8:A2 hypoDMRs	chrX	158043190	158043257	Cnksr2
R2:R0 hypoDMRs	chrX	158043106	158043281	A8:A2 hypoDMRs	chrX	158043190	158043257	Cnksr2
R2:R0 hypoDMRs	chr11	22972053	22972113	A8:A2 hypoDMRs	chr11	22972092	22972128	Commd1
R2:R0 hypoDMRs	chr5	92365063	92365083	A16:A2 hypoDMRs	chr5	92364137	92365146	Cxcl11
R2:R0 hypoDMRs	chr5	92365063	92365083	A8:A2 hypoDMRs	chr5	92364137	92365111	Cxcl11
R1:R0 hypoDMRs	chr9	121914943	121915049	A16:A2 hypoDMRs	chr9	121914831	121915049	Cyp8b1
R1:R0 hypoDMRs	chr7	133760055	133760078	A16:A2 hypoDMRs	chr7	133760074	133760184	Dhx32
R1:R0 hypoDMRs	chr7	133760055	133760078	A16:A8 hypoDMRs	chr7	133760076	133760238	Dhx32
D4:D0 hypoDMRs	chr15	99101475	99101506	A16:A2 hypoDMRs	chr15	99101475	99101515	Dnajc22
D4:D0 hypoDMRs	chr15	99101475	99101506	A16:A8 hypoDMRs	chr15	99101475	99101535	Dnajc22
D4:D0 hypoDMRs	chrX	99975554	99975656	A16:A2 hypoDMRs	chrX	99975554	99975656	Eda
R1:R0 hypoDMRs	chr1	119642550	119642626	A8:A2 hypoDMRs	chr1	119642550	119642626	Epb41l5
D4:D0 hypoDMRs	chrX	73228791	73228853	A16:A2 hypoDMRs	chrX	73228791	73228897	F8a
D4:D0 hypoDMRs	chrX	73228791	73228853	A8:A2 hypoDMRs	chrX	73228791	73228853	F8a
R2:R0 hypoDMRs	chrX	73228791	73228897	A16:A2 hypoDMRs	chrX	73228791	73228897	F8a
R2:R0 hypoDMRs	chrX	73228791	73228897	A8:A2 hypoDMRs	chrX	73228791	73228853	F8a
D4:D0 hypoDMRs	chr11	115296391	115296405	A8:A2 hypoDMRs	chr11	115296191	115296411	Fads6
R1:R0 hypoDMRs	chr11	115296284	115296405	A8:A2 hypoDMRs	chr11	115296191	115296411	Fads6
R2:R0 hypoDMRs	chr11	115296359	115296411	A8:A2 hypoDMRs	chr11	115296191	115296411	Fads6
R1:R0 hypoDMRs	chr6	119481143	119481208	A16:A2 hypoDMRs	chr6	119481143	119481177	Fbxl14
R2:R0 hypoDMRs	chr16	22918916	22918957	A8:A2 hypoDMRs	chr16	22918916	22918957	Fetub
R1:R0 hypoDMRs	chrX	106485564	106485604	A8:A2 hypoDMRs	chrX	106485564	106485604	Fndc3c1
D4:D0 hypoDMRs	chr14	63240842	63240867	A8:A2 hypoDMRs	chr14	63240828	63240867	Gata4
R2:R0 hypoDMRs	chr14	63240842	63240930	A8:A2 hypoDMRs	chr14	63240828	63240867	Gata4
D4:D0 hypoDMRs	chr6	55373577	55373772	A16:A2 hypoDMRs	chr6	55373630	55373772	Ghrhr
R1:R0 hypoDMRs	chr14	57098172	57098191	A16:A2 hypoDMRs	chr14	57098172	57098262	Gjb2
R1:R0 hypoDMRs	chr14	57098172	57098191	A8:A2 hypoDMRs	chr14	57098172	57098191	Gjb2
R2:R0 hypoDMRs	chr14	57098109	57098179	A16:A2 hypoDMRs	chr14	57098172	57098262	Gjb2
R2:R0 hypoDMRs	chr14	57098109	57098179	A8:A2 hypoDMRs	chr14	57098172	57098191	Gjb2
D4:D0 hypoDMRs	chr6	145441455	145441463	A8:A2 hypoDMRs	chr6	145441457	145441656	Gm15499
R1:R0 hypoDMRs	chr6	145441455	145441465	A8:A2 hypoDMRs	chr6	145441457	145441656	Gm15499
R2:R0 hypoDMRs	chr6	145441455	145441656	A8:A2 hypoDMRs	chr6	145441457	145441656	Gm15499
D4:D0 hypoDMRs	chr14	75136830	75136877	A8:A2 hypoDMRs	chr14	75136830	75136894	Gm15628
R1:R0 hypoDMRs	chr14	75136821	75136877	A8:A2 hypoDMRs	chr14	75136830	75136894	Gm15628
R2:R0 hypoDMRs	chr14	75136830	75136877	A8:A2 hypoDMRs	chr14	75136830	75136894	Gm15628
D4:D0 hypoDMRs	chr2	174328505	174328522	A16:A2 hypoDMRs	chr2	174328505	174328522	Gm30189
R1:R0 hypoDMRs	chr2	174328490	174328522	A16:A2 hypoDMRs	chr2	174328505	174328522	Gm30189
R2:R0 hypoDMRs	chr2	174328484	174328536	A16:A2 hypoDMRs	chr2	174328505	174328522	Gm30189
R1:R0 hypoDMRs	chr12	102442663	102442677	A8:A2 hypoDMRs	chr12	102442663	102442677	Gm30198
R2:R0 hypoDMRs	chr3	148998483	148998543	A16:A2 hypoDMRs	chr3	148998483	148998543	Gm30827
R2:R0 hypoDMRs	chr3	148998483	148998543	A8:A2 hypoDMRs	chr3	148998500	148998543	Gm30827
R2:R0 hypoDMRs	chr15	97164817	97164861	A16:A2 hypoDMRs	chr15	97164817	97164932	Gm32885
D4:D0 hypoDMRs	chr13	56679207	56679345	A8:A2 hypoDMRs	chr13	56679207	56679345	Gm32910
R1:R0 hypoDMRs	chr14	57098172	57098191	A16:A2 hypoDMRs	chr14	57098172	57098262	Gm32912
R1:R0 hypoDMRs	chr14	57098172	57098191	A8:A2 hypoDMRs	chr14	57098172	57098191	Gm32912
R2:R0 hypoDMRs	chr14	57098109	57098179	A16:A2 hypoDMRs	chr14	57098172	57098262	Gm32912
R2:R0 hypoDMRs	chr14	57098109	57098179	A8:A2 hypoDMRs	chr14	57098172	57098191	Gm32912
D4:D0 hypoDMRs	chr13	56679207	56679345	A8:A2 hypoDMRs	chr13	56679207	56679345	Gm32965
D4:D0 hypoDMRs	chr13	56679207	56679345	A8:A2 hypoDMRs	chr13	56679207	56679345	Gm33019
R2:R0 hypoDMRs	chr15	97164817	97164861	A16:A2 hypoDMRs	chr15	97164817	97164932	Gm33149
R2:R0 hypoDMRs	chr16	90674364	90674477	A8:A2 hypoDMRs	chr16	90674317	90674375	Gm36169
D4:D0 hypoDMRs	chr2	173044784	173044886	A8:A2 hypoDMRs	chr2	173044784	173045083	Gm36337
D4:D0 hypoDMRs	chr19	4065325	4065377	A8:A2 hypoDMRs	chr19	4065323	4065467	Gm42060
R1:R0 hypoDMRs	chr3	37769109	37769238	A16:A2 hypoDMRs	chr3	37769125	37769238	Gm42210
R1:R0 hypoDMRs	chr3	37769109	37769238	A8:A2 hypoDMRs	chr3	37769109	37769238	Gm42210
D4:D0 hypoDMRs	chr2	174299463	174299515	A16:A2 hypoDMRs	chr2	174299423	174299515	Gnas
D4:D0 hypoDMRs	chr2	174328505	174328522	A16:A2 hypoDMRs	chr2	174328505	174328522	Gnas
D4:D0 hypoDMRs	chr2	174296053	174296090	A8:A2 hypoDMRs	chr2	174296053	174296097	Gnas
R1:R0 hypoDMRs	chr2	174299413	174299497	A16:A2 hypoDMRs	chr2	174299423	174299515	Gnas
R1:R0 hypoDMRs	chr2	174328490	174328522	A16:A2 hypoDMRs	chr2	174328505	174328522	Gnas
R1:R0 hypoDMRs	chr2	174296053	174296090	A8:A2 hypoDMRs	chr2	174296053	174296097	Gnas
R2:R0 hypoDMRs	chr2	174328484	174328536	A16:A2 hypoDMRs	chr2	174328505	174328522	Gnas
D4:D0 hypoDMRs	chrX	52164878	52164960	A16:A2 hypoDMRs	chrX	52164887	52164966	Gpc4
R1:R0 hypoDMRs	chrX	52164849	52164896	A16:A2 hypoDMRs	chrX	52164887	52164966	Gpc4
R2:R0 hypoDMRs	chrX	52164878	52164896	A16:A2 hypoDMRs	chrX	52164887	52164966	Gpc4
D4:D0 hypoDMRs	chr11	12026398	12026442	A8:A2 hypoDMRs	chr11	12026411	12026514	Grb10
R1:R0 hypoDMRs	chr11	12026494	12026533	A8:A2 hypoDMRs	chr11	12026411	12026514	Grb10
R2:R0 hypoDMRs	chr11	12026378	12026580	A8:A2 hypoDMRs	chr11	12026411	12026514	Grb10
R2:R0 hypoDMRs	chr4	149999859	150000073	A16:A2 hypoDMRs	chr4	149999859	149999992	H6pd
R2:R0 hypoDMRs	chr4	149999859	150000073	A16:A2 hypoDMRs	chr4	149999859	149999992	H6pd
R2:R0 hypoDMRs	chr2	163547520	163547560	A8:A2 hypoDMRs	chr2	163547538	163547560	Hnf4a
R2:R0 hypoDMRs	chr15	78513093	78513147	A16:A2 hypoDMRs	chr15	78513093	78513178	Il2rb
R2:R0 hypoDMRs	chr5	137648675	137648849	A16:A2 hypoDMRs	chr5	137648413	137648815	Irs3
R2:R0 hypoDMRs	chr18	77044174	77044184	A8:A2 hypoDMRs	chr18	77044174	77044188	Katnal2
D4:D0 hypoDMRs	chr14	75136830	75136877	A8:A2 hypoDMRs	chr14	75136830	75136894	Lcp1
R1:R0 hypoDMRs	chr14	75136821	75136877	A8:A2 hypoDMRs	chr14	75136830	75136894	Lcp1
R2:R0 hypoDMRs	chr14	75136830	75136877	A8:A2 hypoDMRs	chr14	75136830	75136894	Lcp1
R1:R0 hypoDMRs	chr12	102442663	102442677	A8:A2 hypoDMRs	chr12	102442663	102442677	Lgmn
R1:R0 hypoDMRs	chr12	102442663	102442677	A8:A2 hypoDMRs	chr12	102442663	102442677	Lgmn
R1:R0 hypoDMRs	chr8	72495542	72495598	A8:A2 hypoDMRs	chr8	72495527	72495598	LOC102639683
D4:D0 hypoDMRs	chr15	89523715	89523751	A16:A2 hypoDMRs	chr15	89523722	89523749	LOC105246018
D4:D0 hypoDMRs	chr15	89523715	89523751	A8:A2 hypoDMRs	chr15	89523715	89523755	LOC105246018
R1:R0 hypoDMRs	chr15	89523726	89523755	A16:A2 hypoDMRs	chr15	89523722	89523749	LOC105246018
R1:R0 hypoDMRs	chr15	89523726	89523755	A8:A2 hypoDMRs	chr15	89523715	89523755	LOC105246018
R2:R0 hypoDMRs	chr15	89523715	89523777	A16:A2 hypoDMRs	chr15	89523722	89523749	LOC105246018
R2:R0 hypoDMRs	chr15	89523715	89523777	A8:A2 hypoDMRs	chr15	89523715	89523755	LOC105246018
D4:D0 hypoDMRs	chr4	134163988	134164040	A16:A2 hypoDMRs	chr4	134163767	134164009	LOC108169013
D4:D0 hypoDMRs	chr4	134162088	134162430	A8:A2 hypoDMRs	chr4	134162088	134162185	LOC108169013
D4:D0 hypoDMRs	chr4	134162088	134162430	A8:A2 hypoDMRs	chr4	134162088	134162185	LOC108169013
R1:R0 hypoDMRs	chr4	134161999	134162430	A8:A2 hypoDMRs	chr4	134162088	134162185	LOC108169013
R1:R0 hypoDMRs	chr4	134161999	134162430	A8:A2 hypoDMRs	chr4	134162088	134162185	LOC108169013
R2:R0 hypoDMRs	chr4	134161729	134162185	A8:A2 hypoDMRs	chr4	134162088	134162185	LOC108169013
R2:R0 hypoDMRs	chr4	134161729	134162185	A8:A2 hypoDMRs	chr4	134162088	134162185	LOC108169013
D4:D0 hypoDMRs	chrX	36329294	36329346	A16:A2 hypoDMRs	chrX	36329305	36329346	Lonrf3
D4:D0 hypoDMRs	chrX	36329294	36329346	A8:A2 hypoDMRs	chrX	36329305	36329327	Lonrf3
R2:R0 hypoDMRs	chrX	36329294	36329513	A16:A2 hypoDMRs	chrX	36329305	36329346	Lonrf3
R2:R0 hypoDMRs	chrX	36329294	36329513	A8:A2 hypoDMRs	chrX	36329305	36329327	Lonrf3
D4:D0 hypoDMRs	chrX	147553969	147554030	A16:A2 hypoDMRs	chrX	147553969	147554030	Lrch2
D4:D0 hypoDMRs	chr19	4615447	4615603	A16:A2 hypoDMRs	chr19	4615551	4615603	Lrfn4
R1:R0 hypoDMRs	chr19	4615435	4615635	A16:A2 hypoDMRs	chr19	4615551	4615603	Lrfn4
R2:R0 hypoDMRs	chrX	159988440	159988499	A16:A2 hypoDMRs	chrX	159988497	159988595	Map3k15
R1:R0 hypoDMRs	chr2	152686809	152686980	A16:A2 hypoDMRs	chr2	152686872	152686971	Mcts2
R1:R0 hypoDMRs	chr2	152686809	152686980	A16:A8 hypoDMRs	chr2	152686872	152686890	Mcts2
R2:R0 hypoDMRs	chr2	152686785	152686980	A16:A2 hypoDMRs	chr2	152686872	152686971	Mcts2
R2:R0 hypoDMRs	chr2	152686785	152686980	A16:A8 hypoDMRs	chr2	152686872	152686890	Mcts2
D4:D0 hypoDMRs	chr11	120009982	120010008	A16:A2 hypoDMRs	chr11	120009383	120010141	Mir3065
D4:D0 hypoDMRs	chr11	120009982	120010008	A16:A2 hypoDMRs	chr11	120009383	120010141	Mir338
R2:R0 hypoDMRs	chrX	139870977	139871050	A16:A2 hypoDMRs	chrX	139870975	139870999	Morc4
R1:R0 hypoDMRs	chr5	90925099	90925183	A16:A2 hypoDMRs	chr5	90925106	90925121	Mthfd2l
R2:R0 hypoDMRs	chr5	90925119	90925183	A16:A2 hypoDMRs	chr5	90925106	90925121	Mthfd2l
R2:R0 hypoDMRs	chr11	115183940	115184027	A16:A2 hypoDMRs	chr11	115183940	115184401	Nat9
R2:R0 hypoDMRs	chr11	115183940	115184027	A16:A2 hypoDMRs	chr11	115183940	115184401	Nat9
D4:D0 hypoDMRs	chr2	174296053	174296090	A8:A2 hypoDMRs	chr2	174296053	174296097	Nespas
R1:R0 hypoDMRs	chr2	174296053	174296090	A8:A2 hypoDMRs	chr2	174296053	174296097	Nespas
R2:R0 hypoDMRs	chrX	162159366	162159400	A8:A2 hypoDMRs	chrX	162159338	162159392	Nhs
R1:R0 hypoDMRs	chr14	122536982	122537012	A8:A2 hypoDMRs	chr14	122536982	122537012	Pcca
D4:D0 hypoDMRs	chr6	4749136	4749158	A8:A2 hypoDMRs	chr6	4749136	4749158	Peg10
R1:R0 hypoDMRs	chr6	4747266	4747315	A16:A2 hypoDMRs	chr6	4747231	4747315	Peg10
R1:R0 hypoDMRs	chr6	4747266	4747315	A8:A2 hypoDMRs	chr6	4747278	4747356	Peg10
R1:R0 hypoDMRs	chr6	4749136	4749205	A8:A2 hypoDMRs	chr6	4749136	4749158	Peg10
R2:R0 hypoDMRs	chr6	4747231	4747302	A16:A2 hypoDMRs	chr6	4747231	4747315	Peg10
R2:R0 hypoDMRs	chr6	4747231	4747302	A8:A2 hypoDMRs	chr6	4747278	4747356	Peg10
R2:R0 hypoDMRs	chr6	4748837	4749158	A8:A2 hypoDMRs	chr6	4749136	4749158	Peg10
R2:R0 hypoDMRs	chr9	50505968	50506146	A16:A2 hypoDMRs	chr9	50505968	50506146	Plet1os
D4:D0 hypoDMRs	chr16	31275103	31275175	A16:A2 hypoDMRs	chr16	31275103	31275175	Ppp1r2
R1:R0 hypoDMRs	chr16	31275103	31275175	A16:A2 hypoDMRs	chr16	31275103	31275175	Ppp1r2
R2:R0 hypoDMRs	chr2	28536079	28536107	A16:A2 hypoDMRs	chr2	28536087	28536107	Ralgds
R2:R0 hypoDMRs	chr2	28536079	28536107	A16:A2 hypoDMRs	chr2	28536087	28536107	Ralgds
D4:D0 hypoDMRs	chrX	51018153	51018206	A8:A2 hypoDMRs	chrX	51018153	51018206	Rap2c
R1:R0 hypoDMRs	chrX	51018153	51018206	A8:A2 hypoDMRs	chrX	51018153	51018206	Rap2c
R1:R0 hypoDMRs	chrX	162761013	162761062	A8:A2 hypoDMRs	chrX	162761007	162761027	Rbbp7
R2:R0 hypoDMRs	chrX	162761007	162761109	A8:A2 hypoDMRs	chrX	162761007	162761027	Rbbp7
D4:D0 hypoDMRs	chr10	69248733	69248806	A16:A2 hypoDMRs	chr10	69248671	69248850	Rhobtb1
D4:D0 hypoDMRs	chr10	69248733	69248806	A8:A2 hypoDMRs	chr10	69248800	69248853	Rhobtb1
R1:R0 hypoDMRs	chr10	69248733	69248850	A16:A2 hypoDMRs	chr10	69248671	69248850	Rhobtb1
R1:R0 hypoDMRs	chr10	69248733	69248850	A8:A2 hypoDMRs	chr10	69248800	69248853	Rhobtb1
R2:R0 hypoDMRs	chr10	69248800	69248838	A16:A2 hypoDMRs	chr10	69248671	69248850	Rhobtb1
R2:R0 hypoDMRs	chr10	69248800	69248838	A8:A2 hypoDMRs	chr10	69248800	69248853	Rhobtb1
D4:D0 hypoDMRs	chr3	93554119	93554140	A16:A2 hypoDMRs	chr3	93554119	93554140	S100a10
D4:D0 hypoDMRs	chr6	4749136	4749158	A8:A2 hypoDMRs	chr6	4749136	4749158	Sgce
R1:R0 hypoDMRs	chr6	4747266	4747315	A16:A2 hypoDMRs	chr6	4747231	4747315	Sgce
R1:R0 hypoDMRs	chr6	4747266	4747315	A8:A2 hypoDMRs	chr6	4747278	4747356	Sgce
R1:R0 hypoDMRs	chr6	4749136	4749205	A8:A2 hypoDMRs	chr6	4749136	4749158	Sgce
R2:R0 hypoDMRs	chr6	4747231	4747302	A16:A2 hypoDMRs	chr6	4747231	4747315	Sgce
R2:R0 hypoDMRs	chr6	4747231	4747302	A8:A2 hypoDMRs	chr6	4747278	4747356	Sgce
R2:R0 hypoDMRs	chr6	4748837	4749158	A8:A2 hypoDMRs	chr6	4749136	4749158	Sgce
D4:D0 hypoDMRs	chrX	7884327	7884402	A16:A2 hypoDMRs	chrX	7884376	7884402	Slc35a2
R1:R0 hypoDMRs	chrX	7884327	7884402	A16:A2 hypoDMRs	chrX	7884376	7884402	Slc35a2
R2:R0 hypoDMRs	chrX	7884327	7884402	A16:A2 hypoDMRs	chrX	7884376	7884402	Slc35a2
R1:R0 hypoDMRs	chr8	72495542	72495598	A8:A2 hypoDMRs	chr8	72495527	72495598	Slc35e1
D4:D0 hypoDMRs	chr11	112784971	112785177	A8:A2 hypoDMRs	chr11	112785058	112785290	Sox9
R1:R0 hypoDMRs	chr11	112784975	112785325	A8:A2 hypoDMRs	chr11	112785058	112785290	Sox9
R2:R0 hypoDMRs	chr11	112785058	112785142	A8:A2 hypoDMRs	chr11	112785058	112785290	Sox9
R2:R0 hypoDMRs	chr4	149951388	149951429	A16:A2 hypoDMRs	chr4	149951388	149951465	Spsb1
R1:R0 hypoDMRs	chr2	122770515	122770716	A8:A2 hypoDMRs	chr2	122770515	122770693	Sqrdl
R2:R0 hypoDMRs	chr2	122770515	122770716	A8:A2 hypoDMRs	chr2	122770515	122770693	Sqrdl
D4:D0 hypoDMRs	chrX	50841686	50841763	A16:A2 hypoDMRs	chrX	50841740	50841763	Stk26
R1:R0 hypoDMRs	chrX	50841686	50841763	A16:A2 hypoDMRs	chrX	50841740	50841763	Stk26
D4:D0 hypoDMRs	chrX	85574049	85574095	A16:A2 hypoDMRs	chrX	85574052	85574104	Tab3
D4:D0 hypoDMRs	chrX	85574049	85574095	A8:A2 hypoDMRs	chrX	85574054	85574095	Tab3
R1:R0 hypoDMRs	chrX	85574049	85574095	A16:A2 hypoDMRs	chrX	85574052	85574104	Tab3
R1:R0 hypoDMRs	chrX	85574049	85574095	A8:A2 hypoDMRs	chrX	85574054	85574095	Tab3
D4:D0 hypoDMRs	chr8	109991495	109991571	A8:A2 hypoDMRs	chr8	109991544	109991586	Tat
R1:R0 hypoDMRs	chr8	109991495	109991586	A8:A2 hypoDMRs	chr8	109991544	109991586	Tat
R2:R0 hypoDMRs	chr8	109991495	109991586	A8:A2 hypoDMRs	chr8	109991544	109991586	Tat
R2:R0 hypoDMRs	chr11	121544229	121544278	A16:A2 hypoDMRs	chr11	121544276	121544376	Tbcd
D4:D0 hypoDMRs	chrX	111895032	111895075	A8:A2 hypoDMRs	chrX	111895056	111895117	Tex16
R2:R0 hypoDMRs	chr11	115183940	115184027	A16:A2 hypoDMRs	chr11	115183940	115184401	Tmem104
D4:D0 hypoDMRs	chr1	135797442	135797450	A16:A2 hypoDMRs	chr1	135797446	135797452	Tnni1
D4:D0 hypoDMRs	chr1	135797442	135797450	A16:A8 hypoDMRs	chr1	135797446	135797452	Tnni1
D4:D0 hypoDMRs	chr7	4508063	4508137	A8:A2 hypoDMRs	chr7	4508135	4508145	Tnnt1
D4:D0 hypoDMRs	chr7	4508063	4508137	A8:A2 hypoDMRs	chr7	4508135	4508145	Tnnt1
R2:R0 hypoDMRs	chr7	4507875	4508145	A8:A2 hypoDMRs	chr7	4508135	4508145	Tnnt1
R2:R0 hypoDMRs	chr7	4507875	4508145	A8:A2 hypoDMRs	chr7	4508135	4508145	Tnnt1
D4:D0 hypoDMRs	chr9	103226836	103226959	A8:A2 hypoDMRs	chr9	103226760	103226959	Trf
R1:R0 hypoDMRs	chr9	103226836	103226959	A8:A2 hypoDMRs	chr9	103226760	103226959	Trf
R2:R0 hypoDMRs	chr9	103226836	103226959	A8:A2 hypoDMRs	chr9	103226760	103226959	Trf
D4:D0 hypoDMRs	chrX	13072775	13072884	A8:A2 hypoDMRs	chrX	13072775	13072809	Usp9x
D4:D0 hypoDMRs	chrX	13072775	13072884	A8:A2 hypoDMRs	chrX	13072775	13072809	Usp9x
R1:R0 hypoDMRs	chrX	13072775	13072833	A8:A2 hypoDMRs	chrX	13072775	13072809	Usp9x
R1:R0 hypoDMRs	chrX	13072775	13072833	A8:A2 hypoDMRs	chrX	13072775	13072809	Usp9x
R2:R0 hypoDMRs	chrX	13072775	13072809	A8:A2 hypoDMRs	chrX	13072775	13072809	Usp9x
R2:R0 hypoDMRs	chrX	13072775	13072809	A8:A2 hypoDMRs	chrX	13072775	13072809	Usp9x
D4:D0 hypoDMRs	chrX	103481951	103481971	A16:A2 hypoDMRs	chrX	103481890	103482018	Xist
R1:R0 hypoDMRs	chrX	103481969	103482018	A16:A2 hypoDMRs	chrX	103481890	103482018	Xist
R2:R0 hypoDMRs	chrX	94122850	94122901	A16:A2 hypoDMRs	chrX	94122850	94122901	Zfx
R2:R0 hypoDMRs	chrX	94122850	94122901	A16:A2 hypoDMRs	chrX	94122850	94122901	Zfx
R2:R0 hypoDMRs	chr5	145218404	145218418	A16:A2 hypoDMRs	chr5	145218404	145218438	Zkscan5
R2:R0 hypoDMRs	chr5	145218404	145218418	A8:A2 hypoDMRs	chr5	145218404	145218418	Zkscan5
D4:D0 hypoDMRs	chr9	46270414	46270585	A16:A2 hypoDMRs	chr9	46270414	46270585	Zpr1
R2:R0 hypoDMRs	chr11	22972053	22972113	A8:A2 hypoDMRs	chr11	22972092	22972128	Zrsr1

## Sheet: sync hyperDMRs TSS
regeneration	chr	start	end	aging	chr	start	end	TSS7k3k mapped
R1:R0 hyperDMRs	chr2	38672310	38672519	A16:A2 hyperDMRs	chr2	38672331	38672590	Adgrd2-ps
R1:R0 hyperDMRs	chr2	38672310	38672519	A8:A2 hyperDMRs	chr2	38672504	38672590	Adgrd2-ps
R2:R0 hyperDMRs	chr2	38672272	38672333	A16:A2 hyperDMRs	chr2	38672331	38672590	Adgrd2-ps
R2:R0 hyperDMRs	chr17	12741970	12742031	A16:A2 hyperDMRs	chr17	12741970	12742031	Airn
R1:R0 hyperDMRs	chr12	76324852	76324874	A8:A2 hyperDMRs	chr12	76324852	76324908	Akap5
R2:R0 hyperDMRs	chr12	76324852	76324874	A8:A2 hyperDMRs	chr12	76324852	76324908	Akap5
R4:R0 hyperDMRs	chr12	76324834	76324874	A8:A2 hyperDMRs	chr12	76324852	76324908	Akap5
R1:R0 hyperDMRs	chr10	79921962	79921988	A16:A2 hyperDMRs	chr10	79921939	79922109	Arid3a
R1:R0 hyperDMRs	chrX	48342156	48342210	A16:A2 hyperDMRs	chrX	48342109	48342161	Bcorl1
R2:R0 hyperDMRs	chr16	31429546	31429694	A16:A2 hyperDMRs	chr16	31429589	31429721	Bdh1
R4:R0 hyperDMRs	chrX	136215043	136215195	A8:A2 hyperDMRs	chrX	136215156	136215219	Bex1
R2:R0 hyperDMRs	chr1	55362550	55362579	A16:A2 hyperDMRs	chr1	55362561	55362587	Boll
R1:R0 hyperDMRs	chr15	79828706	79828923	A16:A2 hyperDMRs	chr15	79828829	79828913	Cbx6
R1:R0 hyperDMRs	chr15	79828706	79828923	A8:A2 hyperDMRs	chr15	79828829	79828923	Cbx6
R2:R0 hyperDMRs	chr15	79828832	79828913	A16:A2 hyperDMRs	chr15	79828829	79828913	Cbx6
R2:R0 hyperDMRs	chr15	79828832	79828913	A8:A2 hyperDMRs	chr15	79828829	79828923	Cbx6
R4:R0 hyperDMRs	chr15	79828829	79828905	A16:A2 hyperDMRs	chr15	79828829	79828913	Cbx6
R4:R0 hyperDMRs	chr15	79828829	79828905	A8:A2 hyperDMRs	chr15	79828829	79828923	Cbx6
R4:R0 hyperDMRs	chr4	126289536	126289552	A16:A2 hyperDMRs	chr4	126289536	126289552	Col8a2
R2:R0 hyperDMRs	chr5	37733318	37733342	A16:A2 hyperDMRs	chr5	37733318	37733342	Cytl1
R4:R0 hyperDMRs	chr4	137913635	137913689	A16:A2 hyperDMRs	chr4	137913648	137913681	Ece1
R1:R0 hyperDMRs	chr2	32646919	32646970	A8:A2 hyperDMRs	chr2	32646919	32646970	Eng
R2:R0 hyperDMRs	chr6	119480950	119480986	A16:A2 hyperDMRs	chr6	119480859	119480993	Fbxl14
R2:R0 hyperDMRs	chr6	119480950	119480986	A8:A2 hyperDMRs	chr6	119480972	119481085	Fbxl14
R2:R0 hyperDMRs	chr16	31429546	31429694	A16:A2 hyperDMRs	chr16	31429589	31429721	Gm15743
R1:R0 hyperDMRs	chr2	174327907	174327929	A16:A2 hyperDMRs	chr2	174327874	174327988	Gm30189
R1:R0 hyperDMRs	chr11	98768445	98768483	A16:A2 hyperDMRs	chr11	98768445	98768483	Gm31862
R1:R0 hyperDMRs	chr11	98768445	98768483	A8:A2 hyperDMRs	chr11	98768227	98768493	Gm31862
R2:R0 hyperDMRs	chr11	98770842	98770902	A16:A2 hyperDMRs	chr11	98770842	98770881	Gm31862
R1:R0 hyperDMRs	chr16	29967623	29967637	A8:A2 hyperDMRs	chr16	29967627	29967641	Gm32796
R1:R0 hyperDMRs	chr2	38672310	38672519	A16:A2 hyperDMRs	chr2	38672331	38672590	Gm36744
R1:R0 hyperDMRs	chr2	38672310	38672519	A8:A2 hyperDMRs	chr2	38672504	38672590	Gm36744
R2:R0 hyperDMRs	chr2	38672272	38672333	A16:A2 hyperDMRs	chr2	38672331	38672590	Gm36744
R1:R0 hyperDMRs	chr9	43882844	43882932	A16:A2 hyperDMRs	chr9	43882844	43882950	Gm39322
R1:R0 hyperDMRs	chr9	43882844	43882932	A8:A2 hyperDMRs	chr9	43882898	43882932	Gm39322
R4:R0 hyperDMRs	chr9	43882898	43882932	A16:A2 hyperDMRs	chr9	43882844	43882950	Gm39322
R4:R0 hyperDMRs	chr9	43882898	43882932	A8:A2 hyperDMRs	chr9	43882898	43882932	Gm39322
R1:R0 hyperDMRs	chr12	76324852	76324874	A8:A2 hyperDMRs	chr12	76324852	76324908	Gm40443
R2:R0 hyperDMRs	chr12	76324852	76324874	A8:A2 hyperDMRs	chr12	76324852	76324908	Gm40443
R4:R0 hyperDMRs	chr12	76324834	76324874	A8:A2 hyperDMRs	chr12	76324852	76324908	Gm40443
R1:R0 hyperDMRs	chr10	79921962	79921988	A16:A2 hyperDMRs	chr10	79921939	79922109	Gm40715
R1:R0 hyperDMRs	chr9	110916174	110916186	A8:A2 hyperDMRs	chr9	110916178	110916186	Gm590
R2:R0 hyperDMRs	chr9	110916174	110916186	A8:A2 hyperDMRs	chr9	110916178	110916186	Gm590
R1:R0 hyperDMRs	chr2	174327907	174327929	A16:A2 hyperDMRs	chr2	174327874	174327988	Gnas
R1:R0 hyperDMRs	chr17	35394805	35394871	A16:A2 hyperDMRs	chr17	35394762	35394901	H2-Q5
R1:R0 hyperDMRs	chr5	65131163	65131188	A16:A2 hyperDMRs	chr5	65131167	65131188	Klhl5
R1:R0 hyperDMRs	chr14	41451802	41451814	A8:A2 hyperDMRs	chr14	41451798	41451814	LOC102635067
R4:R0 hyperDMRs	chr14	41451798	41451814	A8:A2 hyperDMRs	chr14	41451798	41451814	LOC102635067
R1:R0 hyperDMRs	chr12	81771894	81771902	A16:A2 hyperDMRs	chr12	81771894	81771906	Map3k9
R1:R0 hyperDMRs	chr12	81771894	81771902	A16:A8 hyperDMRs	chr12	81771896	81771906	Map3k9
R1:R0 hyperDMRs	chr1	9906627	9906649	A8:A2 hyperDMRs	chr1	9906627	9906649	Mcmdc2
R4:R0 hyperDMRs	chr1	9906627	9906649	A8:A2 hyperDMRs	chr1	9906627	9906649	Mcmdc2
R4:R0 hyperDMRs	chrX	140664554	140664566	A16:A2 hyperDMRs	chrX	140664554	140664566	Mid2
R4:R0 hyperDMRs	chrX	140664554	140664566	A8:A2 hyperDMRs	chrX	140664379	140664560	Mid2
R4:R0 hyperDMRs	chr12	109608073	109608082	A16:A2 hyperDMRs	chr12	109608070	109608082	Mir1188
R4:R0 hyperDMRs	chr12	109608073	109608082	A8:A2 hyperDMRs	chr12	109608070	109608077	Mir1188
R1:R0 hyperDMRs	chr2	32646919	32646970	A8:A2 hyperDMRs	chr2	32646919	32646970	Mir1954
R4:R0 hyperDMRs	chr12	109608073	109608082	A16:A2 hyperDMRs	chr12	109608070	109608082	Mir341
R4:R0 hyperDMRs	chr12	109608073	109608082	A8:A2 hyperDMRs	chr12	109608070	109608077	Mir341
R2:R0 hyperDMRs	chrX	162159876	162159906	A16:A2 hyperDMRs	chrX	162159876	162159906	Nhs
R1:R0 hyperDMRs	chr15	79828706	79828923	A16:A2 hyperDMRs	chr15	79828829	79828913	Npcd
R1:R0 hyperDMRs	chr15	79828706	79828923	A8:A2 hyperDMRs	chr15	79828829	79828923	Npcd
R2:R0 hyperDMRs	chr15	79828832	79828913	A16:A2 hyperDMRs	chr15	79828829	79828913	Npcd
R2:R0 hyperDMRs	chr15	79828832	79828913	A8:A2 hyperDMRs	chr15	79828829	79828923	Npcd
R4:R0 hyperDMRs	chr15	79828829	79828905	A16:A2 hyperDMRs	chr15	79828829	79828913	Npcd
R4:R0 hyperDMRs	chr15	79828829	79828905	A8:A2 hyperDMRs	chr15	79828829	79828923	Npcd
R1:R0 hyperDMRs	chr11	98768445	98768483	A16:A2 hyperDMRs	chr11	98768445	98768483	Nr1d1
R1:R0 hyperDMRs	chr11	98768445	98768483	A8:A2 hyperDMRs	chr11	98768227	98768493	Nr1d1
R2:R0 hyperDMRs	chr11	98770842	98770902	A16:A2 hyperDMRs	chr11	98770842	98770881	Nr1d1
R2:R0 hyperDMRs	chr18	37357046	37357116	A16:A8 hyperDMRs	chr18	37356885	37357161	Pcdhb8
R1:R0 hyperDMRs	chr3	141211770	141211841	A8:A2 hyperDMRs	chr3	141211770	141211841	Pdha2
R2:R0 hyperDMRs	chr3	141211770	141211841	A8:A2 hyperDMRs	chr3	141211770	141211841	Pdha2
R1:R0 hyperDMRs	chr1	133159845	133159857	A16:A2 hyperDMRs	chr1	133159840	133159882	Plekha6
R2:R0 hyperDMRs	chr3	58987318	58987381	A16:A2 hyperDMRs	chr3	58987313	58987381	Rpl13-ps6
R2:R0 hyperDMRs	chr3	58987318	58987381	A8:A2 hyperDMRs	chr3	58987313	58987322	Rpl13-ps6
R2:R0 hyperDMRs	chr6	83142418	83142486	A16:A2 hyperDMRs	chr6	83142433	83142486	Rtkn
R4:R0 hyperDMRs	chr5	34549611	34549673	A16:A2 hyperDMRs	chr5	34549528	34549673	Sh3bp2
R4:R0 hyperDMRs	chr5	34549611	34549673	A8:A2 hyperDMRs	chr5	34549528	34549701	Sh3bp2
R2:R0 hyperDMRs	chr3	139208398	139208408	A8:A2 hyperDMRs	chr3	139208400	139208408	Stpg2
R2:R0 hyperDMRs	chrX	8074292	8074300	A8:A2 hyperDMRs	chrX	8074292	8074335	Suv39h1
R4:R0 hyperDMRs	chrX	136215043	136215195	A8:A2 hyperDMRs	chrX	136215156	136215219	Tceal7
R1:R0 hyperDMRs	chr12	87177280	87177288	A8:A2 hyperDMRs	chr12	87177280	87177288	Tmed8
R1:R0 hyperDMRs	chrX	140598660	140598677	A8:A2 hyperDMRs	chrX	140598665	140598702	Tsc22d3
R1:R0 hyperDMRs	chr3	138795427	138795469	A16:A2 hyperDMRs	chr3	138795427	138795469	Tspan5

## Sheet: sync TSS genes
hypoDMR (early)	TSS		hypoDMR (late)	TSS		hyperDMR (early)	TSS		hyperDMR (late)	TSS
A8:A2 hypoDMRs	Airn		A16:A8 hypoDMRs	Dhx32		A8:A2 hyperDMRs	Adgrd2-ps		A16:A8 hyperDMRs	Map3k9
A8:A2 hypoDMRs	Ak3		A16:A8 hypoDMRs	Dnajc22		A8:A2 hyperDMRs	Akap5		A16:A8 hyperDMRs	Pcdhb8
A8:A2 hypoDMRs	Art3		A16:A8 hypoDMRs	Mcts2		A8:A2 hyperDMRs	Bex1
A8:A2 hypoDMRs	Bcat2		A16:A8 hypoDMRs	Tnni1		A8:A2 hyperDMRs	Cbx6
A8:A2 hypoDMRs	Cep85					A8:A2 hyperDMRs	Eng
A8:A2 hypoDMRs	Cnksr2					A8:A2 hyperDMRs	Fbxl14
A8:A2 hypoDMRs	Commd1					A8:A2 hyperDMRs	Mcmdc2
A8:A2 hypoDMRs	Cxcl11					A8:A2 hyperDMRs	Mid2
A8:A2 hypoDMRs	Epb41l5					A8:A2 hyperDMRs	Npcd
A8:A2 hypoDMRs	F8a					A8:A2 hyperDMRs	Nr1d1
A8:A2 hypoDMRs	Fads6					A8:A2 hyperDMRs	Pdha2
A8:A2 hypoDMRs	Fetub					A8:A2 hyperDMRs	Rpl13-ps6
A8:A2 hypoDMRs	Fndc3c1					A8:A2 hyperDMRs	Sh3bp2
A8:A2 hypoDMRs	Gata4					A8:A2 hyperDMRs	Stpg2
A8:A2 hypoDMRs	Gjb2					A8:A2 hyperDMRs	Suv39h1
A8:A2 hypoDMRs	Gnas					A8:A2 hyperDMRs	Tceal7
A8:A2 hypoDMRs	Grb10					A8:A2 hyperDMRs	Tmed8
A8:A2 hypoDMRs	Hnf4a					A8:A2 hyperDMRs	Tsc22d3
A8:A2 hypoDMRs	Katnal2					A8:A2 hyperDMRs	Gm31862
A8:A2 hypoDMRs	Lcp1					A8:A2 hyperDMRs	Gm32796
A8:A2 hypoDMRs	Lgmn					A8:A2 hyperDMRs	Gm36744
A8:A2 hypoDMRs	Lonrf3					A8:A2 hyperDMRs	Gm39322
A8:A2 hypoDMRs	Nespas					A8:A2 hyperDMRs	Gm40443
A8:A2 hypoDMRs	Nhs					A8:A2 hyperDMRs	Gm590
A8:A2 hypoDMRs	Pcca					A8:A2 hyperDMRs	LOC102635067
A8:A2 hypoDMRs	Peg10					A8:A2 hyperDMRs	Mir1188
A8:A2 hypoDMRs	Rap2c					A8:A2 hyperDMRs	Mir1954
A8:A2 hypoDMRs	Rbbp7					A8:A2 hyperDMRs	Mir341
A8:A2 hypoDMRs	Rhobtb1					A16:A2 hyperDMRs	Adgrd2-ps
A8:A2 hypoDMRs	Sgce					A16:A2 hyperDMRs	Airn
A8:A2 hypoDMRs	Slc35e1					A16:A2 hyperDMRs	Arid3a
A8:A2 hypoDMRs	Sox9					A16:A2 hyperDMRs	Bcorl1
A8:A2 hypoDMRs	Sqrdl					A16:A2 hyperDMRs	Bdh1
A8:A2 hypoDMRs	Tab3					A16:A2 hyperDMRs	Boll
A8:A2 hypoDMRs	Tat					A16:A2 hyperDMRs	Cbx6
A8:A2 hypoDMRs	Tex16					A16:A2 hyperDMRs	Col8a2
A8:A2 hypoDMRs	Tnnt1					A16:A2 hyperDMRs	Cytl1
A8:A2 hypoDMRs	Trf					A16:A2 hyperDMRs	Ece1
A8:A2 hypoDMRs	Usp9x					A16:A2 hyperDMRs	Fbxl14
A8:A2 hypoDMRs	Zkscan5					A16:A2 hyperDMRs	Gnas
A8:A2 hypoDMRs	Zrsr1					A16:A2 hyperDMRs	H2-Q5
A8:A2 hypoDMRs	44080					A16:A2 hyperDMRs	Klhl5
A8:A2 hypoDMRs	0610005C13Rik					A16:A2 hyperDMRs	Map3k9
A8:A2 hypoDMRs	1700018L02Rik					A16:A2 hyperDMRs	Mid2
A8:A2 hypoDMRs	4930481A15Rik					A16:A2 hyperDMRs	Nhs
A8:A2 hypoDMRs	Gm15499					A16:A2 hyperDMRs	Npcd
A8:A2 hypoDMRs	Gm15628					A16:A2 hyperDMRs	Nr1d1
A8:A2 hypoDMRs	Gm30198					A16:A2 hyperDMRs	Plekha6
A8:A2 hypoDMRs	Gm30827					A16:A2 hyperDMRs	Rpl13-ps6
A8:A2 hypoDMRs	Gm32910					A16:A2 hyperDMRs	Rtkn
A8:A2 hypoDMRs	Gm32912					A16:A2 hyperDMRs	Sh3bp2
A8:A2 hypoDMRs	Gm32965					A16:A2 hyperDMRs	Tspan5
A8:A2 hypoDMRs	Gm33019					A16:A2 hyperDMRs	Gm15743
A8:A2 hypoDMRs	Gm36169					A16:A2 hyperDMRs	Gm30189
A8:A2 hypoDMRs	Gm36337					A16:A2 hyperDMRs	Gm31862
A8:A2 hypoDMRs	Gm42060					A16:A2 hyperDMRs	Gm36744
A8:A2 hypoDMRs	Gm42210					A16:A2 hyperDMRs	Gm39322
A8:A2 hypoDMRs	LOC102639683					A16:A2 hyperDMRs	Gm40715
A8:A2 hypoDMRs	LOC105246018					A16:A2 hyperDMRs	Mir1188
A8:A2 hypoDMRs	LOC105246018					A16:A2 hyperDMRs	Mir341
A8:A2 hypoDMRs	LOC108169013
A16:A2 hypoDMRs	Aatk
A16:A2 hypoDMRs	Ak3
A16:A2 hypoDMRs	Apoa5
A16:A2 hypoDMRs	Art3
A16:A2 hypoDMRs	Bcat2
A16:A2 hypoDMRs	Cxcl11
A16:A2 hypoDMRs	Cyp8b1
A16:A2 hypoDMRs	Dhx32
A16:A2 hypoDMRs	Dnajc22
A16:A2 hypoDMRs	Eda
A16:A2 hypoDMRs	F8a
A16:A2 hypoDMRs	Fbxl14
A16:A2 hypoDMRs	Ghrhr
A16:A2 hypoDMRs	Gjb2
A16:A2 hypoDMRs	Gnas
A16:A2 hypoDMRs	Gpc4
A16:A2 hypoDMRs	H6pd
A16:A2 hypoDMRs	Il2rb
A16:A2 hypoDMRs	Irs3
A16:A2 hypoDMRs	Lonrf3
A16:A2 hypoDMRs	Lrch2
A16:A2 hypoDMRs	Lrfn4
A16:A2 hypoDMRs	Map3k15
A16:A2 hypoDMRs	Mcts2
A16:A2 hypoDMRs	Morc4
A16:A2 hypoDMRs	Mthfd2l
A16:A2 hypoDMRs	Nat9
A16:A2 hypoDMRs	Peg10
A16:A2 hypoDMRs	Plet1os
A16:A2 hypoDMRs	Ppp1r2
A16:A2 hypoDMRs	Ralgds
A16:A2 hypoDMRs	Rhobtb1
A16:A2 hypoDMRs	S100a10
A16:A2 hypoDMRs	Sgce
A16:A2 hypoDMRs	Slc35a2
A16:A2 hypoDMRs	Spsb1
A16:A2 hypoDMRs	Stk26
A16:A2 hypoDMRs	Tab3
A16:A2 hypoDMRs	Tbcd
A16:A2 hypoDMRs	Tmem104
A16:A2 hypoDMRs	Tnni1
A16:A2 hypoDMRs	Xist
A16:A2 hypoDMRs	Zfx
A16:A2 hypoDMRs	Zkscan5
A16:A2 hypoDMRs	Zpr1
A16:A2 hypoDMRs	44080
A16:A2 hypoDMRs	0610005C13Rik
A16:A2 hypoDMRs	1700018L02Rik
A16:A2 hypoDMRs	Gm30189
A16:A2 hypoDMRs	Gm30827
A16:A2 hypoDMRs	Gm32885
A16:A2 hypoDMRs	Gm32912
A16:A2 hypoDMRs	Gm33149
A16:A2 hypoDMRs	Gm42210
A16:A2 hypoDMRs	LOC105246018
A16:A2 hypoDMRs	LOC105246018
A16:A2 hypoDMRs	LOC105246018
A16:A2 hypoDMRs	LOC108169013
A16:A2 hypoDMRs	Mir3065
A16:A2 hypoDMRs	Mir338
