# Supplementary material for: Epigenome-wide analysis of aging effects on liver regeneration
Source: BMC Biol. 2023 Feb 13;21:30. doi: 10.1186/s12915-023-01533-1 (PMC9926786; doi:10.1186/s12915-023-01533-1)
Supplement: Supplementary file 10 — Additional file 10: Table 8. Mapping of aging DMRs to the promoter regions (TSS7k3k) of regenerative DEGs in both synchronous (hyper-DMRs to down-DEGs; hypo-DMRs to up-DEGs) and inverse (hyper-DMRs to up-DEGs or hypo-DMRs to down-DEGs) patterns. [file 12915_2023_1533_MOESM10_ESM.xlsx]

## Sheet: hyper-down
gene_symbol	Age DMR	chr	DMR start	DMR end	regulated	time	Map
Frs3	A8:A2 hyperDMRs	17	47689437	47689508	down	0vs24	TSS7k3k
Gnmt	A8:A2 hyperDMRs	17	46729900	46730049	down	0vs24	TSS7k3k
Mn1	A8:A2 hyperDMRs	5	111419940	111420014	down	0vs24	TSS7k3k
Mn1	A8:A2 hyperDMRs	5	111418634	111418671	down	0vs24	TSS7k3k
Nat8	A8:A2 hyperDMRs	6	85833343	85833359	down	0vs24	TSS7k3k
Thrsp	A8:A2 hyperDMRs	7	97417105	97417288	down	0vs24	TSS7k3k
Gnmt	A8:A2 hyperDMRs	17	46729900	46730049	down	0vs30	TSS7k3k
Hal	A8:A2 hyperDMRs	10	93489150	93489172	down	0vs30	TSS7k3k
Thrsp	A8:A2 hyperDMRs	7	97417105	97417288	down	0vs30	TSS7k3k
Tsc22d3	A8:A2 hyperDMRs	X	140598665	140598702	down	0vs30	TSS7k3k
Frs3	A8:A2 hyperDMRs	17	47689437	47689508	down	0vs40	TSS7k3k
Gnmt	A8:A2 hyperDMRs	17	46729900	46730049	down	0vs40	TSS7k3k
Hal	A8:A2 hyperDMRs	10	93489150	93489172	down	0vs40	TSS7k3k
Igfals	A8:A2 hyperDMRs	17	24877541	24877598	down	0vs40	TSS7k3k
Magee1	A8:A2 hyperDMRs	X	105120957	105120988	down	0vs40	TSS7k3k
Mn1	A8:A2 hyperDMRs	5	111419940	111420014	down	0vs40	TSS7k3k
Mn1	A8:A2 hyperDMRs	5	111418634	111418671	down	0vs40	TSS7k3k
Nat8	A8:A2 hyperDMRs	6	85833343	85833359	down	0vs40	TSS7k3k
Thrsp	A8:A2 hyperDMRs	7	97417105	97417288	down	0vs40	TSS7k3k
Ctage5	A8:A2 hyperDMRs	12	59095543	59095645	down	0vs48	TSS7k3k
Gnmt	A8:A2 hyperDMRs	17	46729900	46730049	down	0vs48	TSS7k3k
Hal	A8:A2 hyperDMRs	10	93489150	93489172	down	0vs48	TSS7k3k
Mn1	A8:A2 hyperDMRs	5	111419940	111420014	down	0vs48	TSS7k3k
Mn1	A8:A2 hyperDMRs	5	111418634	111418671	down	0vs48	TSS7k3k
Nat8	A8:A2 hyperDMRs	6	85833343	85833359	down	0vs48	TSS7k3k
Thrsp	A8:A2 hyperDMRs	7	97417105	97417288	down	0vs48	TSS7k3k
Tsc22d3	A8:A2 hyperDMRs	X	140598665	140598702	down	0vs48	TSS7k3k
Thrsp	A8:A2 hyperDMRs	7	97417105	97417288	down	0vs4w	TSS7k3k
Thrsp	A8:A2 hyperDMRs	7	97417105	97417288	down	0vs7d	TSS7k3k
Arhgef9	A16:A2 hyperDMRs	X	95196469	95196492	down	0vs24	TSS7k3k
Gm16551	A16:A2 hyperDMRs	9	74847564	74847763	down	0vs24	TSS7k3k
Myc	A16:A2 hyperDMRs	15	61988015	61988032	down	0vs24	TSS7k3k
Slc38a4	A16:A2 hyperDMRs	15	97055519	97055582	down	0vs24	TSS7k3k
Zbtb16	A16:A2 hyperDMRs	9	48837107	48837164	down	0vs24	TSS7k3k
Arhgef9	A16:A2 hyperDMRs	X	95196469	95196492	down	0vs30	TSS7k3k
Gm16551	A16:A2 hyperDMRs	9	74847564	74847763	down	0vs30	TSS7k3k
Zbtb16	A16:A2 hyperDMRs	9	48837107	48837164	down	0vs30	TSS7k3k
Arhgef9	A16:A2 hyperDMRs	X	95196469	95196492	down	0vs40	TSS7k3k
Gm16551	A16:A2 hyperDMRs	9	74847564	74847763	down	0vs40	TSS7k3k
Magix	A16:A2 hyperDMRs	X	7679910	7679939	down	0vs40	TSS7k3k
Myc	A16:A2 hyperDMRs	15	61988015	61988032	down	0vs40	TSS7k3k
Rnf152	A16:A2 hyperDMRs	1	105355370	105355528	down	0vs40	TSS7k3k
Arhgef9	A16:A2 hyperDMRs	X	95196469	95196492	down	0vs48	TSS7k3k
Gm16551	A16:A2 hyperDMRs	9	74847564	74847763	down	0vs48	TSS7k3k
Myc	A16:A2 hyperDMRs	15	61988015	61988032	down	0vs48	TSS7k3k
Rnf152	A16:A2 hyperDMRs	1	105355370	105355528	down	0vs48	TSS7k3k
Slc38a4	A16:A2 hyperDMRs	15	97055519	97055582	down	0vs48	TSS7k3k
Klhl3	A16:A2 hyperDMRs	13	58113484	58113492	down	0vs4w	TSS7k3k
Myc	A16:A2 hyperDMRs	15	61988015	61988032	down	0vs4w	TSS7k3k
Tnks	A16:A2 hyperDMRs	8	34970627	34970750	down	0vs4w	TSS7k3k
Zbtb16	A16:A2 hyperDMRs	9	48837107	48837164	down	0vs4w	TSS7k3k
Klhl3	A16:A2 hyperDMRs	13	58113484	58113492	down	0vs7d	TSS7k3k
Myc	A16:A2 hyperDMRs	15	61988015	61988032	down	0vs7d	TSS7k3k
Tnks	A16:A2 hyperDMRs	8	34970627	34970750	down	0vs7d	TSS7k3k
Zbtb16	A16:A2 hyperDMRs	9	48837107	48837164	down	0vs7d	TSS7k3k
Bcorl1	A16:A2 hyperDMRs	X	48342109	48342161	down	0vs96	TSS7k3k
Bcorl1	A16:A2 hyperDMRs	X	48341679	48341796	down	0vs96	TSS7k3k
Igfbp1	A16:A2 hyperDMRs	11	7200548	7200628	down	0vs96	TSS7k3k
Klhl3	A16:A2 hyperDMRs	13	58113484	58113492	down	0vs96	TSS7k3k
Myc	A16:A2 hyperDMRs	15	61988015	61988032	down	0vs96	TSS7k3k
Pml	A16:A2 hyperDMRs	9	58247229	58247283	down	0vs96	TSS7k3k
Tnks	A16:A2 hyperDMRs	8	34970627	34970750	down	0vs96	TSS7k3k
Zbtb16	A16:A2 hyperDMRs	9	48837107	48837164	down	0vs96	TSS7k3k
Bmf	A16:A8 hyperDMRs	2	118554787	118555135	down	0vs24	TSS7k3k
Nr1d1	A16:A8 hyperDMRs	11	98780457	98780498	down	0vs24	TSS7k3k
Bmf	A16:A8 hyperDMRs	2	118554787	118555135	down	0vs30	TSS7k3k
Zmat1	A16:A8 hyperDMRs	X	135008748	135008770	down	0vs30	TSS7k3k
Bmf	A16:A8 hyperDMRs	2	118554787	118555135	down	0vs40	TSS7k3k
Nr1d1	A16:A8 hyperDMRs	11	98780457	98780498	down	0vs40	TSS7k3k
Nudt16l1	A16:A8 hyperDMRs	16	4935525	4935561	down	0vs40	TSS7k3k
Bmf	A16:A8 hyperDMRs	2	118554787	118555135	down	0vs48	TSS7k3k
Cd82	A16:A8 hyperDMRs	2	93467866	93468057	down	0vs48	TSS7k3k
Nr1d1	A16:A8 hyperDMRs	11	98780457	98780498	down	0vs48	TSS7k3k
Sqle	A16:A8 hyperDMRs	15	59311468	59311709	down	0vs48	TSS7k3k
Tgfbr3	A16:A8 hyperDMRs	5	107296439	107296462	down	0vs48	TSS7k3k
Zmat1	A16:A8 hyperDMRs	X	135008748	135008770	down	0vs48	TSS7k3k
Bmf	A16:A8 hyperDMRs	2	118554787	118555135	down	0vs4w	TSS7k3k
Tgfbr3	A16:A8 hyperDMRs	5	107296439	107296462	down	0vs4w	TSS7k3k
Bmf	A16:A8 hyperDMRs	2	118554787	118555135	down	0vs7d	TSS7k3k
Slc43a3	A16:A8 hyperDMRs	2	84937334	84937544	down	0vs7d	TSS7k3k
Tgfbr3	A16:A8 hyperDMRs	5	107296439	107296462	down	0vs7d	TSS7k3k
Bcorl1	A16:A8 hyperDMRs	X	48341763	48341819	down	0vs96	TSS7k3k
Bmf	A16:A8 hyperDMRs	2	118554787	118555135	down	0vs96	TSS7k3k

## Sheet: hypo-up
gene_symbol	Age DMR	chr	DMR start	DMR end	regulated	time	Map
Ccdc120	A8:A2 hypoDMRs	X	7750639	7750697	up	0vs24	TSS7k3k
Slc3a1	A8:A2 hypoDMRs	17	85028861	85029100	up	0vs24	TSS7k3k
Sox9	A8:A2 hypoDMRs	11	112785058	112785290	up	0vs24	TSS7k3k
Tgm1	A8:A2 hypoDMRs	14	55712180	55712233	up	0vs24	TSS7k3k
Ccdc120	A8:A2 hypoDMRs	X	7750639	7750697	up	0vs30	TSS7k3k
Tgm1	A8:A2 hypoDMRs	14	55712180	55712233	up	0vs30	TSS7k3k
Ccdc120	A8:A2 hypoDMRs	X	7750639	7750697	up	0vs40	TSS7k3k
Cyp2a4	A8:A2 hypoDMRs	7	26307694	26307716	up	0vs40	TSS7k3k
Kif4	A8:A2 hypoDMRs	X	100625792	100625854	up	0vs40	TSS7k3k
Lonrf3	A8:A2 hypoDMRs	X	36329305	36329327	up	0vs40	TSS7k3k
Nup35	A8:A2 hypoDMRs	2	80617976	80618059	up	0vs40	TSS7k3k
Zcwpw1	A8:A2 hypoDMRs	5	137788400	137788450	up	0vs40	TSS7k3k
2810047C21Rik1	A8:A2 hypoDMRs	7	8093020	8093060	up	0vs48	TSS7k3k
Ccdc120	A8:A2 hypoDMRs	X	7750639	7750697	up	0vs48	TSS7k3k
Cyp2a4	A8:A2 hypoDMRs	7	26307694	26307716	up	0vs48	TSS7k3k
Kif4	A8:A2 hypoDMRs	X	100625792	100625854	up	0vs48	TSS7k3k
Nup35	A8:A2 hypoDMRs	2	80617976	80618059	up	0vs48	TSS7k3k
Slc3a1	A8:A2 hypoDMRs	17	85028861	85029100	up	0vs48	TSS7k3k
Sox9	A8:A2 hypoDMRs	11	112785058	112785290	up	0vs48	TSS7k3k
Trim47	A8:A2 hypoDMRs	11	116126294	116126410	up	0vs48	TSS7k3k
Zcwpw1	A8:A2 hypoDMRs	5	137788400	137788450	up	0vs48	TSS7k3k
Sox9	A8:A2 hypoDMRs	11	112785058	112785290	up	0vs4w	TSS7k3k
Cyp2a4	A8:A2 hypoDMRs	7	26307694	26307716	up	0vs7d	TSS7k3k
Lad1	A8:A2 hypoDMRs	1	135820270	135820459	up	0vs7d	TSS7k3k
Slc3a1	A8:A2 hypoDMRs	17	85028861	85029100	up	0vs7d	TSS7k3k
Tgm1	A8:A2 hypoDMRs	14	55712180	55712233	up	0vs7d	TSS7k3k
Cyp2a4	A8:A2 hypoDMRs	7	26307694	26307716	up	0vs96	TSS7k3k
Acot4	A16:A2 hypoDMRs	12	84040441	84040758	up	0vs24	TSS7k3k
Apoa4	A16:A2 hypoDMRs	9	46241169	46241257	up	0vs24	TSS7k3k
Ctcflos	A16:A2 hypoDMRs	2	173110479	173110571	up	0vs24	TSS7k3k
Gas6	A16:A2 hypoDMRs	8	13491857	13492002	up	0vs24	TSS7k3k
Lrg1	A16:A2 hypoDMRs	17	56124203	56124224	up	0vs24	TSS7k3k
Nfil3	A16:A2 hypoDMRs	13	52985528	52985636	up	0vs24	TSS7k3k
S100a10	A16:A2 hypoDMRs	3	93554119	93554140	up	0vs24	TSS7k3k
Saa2	A16:A2 hypoDMRs	7	46754338	46754413	up	0vs24	TSS7k3k
Slc3a1	A16:A2 hypoDMRs	17	85028568	85029458	up	0vs24	TSS7k3k
Tgfb1i1	A16:A2 hypoDMRs	7	128240186	128240299	up	0vs24	TSS7k3k
Tgm1	A16:A2 hypoDMRs	14	55720416	55720782	up	0vs24	TSS7k3k
Tgm1	A16:A2 hypoDMRs	14	55712180	55712437	up	0vs24	TSS7k3k
Acot4	A16:A2 hypoDMRs	12	84040441	84040758	up	0vs30	TSS7k3k
Actg1	A16:A2 hypoDMRs	11	120353152	120353228	up	0vs30	TSS7k3k
Apoa4	A16:A2 hypoDMRs	9	46241169	46241257	up	0vs30	TSS7k3k
Cldn15	A16:A2 hypoDMRs	5	136967773	136967792	up	0vs30	TSS7k3k
Ctcflos	A16:A2 hypoDMRs	2	173110479	173110571	up	0vs30	TSS7k3k
Gas6	A16:A2 hypoDMRs	8	13491857	13492002	up	0vs30	TSS7k3k
Lrg1	A16:A2 hypoDMRs	17	56124203	56124224	up	0vs30	TSS7k3k
Morc4	A16:A2 hypoDMRs	X	139870975	139870999	up	0vs30	TSS7k3k
Rrm2	A16:A2 hypoDMRs	12	24705759	24706057	up	0vs30	TSS7k3k
Saa2	A16:A2 hypoDMRs	7	46754338	46754413	up	0vs30	TSS7k3k
Tgm1	A16:A2 hypoDMRs	14	55720416	55720782	up	0vs30	TSS7k3k
Tgm1	A16:A2 hypoDMRs	14	55712180	55712437	up	0vs30	TSS7k3k
Acot4	A16:A2 hypoDMRs	12	84040441	84040758	up	0vs40	TSS7k3k
Actg1	A16:A2 hypoDMRs	11	120353152	120353228	up	0vs40	TSS7k3k
Apoa4	A16:A2 hypoDMRs	9	46241169	46241257	up	0vs40	TSS7k3k
Ccng2	A16:A2 hypoDMRs	5	93265830	93265934	up	0vs40	TSS7k3k
Cldn15	A16:A2 hypoDMRs	5	136967773	136967792	up	0vs40	TSS7k3k
Ctcflos	A16:A2 hypoDMRs	2	173110479	173110571	up	0vs40	TSS7k3k
Cyp2a4	A16:A2 hypoDMRs	7	26307658	26308336	up	0vs40	TSS7k3k
Lonrf3	A16:A2 hypoDMRs	X	36329305	36329346	up	0vs40	TSS7k3k
Lrg1	A16:A2 hypoDMRs	17	56124203	56124224	up	0vs40	TSS7k3k
Morc4	A16:A2 hypoDMRs	X	139870975	139870999	up	0vs40	TSS7k3k
Rrm2	A16:A2 hypoDMRs	12	24705759	24706057	up	0vs40	TSS7k3k
Saa2	A16:A2 hypoDMRs	7	46754338	46754413	up	0vs40	TSS7k3k
Actg1	A16:A2 hypoDMRs	11	120353152	120353228	up	0vs48	TSS7k3k
Apoa4	A16:A2 hypoDMRs	9	46241169	46241257	up	0vs48	TSS7k3k
Cyp2a4	A16:A2 hypoDMRs	7	26307658	26308336	up	0vs48	TSS7k3k
Gas6	A16:A2 hypoDMRs	8	13491857	13492002	up	0vs48	TSS7k3k
Lrg1	A16:A2 hypoDMRs	17	56124203	56124224	up	0vs48	TSS7k3k
Map3k14	A16:A2 hypoDMRs	11	103264656	103264846	up	0vs48	TSS7k3k
Morc4	A16:A2 hypoDMRs	X	139870975	139870999	up	0vs48	TSS7k3k
Nfil3	A16:A2 hypoDMRs	13	52985528	52985636	up	0vs48	TSS7k3k
Rrm2	A16:A2 hypoDMRs	12	24705759	24706057	up	0vs48	TSS7k3k
Saa2	A16:A2 hypoDMRs	7	46754338	46754413	up	0vs48	TSS7k3k
Slc3a1	A16:A2 hypoDMRs	17	85028568	85029458	up	0vs48	TSS7k3k
Gsta2	A16:A2 hypoDMRs	9	78353913	78354047	up	0vs4w	TSS7k3k
Nfil3	A16:A2 hypoDMRs	13	52985528	52985636	up	0vs4w	TSS7k3k
Saa2	A16:A2 hypoDMRs	7	46754338	46754413	up	0vs4w	TSS7k3k
Cyp2a4	A16:A2 hypoDMRs	7	26307658	26308336	up	0vs7d	TSS7k3k
Lrg1	A16:A2 hypoDMRs	17	56124203	56124224	up	0vs7d	TSS7k3k
Map3k14	A16:A2 hypoDMRs	11	103264656	103264846	up	0vs7d	TSS7k3k
Saa2	A16:A2 hypoDMRs	7	46754338	46754413	up	0vs7d	TSS7k3k
Slc22a7	A16:A2 hypoDMRs	17	46439420	46439622	up	0vs7d	TSS7k3k
Slc3a1	A16:A2 hypoDMRs	17	85028568	85029458	up	0vs7d	TSS7k3k
Tgm1	A16:A2 hypoDMRs	14	55720416	55720782	up	0vs7d	TSS7k3k
Tgm1	A16:A2 hypoDMRs	14	55712180	55712437	up	0vs7d	TSS7k3k
Cyp2a4	A16:A2 hypoDMRs	7	26307658	26308336	up	0vs96	TSS7k3k
Metrnl	A16:A2 hypoDMRs	11	121704062	121704159	up	0vs96	TSS7k3k
Apoc2	A16:A8 hypoDMRs	7	19680300	19680369	up	0vs24	TSS7k3k
Ect2	A16:A8 hypoDMRs	3	27155073	27155188	up	0vs24	TSS7k3k
Gadd45b	A16:A8 hypoDMRs	10	80923557	80923707	up	0vs24	TSS7k3k
Pgm3	A16:A8 hypoDMRs	9	86573807	86573822	up	0vs24	TSS7k3k
Sik1	A16:A8 hypoDMRs	17	31856802	31856928	up	0vs24	TSS7k3k
Spon2	A16:A8 hypoDMRs	5	33217539	33217615	up	0vs24	TSS7k3k
Tgfb1i1	A16:A8 hypoDMRs	7	128240265	128240311	up	0vs24	TSS7k3k
Apoc2	A16:A8 hypoDMRs	7	19680300	19680369	up	0vs30	TSS7k3k
Ect2	A16:A8 hypoDMRs	3	27155073	27155188	up	0vs30	TSS7k3k
Fam187b	A16:A8 hypoDMRs	7	30967761	30967824	up	0vs30	TSS7k3k
Gadd45b	A16:A8 hypoDMRs	10	80923557	80923707	up	0vs30	TSS7k3k
Pgm3	A16:A8 hypoDMRs	9	86573807	86573822	up	0vs30	TSS7k3k
Sik1	A16:A8 hypoDMRs	17	31856802	31856928	up	0vs30	TSS7k3k
Apoc2	A16:A8 hypoDMRs	7	19680300	19680369	up	0vs40	TSS7k3k
Ect2	A16:A8 hypoDMRs	3	27155073	27155188	up	0vs40	TSS7k3k
Gadd45b	A16:A8 hypoDMRs	10	80923557	80923707	up	0vs40	TSS7k3k
Lmnb2	A16:A8 hypoDMRs	10	80923557	80923707	up	0vs40	TSS7k3k
Pgm3	A16:A8 hypoDMRs	9	86573807	86573822	up	0vs40	TSS7k3k
Sik1	A16:A8 hypoDMRs	17	31856802	31856928	up	0vs40	TSS7k3k
Spon2	A16:A8 hypoDMRs	5	33217539	33217615	up	0vs40	TSS7k3k
Tmem189	A16:A8 hypoDMRs	2	167692379	167692394	up	0vs40	TSS7k3k
Wee1	A16:A8 hypoDMRs	7	110124597	110124879	up	0vs40	TSS7k3k
Apoc2	A16:A8 hypoDMRs	7	19680300	19680369	up	0vs48	TSS7k3k
Ect2	A16:A8 hypoDMRs	3	27155073	27155188	up	0vs48	TSS7k3k
Fam187b	A16:A8 hypoDMRs	7	30967761	30967824	up	0vs48	TSS7k3k
Gadd45b	A16:A8 hypoDMRs	10	80923557	80923707	up	0vs48	TSS7k3k
Lmnb2	A16:A8 hypoDMRs	10	80923557	80923707	up	0vs48	TSS7k3k
Pgm3	A16:A8 hypoDMRs	9	86573807	86573822	up	0vs48	TSS7k3k
Spon2	A16:A8 hypoDMRs	5	33217539	33217615	up	0vs48	TSS7k3k
Wee1	A16:A8 hypoDMRs	7	110124597	110124879	up	0vs48	TSS7k3k
Spon2	A16:A8 hypoDMRs	5	33217539	33217615	up	0vs4w	TSS7k3k
Ect2	A16:A8 hypoDMRs	3	27155073	27155188	up	0vs7d	TSS7k3k
Slc22a7	A16:A8 hypoDMRs	17	46439443	46439624	up	0vs7d	TSS7k3k
Tmem86a	A16:A8 hypoDMRs	7	47053043	47053305	up	0vs7d	TSS7k3k
Spon2	A16:A8 hypoDMRs	5	33217539	33217615	up	0vs96	TSS7k3k

## Sheet: hyper-up
gene_symbol	Age DMR	chr	DMR start	DMR end	regulated	time	Map
1700048O20Rik	A8:A2 hyperDMRs	9	121938079	121938159	up	0vs24	TSS7k3k
Cpox	A8:A2 hyperDMRs	16	58672489	58672628	up	0vs24	TSS7k3k
Hapln4	A8:A2 hyperDMRs	8	70084771	70084799	up	0vs24	TSS7k3k
Insl3	A8:A2 hyperDMRs	8	71685533	71685601	up	0vs24	TSS7k3k
Leprotl1	A8:A2 hyperDMRs	8	34152676	34152841	up	0vs24	TSS7k3k
Hapln4	A8:A2 hyperDMRs	8	70084771	70084799	up	0vs30	TSS7k3k
Insl3	A8:A2 hyperDMRs	8	71685533	71685601	up	0vs30	TSS7k3k
Alg13	A8:A2 hyperDMRs	X	144319093	144319263	up	0vs40	TSS7k3k
Cstf2	A8:A2 hyperDMRs	X	134059129	134059246	up	0vs40	TSS7k3k
Hapln4	A8:A2 hyperDMRs	8	70084771	70084799	up	0vs40	TSS7k3k
Hspa1l	A8:A2 hyperDMRs	17	34970538	34970597	up	0vs40	TSS7k3k
Insl3	A8:A2 hyperDMRs	8	71685533	71685601	up	0vs40	TSS7k3k
Rhno1	A8:A2 hyperDMRs	6	128369885	128369917	up	0vs40	TSS7k3k
Suv39h1	A8:A2 hyperDMRs	X	8074292	8074335	up	0vs40	TSS7k3k
1700048O20Rik	A8:A2 hyperDMRs	9	121938079	121938159	up	0vs48	TSS7k3k
Hapln4	A8:A2 hyperDMRs	8	70084771	70084799	up	0vs48	TSS7k3k
Insl3	A8:A2 hyperDMRs	8	71685533	71685601	up	0vs48	TSS7k3k
Rhno1	A8:A2 hyperDMRs	6	128369885	128369917	up	0vs48	TSS7k3k
Rnd1	A8:A2 hyperDMRs	15	98675956	98675991	up	0vs48	TSS7k3k
Suv39h1	A8:A2 hyperDMRs	X	8074292	8074335	up	0vs48	TSS7k3k
Hapln4	A8:A2 hyperDMRs	8	70084771	70084799	up	0vs4w	TSS7k3k
Hspa1a	A8:A2 hyperDMRs	17	34970538	34970597	up	0vs4w	TSS7k3k
1700048O20Rik	A8:A2 hyperDMRs	9	121938079	121938159	up	0vs7d	TSS7k3k
Hapln4	A8:A2 hyperDMRs	8	70084771	70084799	up	0vs7d	TSS7k3k
Insl3	A8:A2 hyperDMRs	8	71685533	71685601	up	0vs7d	TSS7k3k
Ncf1	A8:A2 hyperDMRs	5	134235618	134235634	up	0vs7d	TSS7k3k
Hapln4	A8:A2 hyperDMRs	8	70084771	70084799	up	0vs96	TSS7k3k
Hspa1a	A8:A2 hyperDMRs	17	34970538	34970597	up	0vs96	TSS7k3k
Igfbp1	A16:A2 hyperDMRs	11	7200548	7200628	up	0vs24	TSS7k3k
Insl3	A16:A2 hyperDMRs	8	71685411	71686231	up	0vs24	TSS7k3k
Insl3	A16:A2 hyperDMRs	8	71684452	71684663	up	0vs24	TSS7k3k
Rom1	A16:A2 hyperDMRs	19	8930654	8930687	up	0vs24	TSS7k3k
Cpeb1	A16:A2 hyperDMRs	7	81453547	81453606	up	0vs30	TSS7k3k
Cyp17a1	A16:A2 hyperDMRs	19	46671919	46671978	up	0vs30	TSS7k3k
Igfbp1	A16:A2 hyperDMRs	11	7200548	7200628	up	0vs30	TSS7k3k
Insl3	A16:A2 hyperDMRs	8	71685411	71686231	up	0vs30	TSS7k3k
Insl3	A16:A2 hyperDMRs	8	71684452	71684663	up	0vs30	TSS7k3k
Afp	A16:A2 hyperDMRs	5	90492959	90493098	up	0vs40	TSS7k3k
Alg13	A16:A2 hyperDMRs	X	144319075	144319263	up	0vs40	TSS7k3k
Clcn5	A16:A2 hyperDMRs	X	7319022	7319041	up	0vs40	TSS7k3k
Cyp17a1	A16:A2 hyperDMRs	19	46671919	46671978	up	0vs40	TSS7k3k
Igfbp1	A16:A2 hyperDMRs	11	7200548	7200628	up	0vs40	TSS7k3k
Insl3	A16:A2 hyperDMRs	8	71685411	71686231	up	0vs40	TSS7k3k
Insl3	A16:A2 hyperDMRs	8	71684452	71684663	up	0vs40	TSS7k3k
Mbd4	A16:A2 hyperDMRs	6	115859414	115859514	up	0vs40	TSS7k3k
Mxra8	A16:A2 hyperDMRs	4	155839459	155839617	up	0vs40	TSS7k3k
Rcc1	A16:A2 hyperDMRs	4	132356470	132356502	up	0vs40	TSS7k3k
Snhg3	A16:A2 hyperDMRs	4	132356470	132356502	up	0vs40	TSS7k3k
Suv39h1	A16:A2 hyperDMRs	X	8074460	8074587	up	0vs40	TSS7k3k
Trim59	A16:A2 hyperDMRs	3	69045934	69046112	up	0vs40	TSS7k3k
Cyp17a1	A16:A2 hyperDMRs	19	46671919	46671978	up	0vs48	TSS7k3k
Hmga1	A16:A2 hyperDMRs	17	27555162	27555247	up	0vs48	TSS7k3k
Igfbp1	A16:A2 hyperDMRs	11	7200548	7200628	up	0vs48	TSS7k3k
Insl3	A16:A2 hyperDMRs	8	71685411	71686231	up	0vs48	TSS7k3k
Insl3	A16:A2 hyperDMRs	8	71684452	71684663	up	0vs48	TSS7k3k
Kdm2b	A16:A2 hyperDMRs	5	122987772	122987802	up	0vs48	TSS7k3k
Suv39h1	A16:A2 hyperDMRs	X	8074460	8074587	up	0vs48	TSS7k3k
Trim59	A16:A2 hyperDMRs	3	69045934	69046112	up	0vs48	TSS7k3k
Insl3	A16:A2 hyperDMRs	8	71685411	71686231	up	0vs7d	TSS7k3k
Insl3	A16:A2 hyperDMRs	8	71684452	71684663	up	0vs7d	TSS7k3k
Cyp17a1	A16:A2 hyperDMRs	19	46671919	46671978	up	0vs96	TSS7k3k
Insl3	A16:A8 hyperDMRs	8	71685736	71685800	up	0vs24	TSS7k3k
Mt1	A16:A8 hyperDMRs	8	94181592	94181761	up	0vs24	TSS7k3k
Sox9	A16:A8 hyperDMRs	11	112784796	112784830	up	0vs24	TSS7k3k
Insl3	A16:A8 hyperDMRs	8	71685736	71685800	up	0vs30	TSS7k3k
Mt1	A16:A8 hyperDMRs	8	94181592	94181761	up	0vs30	TSS7k3k
Insl3	A16:A8 hyperDMRs	8	71685736	71685800	up	0vs40	TSS7k3k
Kif4	A16:A8 hyperDMRs	X	100625807	100625845	up	0vs40	TSS7k3k
Mt1	A16:A8 hyperDMRs	8	94181592	94181761	up	0vs40	TSS7k3k
Sowahc	A16:A8 hyperDMRs	10	59223369	59223410	up	0vs40	TSS7k3k
Suv39h1	A16:A8 hyperDMRs	X	8074460	8074558	up	0vs40	TSS7k3k
Insl3	A16:A8 hyperDMRs	8	71685736	71685800	up	0vs48	TSS7k3k
Kif4	A16:A8 hyperDMRs	X	100625807	100625845	up	0vs48	TSS7k3k
Mt1	A16:A8 hyperDMRs	8	94181592	94181761	up	0vs48	TSS7k3k
Sox9	A16:A8 hyperDMRs	11	112784796	112784830	up	0vs48	TSS7k3k
Suv39h1	A16:A8 hyperDMRs	X	8074460	8074558	up	0vs48	TSS7k3k
Sox9	A16:A8 hyperDMRs	11	112784796	112784830	up	0vs4w	TSS7k3k
Insl3	A16:A8 hyperDMRs	8	71685736	71685800	up	0vs7d	TSS7k3k
Mt1	A16:A8 hyperDMRs	8	94181592	94181761	up	0vs7d	TSS7k3k

## Sheet: hypo-down
gene_symbol	Age DMR	chr	DMR start	DMR end	regulated	time	Map
Acss2	A8:A2 hypoDMRs	2	155519469	155519641	down	0vs24	TSS7k3k
Asl	A8:A2 hypoDMRs	5	130032673	130032711	down	0vs24	TSS7k3k
Cxcl9	A8:A2 hypoDMRs	5	92332874	92332980	down	0vs24	TSS7k3k
Cyp2a5	A8:A2 hypoDMRs	7	26835671	26836188	down	0vs24	TSS7k3k
Foxn3	A8:A2 hypoDMRs	12	99564813	99564896	down	0vs24	TSS7k3k
Gna14	A8:A2 hypoDMRs	19	16438007	16438314	down	0vs24	TSS7k3k
Khk	A8:A2 hypoDMRs	5	30921040	30921076	down	0vs24	TSS7k3k
Pdk1	A8:A2 hypoDMRs	2	71875351	71875365	down	0vs24	TSS7k3k
Tat	A8:A2 hypoDMRs	8	109991544	109991586	down	0vs24	TSS7k3k
Acss2	A8:A2 hypoDMRs	2	155519469	155519641	down	0vs30	TSS7k3k
Cxcl9	A8:A2 hypoDMRs	5	92332874	92332980	down	0vs30	TSS7k3k
Cyp2a5	A8:A2 hypoDMRs	7	26835671	26836188	down	0vs30	TSS7k3k
Foxn3	A8:A2 hypoDMRs	12	99564813	99564896	down	0vs30	TSS7k3k
Gna14	A8:A2 hypoDMRs	19	16438007	16438314	down	0vs30	TSS7k3k
Hnf4aos	A8:A2 hypoDMRs	2	163547538	163547560	down	0vs30	TSS7k3k
Khk	A8:A2 hypoDMRs	5	30921040	30921076	down	0vs30	TSS7k3k
Lonrf3	A8:A2 hypoDMRs	X	36329305	36329327	down	0vs30	TSS7k3k
Pdk1	A8:A2 hypoDMRs	2	71875351	71875365	down	0vs30	TSS7k3k
Tsc22d3	A8:A2 hypoDMRs	X	140599020	140599067	down	0vs30	TSS7k3k
Acss2	A8:A2 hypoDMRs	2	155519469	155519641	down	0vs40	TSS7k3k
C330013E15Rik	A8:A2 hypoDMRs	15	100619393	100619428	down	0vs40	TSS7k3k
Cxcl9	A8:A2 hypoDMRs	5	92332874	92332980	down	0vs40	TSS7k3k
Cyp2a5	A8:A2 hypoDMRs	7	26835671	26836188	down	0vs40	TSS7k3k
Gna14	A8:A2 hypoDMRs	19	16438007	16438314	down	0vs40	TSS7k3k
Hnf4aos	A8:A2 hypoDMRs	2	163547538	163547560	down	0vs40	TSS7k3k
Khk	A8:A2 hypoDMRs	5	30921040	30921076	down	0vs40	TSS7k3k
Pdk1	A8:A2 hypoDMRs	2	71875351	71875365	down	0vs40	TSS7k3k
Acss2	A8:A2 hypoDMRs	2	155519469	155519641	down	0vs48	TSS7k3k
Cxcl9	A8:A2 hypoDMRs	5	92332874	92332980	down	0vs48	TSS7k3k
Cyp2a5	A8:A2 hypoDMRs	7	26835671	26836188	down	0vs48	TSS7k3k
Foxn3	A8:A2 hypoDMRs	12	99564813	99564896	down	0vs48	TSS7k3k
Gna14	A8:A2 hypoDMRs	19	16438007	16438314	down	0vs48	TSS7k3k
Hnf4aos	A8:A2 hypoDMRs	2	163547538	163547560	down	0vs48	TSS7k3k
Khk	A8:A2 hypoDMRs	5	30921040	30921076	down	0vs48	TSS7k3k
Pcca	A8:A2 hypoDMRs	14	122536982	122537012	down	0vs48	TSS7k3k
Pdk1	A8:A2 hypoDMRs	2	71875351	71875365	down	0vs48	TSS7k3k
Tsc22d3	A8:A2 hypoDMRs	X	140599020	140599067	down	0vs48	TSS7k3k
Foxn3	A8:A2 hypoDMRs	12	99564813	99564896	down	0vs4w	TSS7k3k
Gna14	A8:A2 hypoDMRs	19	16438007	16438314	down	0vs4w	TSS7k3k
Plk3	A8:A2 hypoDMRs	4	117140312	117140395	down	0vs4w	TSS7k3k
Foxn3	A8:A2 hypoDMRs	12	99564813	99564896	down	0vs7d	TSS7k3k
Gna14	A8:A2 hypoDMRs	19	16438007	16438314	down	0vs7d	TSS7k3k
Lonrf3	A8:A2 hypoDMRs	X	36329305	36329327	down	0vs7d	TSS7k3k
Pdk1	A8:A2 hypoDMRs	2	71875351	71875365	down	0vs7d	TSS7k3k
Foxn3	A8:A2 hypoDMRs	12	99564813	99564896	down	0vs96	TSS7k3k
Lonrf3	A8:A2 hypoDMRs	X	36329305	36329327	down	0vs96	TSS7k3k
Macf1	A8:A2 hypoDMRs	4	123690465	123690583	down	0vs96	TSS7k3k
Amn1	A16:A2 hypoDMRs	6	149189515	149189944	down	0vs24	TSS7k3k
Ces1f	A16:A2 hypoDMRs	8	93277975	93277985	down	0vs24	TSS7k3k
Cisd1	A16:A2 hypoDMRs	10	71350813	71350872	down	0vs24	TSS7k3k
Cyp1a2	A16:A2 hypoDMRs	9	57682070	57682081	down	0vs24	TSS7k3k
Cyp2a5	A16:A2 hypoDMRs	7	26835710	26836224	down	0vs24	TSS7k3k
Cyp2b10	A16:A2 hypoDMRs	7	25892239	25892433	down	0vs24	TSS7k3k
Gsta2	A16:A2 hypoDMRs	9	78353913	78354047	down	0vs24	TSS7k3k
Hpd	A16:A2 hypoDMRs	5	123179447	123179810	down	0vs24	TSS7k3k
Khk	A16:A2 hypoDMRs	5	30921046	30921058	down	0vs24	TSS7k3k
Klf15	A16:A2 hypoDMRs	6	90464515	90464574	down	0vs24	TSS7k3k
Me1	A16:A2 hypoDMRs	9	86694536	86694832	down	0vs24	TSS7k3k
Pdk1	A16:A2 hypoDMRs	2	71875351	71875365	down	0vs24	TSS7k3k
Prodh	A16:A2 hypoDMRs	16	18087527	18087763	down	0vs24	TSS7k3k
Selenbp1	A16:A2 hypoDMRs	3	94935018	94935086	down	0vs24	TSS7k3k
Syde2	A16:A2 hypoDMRs	3	145989890	145989902	down	0vs24	TSS7k3k
Amn1	A16:A2 hypoDMRs	6	149189515	149189944	down	0vs30	TSS7k3k
BC005561	A16:A2 hypoDMRs	5	104511052	104511193	down	0vs30	TSS7k3k
Ccng2	A16:A2 hypoDMRs	5	93265830	93265934	down	0vs30	TSS7k3k
Ces1f	A16:A2 hypoDMRs	8	93277975	93277985	down	0vs30	TSS7k3k
Cyp1a2	A16:A2 hypoDMRs	9	57682070	57682081	down	0vs30	TSS7k3k
Cyp2a5	A16:A2 hypoDMRs	7	26835710	26836224	down	0vs30	TSS7k3k
Cyp2b10	A16:A2 hypoDMRs	7	25892239	25892433	down	0vs30	TSS7k3k
Gsta2	A16:A2 hypoDMRs	9	78353913	78354047	down	0vs30	TSS7k3k
Hal	A16:A2 hypoDMRs	10	93486481	93486777	down	0vs30	TSS7k3k
Khk	A16:A2 hypoDMRs	5	30921046	30921058	down	0vs30	TSS7k3k
Lonrf3	A16:A2 hypoDMRs	X	36329305	36329346	down	0vs30	TSS7k3k
Me1	A16:A2 hypoDMRs	9	86694536	86694832	down	0vs30	TSS7k3k
Pdk1	A16:A2 hypoDMRs	2	71875351	71875365	down	0vs30	TSS7k3k
Pigr	A16:A2 hypoDMRs	1	130827908	130828350	down	0vs30	TSS7k3k
Prodh	A16:A2 hypoDMRs	16	18087527	18087763	down	0vs30	TSS7k3k
Syde2	A16:A2 hypoDMRs	3	145989890	145989902	down	0vs30	TSS7k3k
Zfp292	A16:A2 hypoDMRs	4	34881427	34881655	down	0vs30	TSS7k3k
Amn1	A16:A2 hypoDMRs	6	149189515	149189944	down	0vs40	TSS7k3k
C330013E15Rik	A16:A2 hypoDMRs	15	100619306	100619428	down	0vs40	TSS7k3k
Ces1f	A16:A2 hypoDMRs	8	93277975	93277985	down	0vs40	TSS7k3k
Cul9	A16:A2 hypoDMRs	17	46553344	46553374	down	0vs40	TSS7k3k
Cyp1a2	A16:A2 hypoDMRs	9	57682070	57682081	down	0vs40	TSS7k3k
Cyp2a5	A16:A2 hypoDMRs	7	26835710	26836224	down	0vs40	TSS7k3k
Cyp8b1	A16:A2 hypoDMRs	9	121919028	121919304	down	0vs40	TSS7k3k
Cyp8b1	A16:A2 hypoDMRs	9	121914831	121915049	down	0vs40	TSS7k3k
Gbp3	A16:A2 hypoDMRs	3	142555628	142556030	down	0vs40	TSS7k3k
Gsta2	A16:A2 hypoDMRs	9	78353913	78354047	down	0vs40	TSS7k3k
Hal	A16:A2 hypoDMRs	10	93486481	93486777	down	0vs40	TSS7k3k
Igfals	A16:A2 hypoDMRs	17	24880619	24881071	down	0vs40	TSS7k3k
Khk	A16:A2 hypoDMRs	5	30921046	30921058	down	0vs40	TSS7k3k
Me1	A16:A2 hypoDMRs	9	86694536	86694832	down	0vs40	TSS7k3k
Oasl1	A16:A2 hypoDMRs	5	114923567	114923709	down	0vs40	TSS7k3k
Pdk1	A16:A2 hypoDMRs	2	71875351	71875365	down	0vs40	TSS7k3k
Pigr	A16:A2 hypoDMRs	1	130827908	130828350	down	0vs40	TSS7k3k
Prodh	A16:A2 hypoDMRs	16	18087527	18087763	down	0vs40	TSS7k3k
Selenbp1	A16:A2 hypoDMRs	3	94935018	94935086	down	0vs40	TSS7k3k
Tmem25	A16:A2 hypoDMRs	9	44805810	44805983	down	0vs40	TSS7k3k
Tmem25	A16:A2 hypoDMRs	9	44804976	44805432	down	0vs40	TSS7k3k
Tnks1bp1	A16:A2 hypoDMRs	2	85050406	85050540	down	0vs40	TSS7k3k
Xbp1	A16:A2 hypoDMRs	11	5523284	5523444	down	0vs40	TSS7k3k
Abcc3	A16:A2 hypoDMRs	11	94391586	94391930	down	0vs48	TSS7k3k
Acsm3	A16:A2 hypoDMRs	7	119759528	119759600	down	0vs48	TSS7k3k
Amn1	A16:A2 hypoDMRs	6	149189515	149189944	down	0vs48	TSS7k3k
Ces1f	A16:A2 hypoDMRs	8	93277975	93277985	down	0vs48	TSS7k3k
Cisd1	A16:A2 hypoDMRs	10	71350813	71350872	down	0vs48	TSS7k3k
Cyp1a2	A16:A2 hypoDMRs	9	57682070	57682081	down	0vs48	TSS7k3k
Cyp2a5	A16:A2 hypoDMRs	7	26835710	26836224	down	0vs48	TSS7k3k
Cyp2b10	A16:A2 hypoDMRs	7	25892239	25892433	down	0vs48	TSS7k3k
Cyp8b1	A16:A2 hypoDMRs	9	121919028	121919304	down	0vs48	TSS7k3k
Cyp8b1	A16:A2 hypoDMRs	9	121914831	121915049	down	0vs48	TSS7k3k
Gpam	A16:A2 hypoDMRs	19	55105503	55105531	down	0vs48	TSS7k3k
Gsta2	A16:A2 hypoDMRs	9	78353913	78354047	down	0vs48	TSS7k3k
Hal	A16:A2 hypoDMRs	10	93486481	93486777	down	0vs48	TSS7k3k
Khk	A16:A2 hypoDMRs	5	30921046	30921058	down	0vs48	TSS7k3k
Me1	A16:A2 hypoDMRs	9	86694536	86694832	down	0vs48	TSS7k3k
Oasl1	A16:A2 hypoDMRs	5	114923567	114923709	down	0vs48	TSS7k3k
Paqr7	A16:A2 hypoDMRs	4	134495245	134495387	down	0vs48	TSS7k3k
Pdk1	A16:A2 hypoDMRs	2	71875351	71875365	down	0vs48	TSS7k3k
Pigr	A16:A2 hypoDMRs	1	130827908	130828350	down	0vs48	TSS7k3k
Prodh	A16:A2 hypoDMRs	16	18087527	18087763	down	0vs48	TSS7k3k
Pyurf	A16:A2 hypoDMRs	6	57695775	57695992	down	0vs48	TSS7k3k
Selenbp1	A16:A2 hypoDMRs	3	94935018	94935086	down	0vs48	TSS7k3k
Ugt1a1	A16:A2 hypoDMRs	1	88205384	88205431	down	0vs48	TSS7k3k
BC005561	A16:A2 hypoDMRs	5	104511052	104511193	down	0vs4w	TSS7k3k
Syde2	A16:A2 hypoDMRs	3	145989890	145989902	down	0vs4w	TSS7k3k
Abcc3	A16:A2 hypoDMRs	11	94391586	94391930	down	0vs7d	TSS7k3k
Apoa4	A16:A2 hypoDMRs	9	46241169	46241257	down	0vs7d	TSS7k3k
BC005561	A16:A2 hypoDMRs	5	104511052	104511193	down	0vs7d	TSS7k3k
Cyp2b10	A16:A2 hypoDMRs	7	25892239	25892433	down	0vs7d	TSS7k3k
Lonrf3	A16:A2 hypoDMRs	X	36329305	36329346	down	0vs7d	TSS7k3k
Pdk1	A16:A2 hypoDMRs	2	71875351	71875365	down	0vs7d	TSS7k3k
Syde2	A16:A2 hypoDMRs	3	145989890	145989902	down	0vs7d	TSS7k3k
Cyp2b10	A16:A2 hypoDMRs	7	25892239	25892433	down	0vs96	TSS7k3k
Gpam	A16:A2 hypoDMRs	19	55105503	55105531	down	0vs96	TSS7k3k
Lonrf3	A16:A2 hypoDMRs	X	36329305	36329346	down	0vs96	TSS7k3k
Macf1	A16:A2 hypoDMRs	4	123690439	123690583	down	0vs96	TSS7k3k
Slc26a1	A16:A2 hypoDMRs	5	108672603	108672812	down	0vs96	TSS7k3k
0610031O16Rik	A16:A8 hypoDMRs	3	138239146	138239205	down	0vs24	TSS7k3k
C2cd4d	A16:A8 hypoDMRs	3	94355720	94355861	down	0vs24	TSS7k3k
Fam83f	A16:A8 hypoDMRs	15	80672081	80672161	down	0vs24	TSS7k3k
Selenbp1	A16:A8 hypoDMRs	3	94935018	94935086	down	0vs24	TSS7k3k
Thrsp	A16:A8 hypoDMRs	7	97417217	97417288	down	0vs24	TSS7k3k
Wee1	A16:A8 hypoDMRs	7	110124597	110124879	down	0vs24	TSS7k3k
0610031O16Rik	A16:A8 hypoDMRs	3	138239146	138239205	down	0vs30	TSS7k3k
Amdhd1	A16:A8 hypoDMRs	10	93538919	93538998	down	0vs30	TSS7k3k
Fam210a	A16:A8 hypoDMRs	18	68302910	68302926	down	0vs30	TSS7k3k
Fam83f	A16:A8 hypoDMRs	15	80672081	80672161	down	0vs30	TSS7k3k
Thrsp	A16:A8 hypoDMRs	7	97417217	97417288	down	0vs30	TSS7k3k
0610031O16Rik	A16:A8 hypoDMRs	3	138239146	138239205	down	0vs40	TSS7k3k
Amdhd1	A16:A8 hypoDMRs	10	93538919	93538998	down	0vs40	TSS7k3k
C2cd4d	A16:A8 hypoDMRs	3	94355720	94355861	down	0vs40	TSS7k3k
Fam83f	A16:A8 hypoDMRs	15	80672081	80672161	down	0vs40	TSS7k3k
Igfals	A16:A8 hypoDMRs	17	24881417	24881505	down	0vs40	TSS7k3k
Igfals	A16:A8 hypoDMRs	17	24880619	24880633	down	0vs40	TSS7k3k
Selenbp1	A16:A8 hypoDMRs	3	94935018	94935086	down	0vs40	TSS7k3k
Thrsp	A16:A8 hypoDMRs	7	97417217	97417288	down	0vs40	TSS7k3k
Tmem25	A16:A8 hypoDMRs	9	44805897	44805983	down	0vs40	TSS7k3k
0610031O16Rik	A16:A8 hypoDMRs	3	138239146	138239205	down	0vs48	TSS7k3k
Abcc3	A16:A8 hypoDMRs	11	94391858	94391930	down	0vs48	TSS7k3k
Ctage5	A16:A8 hypoDMRs	12	59095543	59095669	down	0vs48	TSS7k3k
Fam210a	A16:A8 hypoDMRs	18	68302910	68302926	down	0vs48	TSS7k3k
Fam83f	A16:A8 hypoDMRs	15	80672081	80672161	down	0vs48	TSS7k3k
Paqr7	A16:A8 hypoDMRs	4	134495293	134495421	down	0vs48	TSS7k3k
Selenbp1	A16:A8 hypoDMRs	3	94935018	94935086	down	0vs48	TSS7k3k
Thrsp	A16:A8 hypoDMRs	7	97417217	97417288	down	0vs48	TSS7k3k
Ugt1a1	A16:A8 hypoDMRs	1	88205353	88205396	down	0vs48	TSS7k3k
Thrsp	A16:A8 hypoDMRs	7	97417217	97417288	down	0vs4w	TSS7k3k
Trim56	A16:A8 hypoDMRs	5	137123137	137123287	down	0vs4w	TSS7k3k
Wee1	A16:A8 hypoDMRs	7	110124597	110124879	down	0vs4w	TSS7k3k
Abcc3	A16:A8 hypoDMRs	11	94391858	94391930	down	0vs7d	TSS7k3k
Cntfr	A16:A8 hypoDMRs	4	41700012	41700117	down	0vs7d	TSS7k3k
Thrsp	A16:A8 hypoDMRs	7	97417217	97417288	down	0vs7d	TSS7k3k
Fam83f	A16:A8 hypoDMRs	15	80672081	80672161	down	0vs96	TSS7k3k
Tram2	A16:A8 hypoDMRs	1	21080391	21080411	down	0vs96	TSS7k3k
Trim56	A16:A8 hypoDMRs	5	137123137	137123287	down	0vs96	TSS7k3k
